# Supplementary material for: Formation and structural characterization of a europium(II) mono(scorpionate) complex and a sterically crowded pyraza­bole
Source: Acta Crystallogr E Crystallogr Commun. 2017 Nov 21;73(Pt 12):1921–5. doi: 10.1107/S2056989017016498 (PMC5730253; doi:10.1107/S2056989017016498)
Supplement: Supplementary file 1 [file e-73-01921-sup1.cif]

##############################################################################
#                                                                            #
# This CIF contains the data in a paper accepted for publication in          #
# Acta Crystallographica Section E. It conforms to the requirements of       #
# Notes for Authors for Acta Crystallographica Section E, and has been       #
# peer reviewed under the auspices of the IUCr Commission on Journals.       #
#                                                                            #
# Full details of the Crystallographic Information File format               #
# are given in the paper "The Crystallographic Information File (CIF):       #
# a New Standard Archive File for Crystallography" by S. R. Hall, F. H.      #
# Allen and I. D. Brown [Acta Cryst. (1991), A47, 655-685].                  #
#                                                                            #
# The current version of the core CIF dictionary is obtainable from          #
# ftp://ftp.iucr.org/pub/cif_core.dic.                                       #
#                                                                            #
# Software is freely available for graphical display of the structure(s)     #
# in this CIF. For information consult the CIF software page                 #
# http://www.iucr.org/resources/cif/software.                                #
#                                                                            #
# This file may be used for bona fide research purposes within the           #
# scientific community so long as proper attribution is given to the journal # 
# article from which it was obtained.                                        #
#                                                                            #
##############################################################################
data_1
_audit_creation_method     'SHELXL-2016/4'
_journal_date_recd_electronic     2017-11-15
_journal_date_accepted     2017-11-15
_journal_name_full     'Acta Crystallographica, Section E'
_journal_year     2017
_journal_volume     73
_journal_issue     12
_journal_page_first     1921
_journal_page_last     1925
_journal_paper_category     GM
_journal_paper_doi     10.1107/S2056989017016498
_journal_coeditor_code     ZL2718
_publ_contact_author_name     'Frank T. Edelmann'
_publ_contact_author_address
;
Chemisches Institut der Otto-von-Guericke-Universit\"at Magdeburg,
Universit\"atsplatz 2, 39106 Magdeburg,
Germany
;
_publ_contact_author_email     'frank.edelmann@ovgu.de'
_publ_contact_author_fax     '+49-391-6712933'
_publ_contact_author_phone     '+49-391-6758327'
_publ_section_title
;
Formation and structural characterization of a europium(II) mono(scorpionate)
complex and a sterically crowded pyrazabole
;
loop_
    _publ_author_name
    _publ_author_footnote
    _publ_author_address
    'Liebing, Phil' .
;
ETH Z\"urich, Laboratorium f\"ur Anorganische Chemie, Vladimir-Prelog-Weg 2,
8093 Z\"urich,
Switzerland
;
    'K\"uhling, Marcel' .
;
Chemisches Institut der Otto-von-Guericke-Universit\"at Magdeburg,
Universit\"atsplatz 2, 39106 Magdeburg,
Germany
;
    'Takats, Josef' .
;
Department of Chemistry
University of Alberta
Edmonton
Alberta
AB
Canada
T6G 2G2
;
    'Hilfert, Liane' .
;
Chemisches Institut der Otto-von-Guericke-Universit\"at Magdeburg,
Universit\"atsplatz 2, 39106 Magdeburg,
Germany
;
    'Edelmann, Frank T.' .
;
Chemisches Institut der Otto-von-Guericke-Universit\"at Magdeburg,
Universit\"atsplatz 2, 39106 Magdeburg,
Germany
;
_publ_section_synopsis
;
Reaction of EuI~2~(THF)~2~ with K[HB(3,5-<i>^i^</i>^Pr2^pz)] (=
KTp<i>^i^</i>^Pr2^, pz = pyrazolyl) afforded the new europium(II) scorpionate
complex (KTp<i>^i^</i>^Pr2^)(3,5-<i>^i^</i>^Pr2^pzH)~2~Eu^II^I (<b>1</b>) in
addition to the sterically crowded pyrazabole derivative
<i>trans</i>-{(3,5-<i>^i^</i>^Pr2^pz)HB(\m-3,5-<i>^i^</i>^Pr2^pz)}~2~
(<b>2</b>) which were both structurally characterized through X-ray
diffraction.
;
_chemical_name_systematic
;\
Bis(3,5-diisopropyl-1<i>H</i>-pyrazole)[hydrotris(3,5-diisopropylpyrazolyl)\
borato]iodidoeuropium(II)
;
_chemical_name_common     ?
_chemical_formula_moiety     'C45 H78 B Eu I N10'
_chemical_formula_sum     'C45 H78 B Eu I N10'
_chemical_formula_iupac     '[Eu (C27 H46 B N6) I (C9 H16 N2)2]'
_chemical_formula_weight     1048.84
_chemical_melting_point     ?
_shelx_space_group_comment
;
The symmetry employed for this shelxl refinement is uniquely defined
by the following loop, which should always be used as a source of
symmetry information in preference to the above space-group names.
They are only intended as comments.
;
_space_group_crystal_system     orthorhombic
_space_group_name_H-M_alt     'P b c a'
_space_group_name_Hall     '-P 2ac 2ab'
loop_
    _space_group_symop_operation_xyz
    'x, y, z'
    '-x+1/2, -y, z+1/2'
    'x+1/2, -y+1/2, -z'
    '-x, y+1/2, -z+1/2'
    '-x, -y, -z'
    'x-1/2, y, -z-1/2'
    '-x-1/2, y-1/2, z'
    'x, -y-1/2, z-1/2'
_cell_length_a     19.5319(4)
_cell_length_b     26.6614(4)
_cell_length_c     19.8681(3)
_cell_angle_alpha     90
_cell_angle_beta     90
_cell_angle_gamma     90
_cell_volume     10346.3(3)
_cell_formula_units_Z     8
_cell_measurement_reflns_used     44511
_cell_measurement_theta_min     2.221
_cell_measurement_theta_max     26.193
_cell_measurement_temperature     153(2)
_exptl_crystal_description     block
_exptl_crystal_colour     yellow
_exptl_crystal_size_max     0.490
_exptl_crystal_size_mid     0.270
_exptl_crystal_size_min     0.210
_exptl_crystal_density_diffrn     1.347
_exptl_crystal_density_meas     ?
_exptl_crystal_density_method     ?
_exptl_crystal_F_000     4312
_exptl_absorpt_coefficient_mu     1.848
_exptl_absorpt_correction_type     numerical
_exptl_absorpt_process_details
;
(X-AREA and X-RED; Stoe & Cie, 2002)
;
_shelx_estimated_absorpt_T_min     0.465
_shelx_estimated_absorpt_T_max     0.698
_exptl_absorpt_correction_T_min     0.5349
_exptl_absorpt_correction_T_max     0.7160
_diffrn_ambient_temperature     153(2)
_diffrn_radiation_type     MoK\a
_diffrn_radiation_wavelength     0.71073
_diffrn_measurement_device_type     'Stoe IPDS 2T'
_diffrn_measurement_method     'area detector'
_diffrn_detector_area_resol_mean     6.67
_diffrn_reflns_number     43898
_diffrn_reflns_av_R_equivalents     0.0447
_diffrn_reflns_theta_min     2.221
_diffrn_reflns_theta_max     25.999
_diffrn_reflns_theta_full     25.242
_diffrn_measured_fraction_theta_max     0.999
_diffrn_measured_fraction_theta_full     0.999
_diffrn_reflns_limit_h_min     -23
_diffrn_reflns_limit_h_max     24
_diffrn_reflns_limit_k_min     -32
_diffrn_reflns_limit_k_max     32
_diffrn_reflns_limit_l_min     -21
_diffrn_reflns_limit_l_max     24
_refine_special_details     ?
_reflns_number_total     10158
_reflns_number_gt     8229
_reflns_threshold_expression     'I > 2\s(I)'
_refine_ls_structure_factor_coef     Fsqd
_refine_ls_matrix_type     full
_refine_ls_R_factor_all     0.0455
_refine_ls_R_factor_gt     0.0313
_refine_ls_wR_factor_gt     0.0592
_refine_ls_wR_factor_ref     0.0631
_refine_ls_goodness_of_fit_ref     1.040
_refine_ls_restrained_S_all     1.040
_refine_ls_number_reflns     10158
_refine_ls_number_parameters     576
_refine_ls_number_restraints     24
_refine_ls_hydrogen_treatment     constr
_refine_ls_weighting_scheme     calc
_refine_ls_weighting_details
             'w=1/[\s^2^(Fo^2^)+(0.0226P)^2^+10.6820P] where P=(Fo^2^+2Fc^2^)/3'
_atom_sites_solution_hydrogens     geom
_atom_sites_solution_primary     heavy
_atom_sites_solution_secondary     difmap
_refine_ls_shift/su_max     0.002
_refine_ls_shift/su_mean     0.000
_refine_diff_density_max     1.235
_refine_diff_density_min     -1.274
_refine_ls_extinction_method
;
SHELXL2016 (Sheldrick, 2015)
;
_refine_ls_extinction_coef     0.00019(2)
_refine_ls_extinction_expression
                                  'Fc^*^=kFc[1+0.001xFc^2^\l^3^/sin(2\q)]^-1/4^'
loop_
    _atom_type_symbol
    _atom_type_description
    _atom_type_scat_dispersion_real
    _atom_type_scat_dispersion_imag
    _atom_type_scat_source
    'C' 'C' 0.0033 0.0016
                         'International Tables Vol C Tables 4.2.6.8 and 6.1.1.4'
    'H' 'H' 0.0000 0.0000
                         'International Tables Vol C Tables 4.2.6.8 and 6.1.1.4'
    'B' 'B' 0.0013 0.0007
                         'International Tables Vol C Tables 4.2.6.8 and 6.1.1.4'
    'N' 'N' 0.0061 0.0033
                         'International Tables Vol C Tables 4.2.6.8 and 6.1.1.4'
    'I' 'I' -0.4742 1.8119
                         'International Tables Vol C Tables 4.2.6.8 and 6.1.1.4'
    'Eu' 'Eu' -0.1578 3.6682
                         'International Tables Vol C Tables 4.2.6.8 and 6.1.1.4'
_computing_data_collection
;
X-AREA (Stoe & Cie, 2002)
;
_computing_cell_refinement
;
X-AREA (Stoe & Cie, 2002)
;
_computing_data_reduction
;
X-AREA and X-RED (Stoe & Cie, 2002)
;
_computing_structure_solution
;
SIR97 (Altomare <i>et al.</i>,  1999)
;
_computing_structure_refinement
;
SHELXL2016 (Sheldrick, 2015)
;
_computing_molecular_graphics
;
DIAMOND (Brandenburg, 1999)
;
_computing_publication_material
;
publCIF (Westrip, 2010)
;
loop_
    _atom_site_type_symbol
    _atom_site_label
    _atom_site_fract_x
    _atom_site_fract_y
    _atom_site_fract_z
    _atom_site_U_iso_or_equiv
    _atom_site_adp_type
    _atom_site_calc_flag
    _atom_site_occupancy
    _atom_site_disorder_assembly
    _atom_site_disorder_group
    C C1 0.23921(15) 0.19065(10) 0.45330(14) 0.0232(6) Uani d 1 . .
    C C2 0.21068(16) 0.19034(11) 0.38902(14) 0.0273(6) Uani d 1 . .
    H H4 0.183276 0.215746 0.369057 0.033 Uiso calc 1 . .
    C C3 0.23046(15) 0.14552(10) 0.36038(14) 0.0238(6) Uani d 1 . .
    C C4 0.23355(17) 0.23068(11) 0.50638(15) 0.0283(6) Uani d 1 . .
    H H5 0.263908 0.221037 0.544789 0.034 Uiso calc 1 . .
    C C5 0.25808(19) 0.28129(12) 0.47934(18) 0.0384(8) Uani d 1 . .
    H H8 0.255417 0.306493 0.515143 0.058 Uiso calc 1 . .
    H H6 0.228981 0.291544 0.441589 0.058 Uiso calc 1 . .
    H H7 0.305575 0.278252 0.463953 0.058 Uiso calc 1 . .
    C C6 0.16048(18) 0.23508(12) 0.53306(17) 0.0381(8) Uani d 1 . .
    H H10 0.158795 0.260725 0.568352 0.057 Uiso calc 1 . .
    H H9 0.146011 0.202746 0.551724 0.057 Uiso calc 1 . .
    H H11 0.129735 0.244581 0.496224 0.057 Uiso calc 1 . .
    C C7 0.21582(15) 0.12724(11) 0.29037(14) 0.0291(6) Uani d 1 . .
    H H12 0.218647 0.089789 0.290276 0.035 Uiso calc 1 . .
    C C8 0.14350(19) 0.14246(15) 0.26872(18) 0.0492(9) Uani d 1 . .
    H H14 0.133731 0.128534 0.224096 0.074 Uiso calc 1 . .
    H H13 0.140294 0.179121 0.266970 0.074 Uiso calc 1 . .
    H H15 0.110206 0.129474 0.301242 0.074 Uiso calc 1 . .
    C C9 0.2686(2) 0.14745(12) 0.24108(16) 0.0392(8) Uani d 1 . .
    H H17 0.259015 0.134409 0.195949 0.059 Uiso calc 1 . .
    H H18 0.314471 0.136803 0.255155 0.059 Uiso calc 1 . .
    H H16 0.266440 0.184172 0.240395 0.059 Uiso calc 1 . .
    C C10 0.48118(14) 0.09139(11) 0.45682(14) 0.0244(6) Uani d 1 . .
    C C11 0.49553(15) 0.07902(11) 0.39050(14) 0.0274(6) Uani d 1 . .
    H H19 0.539399 0.077925 0.369911 0.033 Uiso calc 1 . .
    C C12 0.43383(15) 0.06867(10) 0.36050(14) 0.0238(6) Uani d 1 . .
    C C13 0.52990(15) 0.10295(12) 0.51323(15) 0.0309(7) Uani d 1 . .
    H H20 0.502309 0.114062 0.552928 0.037 Uiso calc 1 . .
    C C14 0.56970(19) 0.05623(13) 0.53359(17) 0.0432(8) Uani d 1 . .
    H H21 0.600301 0.064330 0.571137 0.065 Uiso calc 1 . .
    H H22 0.596805 0.044372 0.495250 0.065 Uiso calc 1 . .
    H H23 0.537614 0.029938 0.547469 0.065 Uiso calc 1 . .
    C C15 0.57849(19) 0.14513(14) 0.4948(2) 0.0483(9) Uani d 1 . .
    H H24 0.607370 0.153213 0.533668 0.073 Uiso calc 1 . .
    H H25 0.552076 0.174828 0.481785 0.073 Uiso calc 1 . .
    H H26 0.607449 0.134594 0.457093 0.073 Uiso calc 1 . .
    C C16 0.42087(16) 0.04955(11) 0.29062(14) 0.0287(6) Uani d 1 . .
    H H27 0.374654 0.061415 0.275938 0.034 Uiso calc 1 . .
    C C17 0.4208(2) -0.00760(12) 0.29044(17) 0.0436(9) Uani d 1 . .
    H H30 0.412317 -0.019769 0.244642 0.065 Uiso calc 1 . .
    H H28 0.384677 -0.019880 0.320468 0.065 Uiso calc 1 . .
    H H29 0.465295 -0.019921 0.306087 0.065 Uiso calc 1 . .
    C C18 0.4739(2) 0.06968(17) 0.24131(17) 0.0512(10) Uani d 1 . .
    H H32 0.460857 0.060380 0.195346 0.077 Uiso calc 1 . .
    H H33 0.518819 0.055308 0.251868 0.077 Uiso calc 1 . .
    H H31 0.476153 0.106295 0.245001 0.077 Uiso calc 1 . .
    C C19 0.26615(17) 0.00515(11) 0.55876(15) 0.0290(6) Uani d 1 . .
    C C20 0.23614(18) -0.02982(12) 0.51569(17) 0.0341(7) Uani d 1 . .
    H H34 0.213786 -0.060076 0.528125 0.041 Uiso calc 1 . .
    C C21 0.24547(15) -0.01156(11) 0.45133(16) 0.0268(7) Uani d 1 . .
    C C22 0.27416(19) 0.00427(12) 0.63403(15) 0.0362(7) Uani d 1 . .
    H H35 0.283022 0.039493 0.648967 0.043 Uiso calc 1 . .
    C C23 0.3355(2) -0.02675(15) 0.65418(18) 0.0469(9) Uani d 1 . .
    H H37 0.340200 -0.026421 0.703283 0.070 Uiso calc 1 . .
    H H38 0.376857 -0.012635 0.633662 0.070 Uiso calc 1 . .
    H H36 0.329249 -0.061345 0.638663 0.070 Uiso calc 1 . .
    C C24 0.2098(2) -0.01320(16) 0.66876(19) 0.0524(10) Uani d 1 . .
    H H39 0.217036 -0.013151 0.717576 0.079 Uiso calc 1 . .
    H H41 0.198657 -0.047253 0.653800 0.079 Uiso calc 1 . .
    H H40 0.172026 0.009446 0.657489 0.079 Uiso calc 1 . .
    C C25 0.22093(18) -0.03350(12) 0.38605(16) 0.0346(7) Uani d 1 . .
    H H42 0.258186 -0.029403 0.351965 0.041 Uiso calc 1 . .
    C C26 0.2065(2) -0.08964(13) 0.3940(2) 0.0525(10) Uani d 1 . .
    H H45 0.194344 -0.103937 0.350169 0.079 Uiso calc 1 . .
    H H44 0.168549 -0.094462 0.425556 0.079 Uiso calc 1 . .
    H H43 0.247523 -0.106445 0.411353 0.079 Uiso calc 1 . .
    C C27 0.1578(2) -0.00645(14) 0.36021(19) 0.0471(9) Uani d 1 . .
    H H47 0.143055 -0.021654 0.317693 0.071 Uiso calc 1 . .
    H H46 0.168614 0.029013 0.352819 0.071 Uiso calc 1 . .
    H H48 0.120884 -0.009254 0.393429 0.071 Uiso calc 1 . .
    C C28 0.17695(16) 0.13410(11) 0.67075(15) 0.0291(6) Uani d 1 . .
    C C29 0.10972(16) 0.11984(13) 0.65687(15) 0.0353(7) Uani d 1 . .
    H H49 0.071667 0.121593 0.686550 0.042 Uiso calc 1 . .
    C C30 0.10960(17) 0.10284(13) 0.59193(16) 0.0353(7) Uani d 1 . .
    C C31 0.20606(18) 0.15603(13) 0.73387(16) 0.0373(8) Uani d 1 . .
    H H50 0.247595 0.136106 0.746193 0.045 Uiso calc 1 . .
    C C32 0.2284(3) 0.20987(16) 0.7225(2) 0.0698(13) Uani d 1 . .
    H H53 0.247710 0.223405 0.764241 0.105 Uiso calc 1 . .
    H H51 0.188727 0.230049 0.709049 0.105 Uiso calc 1 . .
    H H52 0.263059 0.210933 0.686909 0.105 Uiso calc 1 . .
    C C33 0.1558(2) 0.15271(18) 0.79216(19) 0.0608(11) Uani d 1 . .
    H H55 0.176796 0.167016 0.832654 0.091 Uiso calc 1 . .
    H H54 0.144132 0.117499 0.800382 0.091 Uiso calc 1 . .
    H H56 0.114222 0.171483 0.781002 0.091 Uiso calc 1 . .
    C C34A 0.0541(2) 0.08120(17) 0.54784(19) 0.0532(10) Uani d 0.574(10) A 1
    H H57A 0.013350 0.102080 0.559735 0.064 Uiso calc 0.574(10) A 1
    C C34B 0.0541(2) 0.08120(17) 0.54784(19) 0.0532(10) Uani d 0.426(10) A 2
    H H57B 0.066428 0.044801 0.548716 0.064 Uiso calc 0.426(10) A 2
    C C35 0.0648(2) 0.09304(16) 0.47511(18) 0.0532(10) Uani d 1 . .
    H H58 0.071183 0.129268 0.469644 0.080 Uiso calc 1 A 1
    H H59 0.024658 0.082248 0.449277 0.080 Uiso calc 1 A 1
    H H60 0.105487 0.075371 0.458703 0.080 Uiso calc 1 A 1
    C C36A 0.0340(5) 0.0322(3) 0.5685(5) 0.076(3) Uani d 0.574(10) A 1
    H H61A 0.020303 0.033042 0.615986 0.114 Uiso calc 0.574(10) A 1
    H H62A 0.072501 0.009055 0.562895 0.114 Uiso calc 0.574(10) A 1
    H H63A -0.004663 0.020941 0.541006 0.114 Uiso calc 0.574(10) A 1
    C C36B -0.0104(5) 0.0799(5) 0.5750(5) 0.063(4) Uani d 0.426(10) A 2
    H H61B -0.009018 0.062495 0.618433 0.095 Uiso calc 0.426(10) A 2
    H H62B -0.041222 0.061930 0.544371 0.095 Uiso calc 0.426(10) A 2
    H H63B -0.027094 0.114175 0.581517 0.095 Uiso calc 0.426(10) A 2
    C C37 0.43817(16) 0.24760(12) 0.54152(15) 0.0315(7) Uani d 1 . .
    C C38 0.46062(18) 0.27479(13) 0.48529(16) 0.0387(8) Uani d 1 . .
    H H64 0.484238 0.305937 0.485591 0.046 Uiso calc 1 . .
    C C39 0.44185(17) 0.24765(12) 0.43003(15) 0.0341(7) Uani d 1 . .
    C C40 0.4448(2) 0.26136(14) 0.61417(16) 0.0458(9) Uani d 1 . .
    H H65 0.422813 0.234499 0.641828 0.055 Uiso calc 1 . .
    C C41 0.5196(3) 0.2646(2) 0.6334(2) 0.0818(17) Uani d 1 . .
    H H67 0.523519 0.275708 0.680245 0.123 Uiso calc 1 . .
    H H68 0.542805 0.288635 0.603906 0.123 Uiso calc 1 . .
    H H66 0.540852 0.231495 0.628500 0.123 Uiso calc 1 . .
    C C42 0.4073(3) 0.3109(2) 0.6274(2) 0.0861(18) Uani d 1 . .
    H H69 0.412874 0.320390 0.674707 0.129 Uiso calc 1 . .
    H H71 0.358544 0.306816 0.617231 0.129 Uiso calc 1 . .
    H H70 0.426594 0.337220 0.598575 0.129 Uiso calc 1 . .
    C C43A 0.4504(2) 0.25747(16) 0.35604(17) 0.0512(10) Uani d 0.719(16) B 3
    H H72A 0.437857 0.293647 0.351016 0.061 Uiso calc 0.719(16) B 3
    C C43B 0.4504(2) 0.25747(16) 0.35604(17) 0.0512(10) Uani d 0.281(16) B 4
    H H72B 0.470887 0.291775 0.353444 0.061 Uiso calc 0.281(16) B 4
    C C44A 0.5189(4) 0.2553(5) 0.3336(3) 0.072(3) Uani d 0.719(16) B 3
    H H73A 0.521137 0.266047 0.286454 0.108 Uiso calc 0.719(16) B 3
    H H74A 0.535842 0.220884 0.337503 0.108 Uiso calc 0.719(16) B 3
    H H75A 0.547159 0.277643 0.361229 0.108 Uiso calc 0.719(16) B 3
    C C44B 0.5127(12) 0.2193(12) 0.3331(8) 0.071(6) Uani d 0.281(16) B 4
    H H73B 0.551346 0.222943 0.364141 0.106 Uiso calc 0.281(16) B 4
    H H74B 0.527507 0.227687 0.287342 0.106 Uiso calc 0.281(16) B 4
    H H75B 0.496165 0.184595 0.334190 0.106 Uiso calc 0.281(16) B 4
    C C45A 0.3975(4) 0.2304(5) 0.3138(3) 0.057(2) Uani d 0.719(16) B 3
    H H76A 0.351629 0.237583 0.331277 0.085 Uiso calc 0.719(16) B 3
    H H77A 0.405947 0.194154 0.315773 0.085 Uiso calc 0.719(16) B 3
    H H78A 0.400717 0.241788 0.267033 0.085 Uiso calc 0.719(16) B 3
    C C45B 0.3905(11) 0.2610(10) 0.3212(9) 0.058(5) Uani d 0.281(16) B 4
    H H76B 0.400386 0.264898 0.273114 0.087 Uiso calc 0.281(16) B 4
    H H77B 0.364638 0.290208 0.337140 0.087 Uiso calc 0.281(16) B 4
    H H78B 0.363373 0.230557 0.328252 0.087 Uiso calc 0.281(16) B 4
    B B 0.30572(17) 0.06863(11) 0.40118(16) 0.0217(6) Uani d 1 . .
    H H1 0.295416 0.053563 0.356212 0.026 Uiso calc 1 . .
    N N1 0.26882(12) 0.12017(8) 0.40630(10) 0.0207(4) Uani d 1 . .
    N N2 0.27389(12) 0.14851(8) 0.46446(11) 0.0224(5) Uani d 1 . .
    N N3 0.38405(12) 0.07583(8) 0.40739(11) 0.0217(5) Uani d 1 . .
    N N4 0.41373(12) 0.09024(9) 0.46732(11) 0.0234(5) Uani d 1 . .
    N N5 0.27948(12) 0.03263(8) 0.45666(11) 0.0223(5) Uani d 1 . .
    N N6 0.29237(12) 0.04292(9) 0.52350(11) 0.0250(5) Uani d 1 . .
    N N7 0.17398(13) 0.10721(9) 0.57009(13) 0.0310(5) Uani d 1 . .
    H H2 0.187129 0.098662 0.529310 0.037 Uiso calc 1 . .
    N N8 0.21714(13) 0.12622(9) 0.61732(12) 0.0298(5) Uani d 1 . .
    N N9 0.41090(14) 0.20651(10) 0.45416(12) 0.0306(6) Uani d 1 . .
    H H3 0.394258 0.182617 0.428346 0.037 Uiso calc 1 . .
    N N10 0.40781(13) 0.20540(10) 0.52242(12) 0.0289(5) Uani d 1 . .
    I I 0.42224(2) 0.11967(2) 0.71250(2) 0.04898(7) Uani d 1 . .
    Eu EU 0.34693(2) 0.12375(2) 0.57077(2) 0.02286(5) Uani d 1 . .
loop_
    _atom_site_aniso_label
    _atom_site_aniso_U_11
    _atom_site_aniso_U_22
    _atom_site_aniso_U_33
    _atom_site_aniso_U_12
    _atom_site_aniso_U_13
    _atom_site_aniso_U_23
    C1 0.0221(14) 0.0230(14) 0.0245(14) 0.0014(12) 0.0007(11) -0.0010(11)
    C2 0.0259(16) 0.0254(14) 0.0305(15) 0.0057(12) -0.0045(12) 0.0012(11)
    C3 0.0214(14) 0.0251(13) 0.0248(14) 0.0008(12) -0.0002(11) 0.0017(11)
    C4 0.0319(16) 0.0263(14) 0.0268(15) 0.0066(13) -0.0006(13) -0.0028(12)
    C5 0.044(2) 0.0286(16) 0.043(2) -0.0008(15) 0.0017(15) -0.0063(14)
    C6 0.041(2) 0.0350(17) 0.0383(18) 0.0086(15) 0.0065(15) -0.0033(13)
    C7 0.0332(16) 0.0271(14) 0.0269(14) 0.0015(13) -0.0069(12) -0.0031(12)
    C8 0.042(2) 0.063(2) 0.043(2) 0.0119(19) -0.0176(16) -0.0166(17)
    C9 0.055(2) 0.0339(17) 0.0287(16) 0.0040(17) 0.0029(16) -0.0004(13)
    C10 0.0183(14) 0.0261(14) 0.0288(14) -0.0018(12) 0.0004(11) 0.0004(11)
    C11 0.0165(14) 0.0387(17) 0.0270(15) 0.0004(13) 0.0028(11) -0.0005(12)
    C12 0.0208(15) 0.0276(14) 0.0229(13) 0.0021(12) 0.0041(11) 0.0026(11)
    C13 0.0218(15) 0.0392(16) 0.0316(16) -0.0052(13) -0.0003(12) -0.0060(13)
    C14 0.042(2) 0.050(2) 0.0380(19) -0.0024(17) -0.0161(15) 0.0061(15)
    C15 0.037(2) 0.049(2) 0.059(2) -0.0175(17) -0.0167(17) 0.0002(17)
    C16 0.0233(15) 0.0394(16) 0.0235(14) 0.0020(13) 0.0004(12) 0.0018(12)
    C17 0.056(2) 0.0411(18) 0.0332(17) 0.0113(17) -0.0097(16) -0.0104(14)
    C18 0.042(2) 0.085(3) 0.0259(17) -0.007(2) 0.0069(15) 0.0005(17)
    C19 0.0272(15) 0.0295(15) 0.0304(16) 0.0003(13) 0.0055(13) 0.0063(12)
    C20 0.0340(17) 0.0284(16) 0.0398(18) -0.0063(14) 0.0072(15) 0.0070(13)
    C21 0.0226(16) 0.0230(15) 0.0348(17) -0.0024(12) 0.0034(11) 0.0012(12)
    C22 0.043(2) 0.0365(17) 0.0291(16) 0.0030(16) 0.0084(14) 0.0101(13)
    C23 0.045(2) 0.059(2) 0.0371(19) 0.0125(19) 0.0034(16) 0.0110(16)
    C24 0.045(2) 0.072(3) 0.041(2) 0.005(2) 0.0151(17) 0.0221(18)
    C25 0.0351(19) 0.0308(16) 0.0378(17) -0.0121(14) 0.0035(14) -0.0043(13)
    C26 0.068(3) 0.0303(18) 0.060(2) -0.0145(19) 0.000(2) -0.0075(16)
    C27 0.044(2) 0.048(2) 0.050(2) -0.0111(18) -0.0107(17) -0.0014(16)
    C28 0.0284(15) 0.0262(15) 0.0328(15) 0.0022(12) 0.0073(12) 0.0018(12)
    C29 0.0278(16) 0.0426(18) 0.0355(16) -0.0032(15) 0.0066(13) 0.0021(14)
    C30 0.0268(17) 0.0393(17) 0.0398(17) -0.0073(14) 0.0024(13) 0.0068(14)
    C31 0.0373(19) 0.0404(18) 0.0342(17) 0.0038(15) 0.0001(14) -0.0040(14)
    C32 0.098(4) 0.056(3) 0.055(3) -0.024(3) -0.013(3) -0.012(2)
    C33 0.060(3) 0.086(3) 0.037(2) -0.006(2) 0.0109(19) -0.018(2)
    C34A 0.039(2) 0.073(3) 0.047(2) -0.025(2) -0.0084(17) 0.0071(19)
    C34B 0.039(2) 0.073(3) 0.047(2) -0.025(2) -0.0084(17) 0.0071(19)
    C35 0.048(2) 0.067(3) 0.045(2) -0.006(2) -0.0090(17) -0.0075(18)
    C36A 0.070(6) 0.064(5) 0.095(6) -0.041(5) -0.037(5) 0.019(5)
    C36B 0.025(5) 0.103(9) 0.061(6) -0.020(5) 0.011(4) -0.009(6)
    C37 0.0315(17) 0.0348(16) 0.0281(15) -0.0101(14) 0.0032(13) -0.0003(12)
    C38 0.045(2) 0.0397(18) 0.0311(16) -0.0199(16) 0.0014(15) 0.0022(13)
    C39 0.0349(17) 0.0413(17) 0.0261(15) -0.0099(15) 0.0018(14) 0.0075(14)
    C40 0.055(2) 0.057(2) 0.0251(16) -0.0231(19) 0.0060(15) -0.0063(15)
    C41 0.072(3) 0.141(5) 0.033(2) -0.041(3) -0.014(2) 0.003(3)
    C42 0.125(5) 0.085(4) 0.048(3) -0.001(3) 0.022(3) -0.027(2)
    C43A 0.064(3) 0.065(2) 0.0245(16) -0.022(2) 0.0027(17) 0.0075(16)
    C43B 0.064(3) 0.065(2) 0.0245(16) -0.022(2) 0.0027(17) 0.0075(16)
    C44A 0.058(4) 0.128(8) 0.031(3) -0.041(5) 0.004(3) 0.004(4)
    C44B 0.074(11) 0.118(14) 0.021(6) 0.022(11) 0.018(7) -0.003(9)
    C45A 0.054(4) 0.093(6) 0.023(3) -0.027(4) -0.005(2) 0.007(3)
    C45B 0.081(11) 0.062(11) 0.031(7) -0.019(10) -0.007(7) 0.017(8)
    B 0.0184(16) 0.0228(15) 0.0239(15) -0.0031(13) -0.0004(12) -0.0019(12)
    N1 0.0199(11) 0.0201(11) 0.0222(10) 0.0001(10) 0.0009(9) -0.0001(9)
    N2 0.0226(12) 0.0242(12) 0.0204(11) -0.0020(10) 0.0010(9) -0.0024(9)
    N3 0.0205(12) 0.0241(11) 0.0204(11) -0.0007(10) 0.0002(9) 0.0006(9)
    N4 0.0180(12) 0.0269(12) 0.0252(12) -0.0016(10) -0.0020(9) -0.0040(9)
    N5 0.0189(12) 0.0236(11) 0.0245(11) -0.0014(10) 0.0008(9) 0.0005(9)
    N6 0.0231(13) 0.0297(12) 0.0222(11) -0.0009(10) 0.0028(9) 0.0022(9)
    N7 0.0296(14) 0.0359(13) 0.0274(12) -0.0050(11) 0.0033(11) -0.0035(11)
    N8 0.0286(13) 0.0304(13) 0.0303(12) -0.0030(12) 0.0006(10) -0.0002(11)
    N9 0.0353(15) 0.0348(14) 0.0216(11) -0.0072(12) -0.0006(11) -0.0016(10)
    N10 0.0300(14) 0.0361(14) 0.0206(11) -0.0020(11) -0.0001(10) 0.0026(10)
    I 0.04194(13) 0.07629(18) 0.02871(11) 0.00290(13) -0.00875(9) 0.00910(11)
    EU 0.02157(7) 0.02746(7) 0.01955(7) -0.00247(6) 0.00070(5) 0.00068(6)
_geom_special_details
;
 All esds (except the esd in the dihedral angle between two l.s. planes)
 are estimated using the full covariance matrix.  The cell esds are taken
 into account individually in the estimation of esds in distances, angles
 and torsion angles; correlations between esds in cell parameters are only
 used when they are defined by crystal symmetry.  An approximate (isotropic)
 treatment of cell esds is used for estimating esds involving l.s. planes.
;
loop_
    _geom_bond_atom_site_label_1
    _geom_bond_atom_site_label_2
    _geom_bond_site_symmetry_2
    _geom_bond_distance
    _geom_bond_publ_flag
    C1 N2 . 1.331(4) ?
    C1 C2 . 1.393(4) ?
    C1 C4 . 1.504(4) ?
    C2 C3 . 1.379(4) ?
    C2 H4 . 0.9500 ?
    C3 N1 . 1.360(3) ?
    C3 C7 . 1.501(4) ?
    C4 C6 . 1.527(4) ?
    C4 C5 . 1.529(4) ?
    C4 H5 . 1.0000 ?
    C5 H8 . 0.9800 ?
    C5 H6 . 0.9800 ?
    C5 H7 . 0.9800 ?
    C6 H10 . 0.9800 ?
    C6 H9 . 0.9800 ?
    C6 H11 . 0.9800 ?
    C7 C9 . 1.521(4) ?
    C7 C8 . 1.531(4) ?
    C7 H12 . 1.0000 ?
    C8 H14 . 0.9800 ?
    C8 H13 . 0.9800 ?
    C8 H15 . 0.9800 ?
    C9 H17 . 0.9800 ?
    C9 H18 . 0.9800 ?
    C9 H16 . 0.9800 ?
    C10 N4 . 1.334(4) ?
    C10 C11 . 1.387(4) ?
    C10 C13 . 1.502(4) ?
    C11 C12 . 1.372(4) ?
    C11 H19 . 0.9500 ?
    C12 N3 . 1.360(4) ?
    C12 C16 . 1.501(4) ?
    C13 C15 . 1.516(5) ?
    C13 C14 . 1.523(5) ?
    C13 H20 . 1.0000 ?
    C14 H21 . 0.9800 ?
    C14 H22 . 0.9800 ?
    C14 H23 . 0.9800 ?
    C15 H24 . 0.9800 ?
    C15 H25 . 0.9800 ?
    C15 H26 . 0.9800 ?
    C16 C18 . 1.523(4) ?
    C16 C17 . 1.524(4) ?
    C16 H27 . 1.0000 ?
    C17 H30 . 0.9800 ?
    C17 H28 . 0.9800 ?
    C17 H29 . 0.9800 ?
    C18 H32 . 0.9800 ?
    C18 H33 . 0.9800 ?
    C18 H31 . 0.9800 ?
    C19 N6 . 1.329(4) ?
    C19 C20 . 1.395(5) ?
    C19 C22 . 1.504(4) ?
    C20 C21 . 1.380(4) ?
    C20 H34 . 0.9500 ?
    C21 N5 . 1.357(4) ?
    C21 C25 . 1.501(4) ?
    C22 C24 . 1.507(5) ?
    C22 C23 . 1.510(5) ?
    C22 H35 . 1.0000 ?
    C23 H37 . 0.9800 ?
    C23 H38 . 0.9800 ?
    C23 H36 . 0.9800 ?
    C24 H39 . 0.9800 ?
    C24 H41 . 0.9800 ?
    C24 H40 . 0.9800 ?
    C25 C27 . 1.518(5) ?
    C25 C26 . 1.531(4) ?
    C25 H42 . 1.0000 ?
    C26 H45 . 0.9800 ?
    C26 H44 . 0.9800 ?
    C26 H43 . 0.9800 ?
    C27 H47 . 0.9800 ?
    C27 H46 . 0.9800 ?
    C27 H48 . 0.9800 ?
    C28 N8 . 1.337(4) ?
    C28 C29 . 1.395(4) ?
    C28 C31 . 1.496(4) ?
    C29 C30 . 1.367(4) ?
    C29 H49 . 0.9500 ?
    C30 N7 . 1.336(4) ?
    C30 C34A . 1.508(5) ?
    C30 C34B . 1.508(5) ?
    C31 C32 . 1.517(5) ?
    C31 C33 . 1.520(5) ?
    C31 H50 . 1.0000 ?
    C32 H53 . 0.9800 ?
    C32 H51 . 0.9800 ?
    C32 H52 . 0.9800 ?
    C33 H55 . 0.9800 ?
    C33 H54 . 0.9800 ?
    C33 H56 . 0.9800 ?
    C34a C36A . 1.424(8) ?
    C34a C35 . 1.494(5) ?
    C34a H57A . 1.0000 ?
    C34b C36B . 1.371(9) ?
    C34b C35 . 1.494(5) ?
    C34b H57B . 1.0000 ?
    C35 H58 . 0.9800 ?
    C35 H59 . 0.9800 ?
    C35 H60 . 0.9800 ?
    C36a H61A . 0.9800 ?
    C36a H62A . 0.9800 ?
    C36a H63A . 0.9800 ?
    C36b H61B . 0.9800 ?
    C36b H62B . 0.9800 ?
    C36b H63B . 0.9800 ?
    C37 N10 . 1.327(4) ?
    C37 C38 . 1.402(4) ?
    C37 C40 . 1.495(4) ?
    C38 C39 . 1.365(4) ?
    C38 H64 . 0.9500 ?
    C39 N9 . 1.341(4) ?
    C39 C43A . 1.502(4) ?
    C39 C43B . 1.502(4) ?
    C40 C41 . 1.511(6) ?
    C40 C42 . 1.534(6) ?
    C40 H65 . 1.0000 ?
    C41 H67 . 0.9800 ?
    C41 H68 . 0.9800 ?
    C41 H66 . 0.9800 ?
    C42 H69 . 0.9800 ?
    C42 H71 . 0.9800 ?
    C42 H70 . 0.9800 ?
    C43a C44A . 1.411(8) ?
    C43a C45A . 1.514(8) ?
    C43a H72A . 1.0000 ?
    C43b C45B . 1.36(2) ?
    C43b C44B . 1.651(19) ?
    C43b H72B . 1.0000 ?
    C44a H73A . 0.9800 ?
    C44a H74A . 0.9800 ?
    C44a H75A . 0.9800 ?
    C44b H73B . 0.9800 ?
    C44b H74B . 0.9800 ?
    C44b H75B . 0.9800 ?
    C45a H76A . 0.9800 ?
    C45a H77A . 0.9800 ?
    C45a H78A . 0.9800 ?
    C45b H76B . 0.9800 ?
    C45b H77B . 0.9800 ?
    C45b H78B . 0.9800 ?
    B N3 . 1.547(4) ?
    B N5 . 1.549(4) ?
    B N1 . 1.555(4) ?
    B H1 . 1.0000 ?
    N1 N2 . 1.384(3) ?
    N2 EU . 2.633(2) ?
    N3 N4 . 1.379(3) ?
    N4 EU . 2.593(2) ?
    N5 N6 . 1.379(3) ?
    N6 EU . 2.581(2) ?
    N7 N8 . 1.359(3) ?
    N7 H2 . 0.8800 ?
    N8 EU . 2.699(2) ?
    N9 N10 . 1.358(3) ?
    N9 H3 . 0.8800 ?
    N10 EU . 2.660(2) ?
    I EU . 3.1788(2) ?
loop_
    _geom_angle_atom_site_label_1
    _geom_angle_atom_site_label_2
    _geom_angle_atom_site_label_3
    _geom_angle_site_symmetry_1
    _geom_angle_site_symmetry_3
    _geom_angle
    _geom_angle_publ_flag
    N2 C1 C2 . . 110.6(2) ?
    N2 C1 C4 . . 121.3(3) ?
    C2 C1 C4 . . 128.1(3) ?
    C3 C2 C1 . . 105.7(3) ?
    C3 C2 H4 . . 127.1 ?
    C1 C2 H4 . . 127.1 ?
    N1 C3 C2 . . 108.0(2) ?
    N1 C3 C7 . . 124.4(2) ?
    C2 C3 C7 . . 127.6(3) ?
    C1 C4 C6 . . 111.5(3) ?
    C1 C4 C5 . . 110.9(3) ?
    C6 C4 C5 . . 110.3(3) ?
    C1 C4 H5 . . 108.0 ?
    C6 C4 H5 . . 108.0 ?
    C5 C4 H5 . . 108.0 ?
    C4 C5 H8 . . 109.5 ?
    C4 C5 H6 . . 109.5 ?
    H8 C5 H6 . . 109.5 ?
    C4 C5 H7 . . 109.5 ?
    H8 C5 H7 . . 109.5 ?
    H6 C5 H7 . . 109.5 ?
    C4 C6 H10 . . 109.5 ?
    C4 C6 H9 . . 109.5 ?
    H10 C6 H9 . . 109.5 ?
    C4 C6 H11 . . 109.5 ?
    H10 C6 H11 . . 109.5 ?
    H9 C6 H11 . . 109.5 ?
    C3 C7 C9 . . 110.6(2) ?
    C3 C7 C8 . . 110.5(3) ?
    C9 C7 C8 . . 110.5(3) ?
    C3 C7 H12 . . 108.4 ?
    C9 C7 H12 . . 108.4 ?
    C8 C7 H12 . . 108.4 ?
    C7 C8 H14 . . 109.5 ?
    C7 C8 H13 . . 109.5 ?
    H14 C8 H13 . . 109.5 ?
    C7 C8 H15 . . 109.5 ?
    H14 C8 H15 . . 109.5 ?
    H13 C8 H15 . . 109.5 ?
    C7 C9 H17 . . 109.5 ?
    C7 C9 H18 . . 109.5 ?
    H17 C9 H18 . . 109.5 ?
    C7 C9 H16 . . 109.5 ?
    H17 C9 H16 . . 109.5 ?
    H18 C9 H16 . . 109.5 ?
    N4 C10 C11 . . 110.0(2) ?
    N4 C10 C13 . . 120.9(3) ?
    C11 C10 C13 . . 129.0(3) ?
    C12 C11 C10 . . 106.4(3) ?
    C12 C11 H19 . . 126.8 ?
    C10 C11 H19 . . 126.8 ?
    N3 C12 C11 . . 107.6(2) ?
    N3 C12 C16 . . 124.1(3) ?
    C11 C12 C16 . . 128.2(3) ?
    C10 C13 C15 . . 111.6(3) ?
    C10 C13 C14 . . 110.7(3) ?
    C15 C13 C14 . . 110.5(3) ?
    C10 C13 H20 . . 107.9 ?
    C15 C13 H20 . . 107.9 ?
    C14 C13 H20 . . 107.9 ?
    C13 C14 H21 . . 109.5 ?
    C13 C14 H22 . . 109.5 ?
    H21 C14 H22 . . 109.5 ?
    C13 C14 H23 . . 109.5 ?
    H21 C14 H23 . . 109.5 ?
    H22 C14 H23 . . 109.5 ?
    C13 C15 H24 . . 109.5 ?
    C13 C15 H25 . . 109.5 ?
    H24 C15 H25 . . 109.5 ?
    C13 C15 H26 . . 109.5 ?
    H24 C15 H26 . . 109.5 ?
    H25 C15 H26 . . 109.5 ?
    C12 C16 C18 . . 111.1(3) ?
    C12 C16 C17 . . 110.0(2) ?
    C18 C16 C17 . . 110.6(3) ?
    C12 C16 H27 . . 108.3 ?
    C18 C16 H27 . . 108.3 ?
    C17 C16 H27 . . 108.3 ?
    C16 C17 H30 . . 109.5 ?
    C16 C17 H28 . . 109.5 ?
    H30 C17 H28 . . 109.5 ?
    C16 C17 H29 . . 109.5 ?
    H30 C17 H29 . . 109.5 ?
    H28 C17 H29 . . 109.5 ?
    C16 C18 H32 . . 109.5 ?
    C16 C18 H33 . . 109.5 ?
    H32 C18 H33 . . 109.5 ?
    C16 C18 H31 . . 109.5 ?
    H32 C18 H31 . . 109.5 ?
    H33 C18 H31 . . 109.5 ?
    N6 C19 C20 . . 110.2(3) ?
    N6 C19 C22 . . 119.7(3) ?
    C20 C19 C22 . . 130.1(3) ?
    C21 C20 C19 . . 106.1(3) ?
    C21 C20 H34 . . 127.0 ?
    C19 C20 H34 . . 127.0 ?
    N5 C21 C20 . . 107.4(3) ?
    N5 C21 C25 . . 124.2(3) ?
    C20 C21 C25 . . 128.4(3) ?
    C19 C22 C24 . . 111.9(3) ?
    C19 C22 C23 . . 110.8(3) ?
    C24 C22 C23 . . 111.8(3) ?
    C19 C22 H35 . . 107.4 ?
    C24 C22 H35 . . 107.4 ?
    C23 C22 H35 . . 107.4 ?
    C22 C23 H37 . . 109.5 ?
    C22 C23 H38 . . 109.5 ?
    H37 C23 H38 . . 109.5 ?
    C22 C23 H36 . . 109.5 ?
    H37 C23 H36 . . 109.5 ?
    H38 C23 H36 . . 109.5 ?
    C22 C24 H39 . . 109.5 ?
    C22 C24 H41 . . 109.5 ?
    H39 C24 H41 . . 109.5 ?
    C22 C24 H40 . . 109.5 ?
    H39 C24 H40 . . 109.5 ?
    H41 C24 H40 . . 109.5 ?
    C21 C25 C27 . . 111.5(3) ?
    C21 C25 C26 . . 110.5(3) ?
    C27 C25 C26 . . 110.5(3) ?
    C21 C25 H42 . . 108.1 ?
    C27 C25 H42 . . 108.1 ?
    C26 C25 H42 . . 108.1 ?
    C25 C26 H45 . . 109.5 ?
    C25 C26 H44 . . 109.5 ?
    H45 C26 H44 . . 109.5 ?
    C25 C26 H43 . . 109.5 ?
    H45 C26 H43 . . 109.5 ?
    H44 C26 H43 . . 109.5 ?
    C25 C27 H47 . . 109.5 ?
    C25 C27 H46 . . 109.5 ?
    H47 C27 H46 . . 109.5 ?
    C25 C27 H48 . . 109.5 ?
    H47 C27 H48 . . 109.5 ?
    H46 C27 H48 . . 109.5 ?
    N8 C28 C29 . . 110.7(3) ?
    N8 C28 C31 . . 120.3(3) ?
    C29 C28 C31 . . 129.1(3) ?
    C30 C29 C28 . . 106.2(3) ?
    C30 C29 H49 . . 126.9 ?
    C28 C29 H49 . . 126.9 ?
    N7 C30 C29 . . 106.0(3) ?
    N7 C30 C34A . . 121.4(3) ?
    C29 C30 C34A . . 132.6(3) ?
    N7 C30 C34B . . 121.4(3) ?
    C29 C30 C34B . . 132.6(3) ?
    C28 C31 C32 . . 110.7(3) ?
    C28 C31 C33 . . 111.8(3) ?
    C32 C31 C33 . . 110.7(3) ?
    C28 C31 H50 . . 107.8 ?
    C32 C31 H50 . . 107.8 ?
    C33 C31 H50 . . 107.8 ?
    C31 C32 H53 . . 109.5 ?
    C31 C32 H51 . . 109.5 ?
    H53 C32 H51 . . 109.5 ?
    C31 C32 H52 . . 109.5 ?
    H53 C32 H52 . . 109.5 ?
    H51 C32 H52 . . 109.5 ?
    C31 C33 H55 . . 109.5 ?
    C31 C33 H54 . . 109.5 ?
    H55 C33 H54 . . 109.5 ?
    C31 C33 H56 . . 109.5 ?
    H55 C33 H56 . . 109.5 ?
    H54 C33 H56 . . 109.5 ?
    C36a C34a C35 . . 120.8(5) ?
    C36a C34a C30 . . 112.4(4) ?
    C35 C34a C30 . . 112.4(3) ?
    C36a C34a H57A . . 102.8 ?
    C35 C34a H57A . . 102.8 ?
    C30 C34a H57A . . 102.8 ?
    C36b C34b C35 . . 120.9(6) ?
    C36b C34b C30 . . 116.2(5) ?
    C35 C34b C30 . . 112.4(3) ?
    C36b C34b H57B . . 100.9 ?
    C35 C34b H57B . . 100.9 ?
    C30 C34b H57B . . 100.9 ?
    C34a C35 H58 . . 109.5 ?
    C34a C35 H59 . . 109.5 ?
    H58 C35 H59 . . 109.5 ?
    C34a C35 H60 . . 109.5 ?
    H58 C35 H60 . . 109.5 ?
    H59 C35 H60 . . 109.5 ?
    C34a C36a H61A . . 109.5 ?
    C34a C36a H62A . . 109.5 ?
    H61a C36a H62A . . 109.5 ?
    C34a C36a H63A . . 109.5 ?
    H61a C36a H63A . . 109.5 ?
    H62a C36a H63A . . 109.5 ?
    C34b C36b H61B . . 109.5 ?
    C34b C36b H62B . . 109.5 ?
    H61b C36b H62B . . 109.5 ?
    C34b C36b H63B . . 109.5 ?
    H61b C36b H63B . . 109.5 ?
    H62b C36b H63B . . 109.5 ?
    N10 C37 C38 . . 110.5(3) ?
    N10 C37 C40 . . 121.5(3) ?
    C38 C37 C40 . . 128.0(3) ?
    C39 C38 C37 . . 106.4(3) ?
    C39 C38 H64 . . 126.8 ?
    C37 C38 H64 . . 126.8 ?
    N9 C39 C38 . . 105.5(3) ?
    N9 C39 C43A . . 122.8(3) ?
    C38 C39 C43A . . 131.7(3) ?
    N9 C39 C43B . . 122.8(3) ?
    C38 C39 C43B . . 131.7(3) ?
    C37 C40 C41 . . 110.0(3) ?
    C37 C40 C42 . . 109.6(3) ?
    C41 C40 C42 . . 111.7(4) ?
    C37 C40 H65 . . 108.5 ?
    C41 C40 H65 . . 108.5 ?
    C42 C40 H65 . . 108.5 ?
    C40 C41 H67 . . 109.5 ?
    C40 C41 H68 . . 109.5 ?
    H67 C41 H68 . . 109.5 ?
    C40 C41 H66 . . 109.5 ?
    H67 C41 H66 . . 109.5 ?
    H68 C41 H66 . . 109.5 ?
    C40 C42 H69 . . 109.5 ?
    C40 C42 H71 . . 109.5 ?
    H69 C42 H71 . . 109.5 ?
    C40 C42 H70 . . 109.5 ?
    H69 C42 H70 . . 109.5 ?
    H71 C42 H70 . . 109.5 ?
    C44a C43a C39 . . 114.0(4) ?
    C44a C43a C45A . . 116.9(5) ?
    C39 C43a C45A . . 112.6(4) ?
    C44a C43a H72A . . 103.8 ?
    C39 C43a H72A . . 103.8 ?
    C45a C43a H72A . . 103.8 ?
    C45b C43b C39 . . 114.5(8) ?
    C45b C43b C44B . . 122.4(12) ?
    C39 C43b C44B . . 104.1(7) ?
    C45b C43b H72B . . 104.7 ?
    C39 C43b H72B . . 104.7 ?
    C44b C43b H72B . . 104.7 ?
    C43a C44a H73A . . 109.5 ?
    C43a C44a H74A . . 109.5 ?
    H73a C44a H74A . . 109.5 ?
    C43a C44a H75A . . 109.5 ?
    H73a C44a H75A . . 109.5 ?
    H74a C44a H75A . . 109.5 ?
    C43b C44b H73B . . 109.5 ?
    C43b C44b H74B . . 109.5 ?
    H73b C44b H74B . . 109.5 ?
    C43b C44b H75B . . 109.5 ?
    H73b C44b H75B . . 109.5 ?
    H74b C44b H75B . . 109.5 ?
    C43a C45a H76A . . 109.5 ?
    C43a C45a H77A . . 109.5 ?
    H76a C45a H77A . . 109.5 ?
    C43a C45a H78A . . 109.5 ?
    H76a C45a H78A . . 109.5 ?
    H77a C45a H78A . . 109.5 ?
    C43b C45b H76B . . 109.5 ?
    C43b C45b H77B . . 109.5 ?
    H76b C45b H77B . . 109.5 ?
    C43b C45b H78B . . 109.5 ?
    H76b C45b H78B . . 109.5 ?
    H77b C45b H78B . . 109.5 ?
    N3 B N5 . . 110.3(2) ?
    N3 B N1 . . 110.1(2) ?
    N5 B N1 . . 110.3(2) ?
    N3 B H1 . . 108.7 ?
    N5 B H1 . . 108.7 ?
    N1 B H1 . . 108.7 ?
    C3 N1 N2 . . 109.2(2) ?
    C3 N1 B . . 130.6(2) ?
    N2 N1 B . . 120.2(2) ?
    C1 N2 N1 . . 106.6(2) ?
    C1 N2 EU . . 128.40(18) ?
    N1 N2 EU . . 124.87(16) ?
    C12 N3 N4 . . 109.3(2) ?
    C12 N3 B . . 129.4(2) ?
    N4 N3 B . . 121.3(2) ?
    C10 N4 N3 . . 106.6(2) ?
    C10 N4 EU . . 127.79(18) ?
    N3 N4 EU . . 124.67(17) ?
    C21 N5 N6 . . 109.7(2) ?
    C21 N5 B . . 130.1(2) ?
    N6 N5 B . . 120.1(2) ?
    C19 N6 N5 . . 106.6(2) ?
    C19 N6 EU . . 126.86(19) ?
    N5 N6 EU . . 126.29(16) ?
    C30 N7 N8 . . 113.1(3) ?
    C30 N7 H2 . . 123.5 ?
    N8 N7 H2 . . 123.5 ?
    C28 N8 N7 . . 104.0(2) ?
    C28 N8 EU . . 145.8(2) ?
    N7 N8 EU . . 109.68(17) ?
    C39 N9 N10 . . 113.3(2) ?
    C39 N9 H3 . . 123.4 ?
    N10 N9 H3 . . 123.4 ?
    C37 N10 N9 . . 104.3(2) ?
    C37 N10 EU . . 142.21(19) ?
    N9 N10 EU . . 113.47(18) ?
    N6 EU N4 . . 68.39(7) ?
    N6 EU N2 . . 72.16(7) ?
    N4 EU N2 . . 73.92(7) ?
    N6 EU N10 . . 137.43(7) ?
    N4 EU N10 . . 76.75(7) ?
    N2 EU N10 . . 75.37(7) ?
    N6 EU N8 . . 75.95(7) ?
    N4 EU N8 . . 138.80(7) ?
    N2 EU N8 . . 76.11(7) ?
    N10 EU N8 . . 121.58(8) ?
    N6 EU I . . 119.00(5) ?
    N4 EU I . . 117.23(5) ?
    N2 EU I . . 165.92(5) ?
    N10 EU I . . 98.11(5) ?
    N8 EU I . . 97.58(5) ?
loop_
    _geom_torsion_atom_site_label_1
    _geom_torsion_atom_site_label_2
    _geom_torsion_atom_site_label_3
    _geom_torsion_atom_site_label_4
    _geom_torsion_site_symmetry_1
    _geom_torsion_site_symmetry_2
    _geom_torsion_site_symmetry_3
    _geom_torsion_site_symmetry_4
    _geom_torsion
    _geom_torsion_publ_flag
    N2 C1 C2 C3 . . . . -0.7(3) ?
    C4 C1 C2 C3 . . . . -179.8(3) ?
    C1 C2 C3 N1 . . . . 0.4(3) ?
    C1 C2 C3 C7 . . . . -177.4(3) ?
    N2 C1 C4 C6 . . . . -111.6(3) ?
    C2 C1 C4 C6 . . . . 67.4(4) ?
    N2 C1 C4 C5 . . . . 125.1(3) ?
    C2 C1 C4 C5 . . . . -55.9(4) ?
    N1 C3 C7 C9 . . . . -92.6(3) ?
    C2 C3 C7 C9 . . . . 84.9(4) ?
    N1 C3 C7 C8 . . . . 144.6(3) ?
    C2 C3 C7 C8 . . . . -37.9(4) ?
    N4 C10 C11 C12 . . . . -1.7(3) ?
    C13 C10 C11 C12 . . . . 175.9(3) ?
    C10 C11 C12 N3 . . . . 1.3(3) ?
    C10 C11 C12 C16 . . . . -174.9(3) ?
    N4 C10 C13 C15 . . . . -127.3(3) ?
    C11 C10 C13 C15 . . . . 55.3(4) ?
    N4 C10 C13 C14 . . . . 109.1(3) ?
    C11 C10 C13 C14 . . . . -68.3(4) ?
    N3 C12 C16 C18 . . . . 150.9(3) ?
    C11 C12 C16 C18 . . . . -33.5(4) ?
    N3 C12 C16 C17 . . . . -86.3(4) ?
    C11 C12 C16 C17 . . . . 89.4(4) ?
    N6 C19 C20 C21 . . . . 0.2(4) ?
    C22 C19 C20 C21 . . . . -177.3(3) ?
    C19 C20 C21 N5 . . . . -0.3(4) ?
    C19 C20 C21 C25 . . . . -177.6(3) ?
    N6 C19 C22 C24 . . . . 139.4(3) ?
    C20 C19 C22 C24 . . . . -43.4(5) ?
    N6 C19 C22 C23 . . . . -95.2(4) ?
    C20 C19 C22 C23 . . . . 82.1(5) ?
    N5 C21 C25 C27 . . . . -75.4(4) ?
    C20 C21 C25 C27 . . . . 101.5(4) ?
    N5 C21 C25 C26 . . . . 161.3(3) ?
    C20 C21 C25 C26 . . . . -21.8(5) ?
    N8 C28 C29 C30 . . . . -0.3(4) ?
    C31 C28 C29 C30 . . . . 179.0(3) ?
    C28 C29 C30 N7 . . . . 0.1(4) ?
    C28 C29 C30 C34a . . . . 178.3(4) ?
    C28 C29 C30 C34b . . . . 178.3(4) ?
    N8 C28 C31 C32 . . . . 66.9(4) ?
    C29 C28 C31 C32 . . . . -112.3(4) ?
    N8 C28 C31 C33 . . . . -169.1(3) ?
    C29 C28 C31 C33 . . . . 11.6(5) ?
    N7 C30 C34a C36a . . . . 107.3(6) ?
    C29 C30 C34a C36a . . . . -70.6(7) ?
    N7 C30 C34a C35 . . . . -32.9(5) ?
    C29 C30 C34a C35 . . . . 149.1(4) ?
    N7 C30 C34b C36b . . . . -178.2(7) ?
    C29 C30 C34b C36b . . . . 3.8(9) ?
    N7 C30 C34b C35 . . . . -32.9(5) ?
    C29 C30 C34b C35 . . . . 149.1(4) ?
    N10 C37 C38 C39 . . . . 0.8(4) ?
    C40 C37 C38 C39 . . . . -178.8(4) ?
    C37 C38 C39 N9 . . . . -0.8(4) ?
    C37 C38 C39 C43a . . . . 178.8(4) ?
    C37 C38 C39 C43b . . . . 178.8(4) ?
    N10 C37 C40 C41 . . . . 117.8(4) ?
    C38 C37 C40 C41 . . . . -62.6(5) ?
    N10 C37 C40 C42 . . . . -119.1(4) ?
    C38 C37 C40 C42 . . . . 60.5(5) ?
    N9 C39 C43a C44a . . . . -111.9(7) ?
    C38 C39 C43a C44a . . . . 68.5(8) ?
    N9 C39 C43a C45a . . . . 24.2(7) ?
    C38 C39 C43a C45a . . . . -155.3(6) ?
    N9 C39 C43b C45b . . . . 60.8(14) ?
    C38 C39 C43b C45b . . . . -118.7(13) ?
    N9 C39 C43b C44b . . . . -75.4(13) ?
    C38 C39 C43b C44b . . . . 105.1(13) ?
    C2 C3 N1 N2 . . . . 0.0(3) ?
    C7 C3 N1 N2 . . . . 177.9(3) ?
    C2 C3 N1 B . . . . -178.4(3) ?
    C7 C3 N1 B . . . . -0.5(5) ?
    N3 B N1 C3 . . . . 116.0(3) ?
    N5 B N1 C3 . . . . -121.9(3) ?
    N3 B N1 N2 . . . . -62.2(3) ?
    N5 B N1 N2 . . . . 59.8(3) ?
    C2 C1 N2 N1 . . . . 0.7(3) ?
    C4 C1 N2 N1 . . . . 179.8(3) ?
    C2 C1 N2 EU . . . . 176.38(19) ?
    C4 C1 N2 EU . . . . -4.5(4) ?
    C3 N1 N2 C1 . . . . -0.4(3) ?
    B N1 N2 C1 . . . . 178.2(2) ?
    C3 N1 N2 EU . . . . -176.29(17) ?
    B N1 N2 EU . . . . 2.3(3) ?
    C11 C12 N3 N4 . . . . -0.6(3) ?
    C16 C12 N3 N4 . . . . 175.8(2) ?
    C11 C12 N3 B . . . . -178.8(3) ?
    C16 C12 N3 B . . . . -2.4(4) ?
    N5 B N3 C12 . . . . 125.1(3) ?
    N1 B N3 C12 . . . . -112.9(3) ?
    N5 B N3 N4 . . . . -52.9(3) ?
    N1 B N3 N4 . . . . 69.1(3) ?
    C11 C10 N4 N3 . . . . 1.3(3) ?
    C13 C10 N4 N3 . . . . -176.5(2) ?
    C11 C10 N4 EU . . . . -168.18(19) ?
    C13 C10 N4 EU . . . . 14.0(4) ?
    C12 N3 N4 C10 . . . . -0.5(3) ?
    B N3 N4 C10 . . . . 177.9(2) ?
    C12 N3 N4 EU . . . . 169.45(17) ?
    B N3 N4 EU . . . . -12.2(3) ?
    C20 C21 N5 N6 . . . . 0.2(3) ?
    C25 C21 N5 N6 . . . . 177.7(3) ?
    C20 C21 N5 B . . . . 177.7(3) ?
    C25 C21 N5 B . . . . -4.8(5) ?
    N3 B N5 C21 . . . . -121.5(3) ?
    N1 B N5 C21 . . . . 116.6(3) ?
    N3 B N5 N6 . . . . 55.8(3) ?
    N1 B N5 N6 . . . . -66.1(3) ?
    C20 C19 N6 N5 . . . . 0.0(3) ?
    C22 C19 N6 N5 . . . . 177.7(3) ?
    C20 C19 N6 EU . . . . 174.9(2) ?
    C22 C19 N6 EU . . . . -7.3(4) ?
    C21 N5 N6 C19 . . . . -0.1(3) ?
    B N5 N6 C19 . . . . -177.9(2) ?
    C21 N5 N6 EU . . . . -175.07(18) ?
    B N5 N6 EU . . . . 7.1(3) ?
    C29 C30 N7 N8 . . . . 0.1(4) ?
    C34a C30 N7 N8 . . . . -178.3(3) ?
    C34b C30 N7 N8 . . . . -178.3(3) ?
    C29 C28 N8 N7 . . . . 0.4(3) ?
    C31 C28 N8 N7 . . . . -179.0(3) ?
    C29 C28 N8 EU . . . . -170.2(3) ?
    C31 C28 N8 EU . . . . 10.4(5) ?
    C30 N7 N8 C28 . . . . -0.3(3) ?
    C30 N7 N8 EU . . . . 174.1(2) ?
    C38 C39 N9 N10 . . . . 0.6(4) ?
    C43a C39 N9 N10 . . . . -179.1(3) ?
    C43b C39 N9 N10 . . . . -179.1(3) ?
    C38 C37 N10 N9 . . . . -0.5(4) ?
    C40 C37 N10 N9 . . . . 179.2(3) ?
    C38 C37 N10 EU . . . . 179.1(2) ?
    C40 C37 N10 EU . . . . -1.2(6) ?
    C39 N9 N10 C37 . . . . -0.1(4) ?
    C39 N9 N10 EU . . . . -179.8(2) ?
_shelx_hkl_file
;
  -2   0   0  489.79   16.82   0
  -4   0   0   21.86   12.28   0
  -6   0   0 3373.66   24.78   0
  -8   0   0  456.50   11.86   0
 -10   0   0 1556.05   15.30   0
  18   0   0   10.77    5.54   0
  20   0   0   17.42    5.46   0
  22   0   0  335.18    7.63   0
  24   0   0   37.73    8.28   0
  -2   1   0 4990.20   41.02   0
  -4   1   0 3054.04   26.70   0
  -4  -1   0 2893.97   30.44   0
   4   1   0 3130.60   31.87   0
  -6   1   0  103.35    8.19   0
  -6  -1   0  107.27   10.92   0
  -8   1   0   11.06    9.20   0
  -8  -1   0   10.94    9.34   0
  10   1   0 1431.94   15.64   0
 -10   1   0 1271.27   13.79   0
  12   1   0 1146.69   12.05   0
  14   1   0  743.25   11.75   0
  16   1   0  443.11   10.26   0
  18   1   0  200.12    8.95   0
  20  -1   0    0.45    5.39   0
  20   1   0   -0.35    7.65   0
  22   1   0   55.89    8.32   0
  22  -1   0   52.05    6.11   0
  24  -1   0  149.12    7.23   0
  24   1   0  151.48    9.06   0
   2  -2   0  850.77   17.86   0
  -2   2   0  825.90   17.68   0
  -4   2   0   25.54   12.86   0
   4  -2   0   29.59    9.42   0
   4   2   0   25.49   13.36   0
  -6   2   0   43.39    8.06   0
   6  -2   0   42.58   10.97   0
   6   2   0   49.72   10.79   0
   8  -2   0    6.45    9.58   0
   8   2   0    8.54    9.61   0
  -8   2   0    3.25    9.25   0
 -10   2   0  118.94    6.94   0
  10   2   0  141.37    9.95   0
  10  -2   0  132.47    6.87   0
  12   2   0    2.05    6.37   0
 -12   2   0   -0.47    7.99   0
  12  -2   0    0.92    5.83   0
  14  -2   0  114.31    8.98   0
  14   2   0  107.00    8.78   0
  16  -2   0    7.92    5.93   0
  16   2   0    5.55    8.32   0
  18   2   0    7.42    7.86   0
  20   2   0   29.78    7.91   0
  22   2   0    9.38    7.46   0
  24  -2   0    3.62    5.96   0
  24   2   0    9.16    7.76   0
   2  -3   0 2268.95   22.19   0
  -2   3   0 2141.98   21.70   0
   4  -3   0 2085.91   21.64   0
  -4   3   0 1937.39   18.83   0
   4   3   0 2019.32   42.71   0
  -6   3   0    3.39   10.61   0
   6  -3   0    3.15    7.67   0
   6   3   0    4.17   10.08   0
  -8   3   0   39.81    9.05   0
   8   3   0   45.09    9.88   0
   8  -3   0   47.11    9.51   0
  10  -3   0   41.87    8.99   0
  10   3   0   35.96    9.11   0
 -10   3   0   33.74    6.04   0
 -12   3   0 1006.02   11.64   0
  12   3   0 1145.45   14.75   0
  12  -3   0 1098.01   10.78   0
  14   3   0 2075.18   16.97   0
  14  -3   0 1993.53   13.09   0
  16   3   0 1208.29   13.86   0
  16  -3   0 1233.53   12.36   0
  18  -3   0   46.25    5.96   0
  18   3   0   49.26    7.99   0
  20   3   0    4.55    7.51   0
  20  -3   0    6.17    7.76   0
  22   3   0   16.56    7.86   0
  24   3   0  360.57   10.49   0
   0  -4   0 8103.61   45.22   0
   0   4   0 7805.08   45.56   0
   2  -4   0   24.45    7.99   0
   2   4   0   23.64   14.61   0
  -2   4   0   18.58    8.29   0
  -2  -4   0   23.51   10.47   0
   4  -4   0 6837.69   30.19   0
  -4   4   0 6368.74   30.46   0
   6   4   0  583.04   21.34   0
   6  -4   0  586.04   13.06   0
  -6   4   0  521.47   10.23   0
  -8   4   0  183.47    7.33   0
   8  -4   0  205.90    7.84   0
   8   4   0  208.79   13.19   0
  10  -4   0  407.62   10.43   0
  10   4   0  393.43   11.87   0
 -10   4   0  362.00    9.96   0
 -12   4   0 1638.04   11.88   0
  12   4   0 1885.62   18.45   0
  12  -4   0 1898.73   14.43   0
  14   4   0 1889.44   17.25   0
  14  -4   0 1800.67   12.41   0
  16  -4   0  931.42    9.84   0
  16   4   0  941.30   12.92   0
  18  -4   0  112.94    8.18   0
  18   4   0  106.66    8.11   0
  20  -4   0   42.30    5.91   0
  20   4   0   36.60    7.56   0
  22   4   0  198.16    9.05   0
  22  -4   0  206.44    8.91   0
  24   4   0   30.32    8.37   0
   2   5   0   53.59   13.21   0
   2  -5   0   56.89    9.47   0
  -2   5   0   52.65   12.78   0
  -2  -5   0   55.95   11.73   0
  -4   5   0   12.79   12.30   0
   4  -5   0   17.39    8.82   0
  -6   5   0 1328.95   14.82   0
   6  -5   0 1455.40   15.39   0
   8  -5   0 1990.67   14.23   0
   8   5   0 2017.65   28.05   0
  -8   5   0 1765.90   13.08   0
  10   5   0  859.61   16.80   0
 -10   5   0  752.40    9.24   0
  10  -5   0  852.68   11.78   0
  12   5   0  700.95   14.53   0
 -12   5   0  616.87   10.36   0
  12  -5   0  683.82   11.10   0
  14  -5   0 1215.64   12.21   0
 -14   5   0 1028.88    9.69   0
  14   5   0 1180.81   15.08   0
  16  -5   0  162.37    6.72   0
  16   5   0  179.23   10.58   0
  18  -5   0  117.38    6.25   0
  18   5   0  114.70    9.89   0
  20   5   0    1.49    7.29   0
  20  -5   0    4.46    7.80   0
  22   5   0   31.42    7.77   0
  22  -5   0   32.12    6.03   0
   0   6   0 2470.66   24.26   0
   0  -6   0 2527.67   23.63   0
   2  -6   0 8947.48   35.14   0
  -2   6   0 8675.52   33.91   0
  -4  -6   0   49.03   12.62   0
   4   6   0   46.06   15.68   0
   4  -6   0   47.67   11.58   0
  -4   6   0   46.93   11.51   0
  -6   6   0   47.76    9.88   0
   6  -6   0   42.67    7.25   0
  -8   6   0  396.71   10.43   0
   8  -6   0  454.10   10.89   0
  10  -6   0   13.94    6.30   0
 -10   6   0   20.18    8.27   0
  10   6   0   15.39   11.12   0
 -12   6   0    3.25    5.94   0
  12  -6   0   15.82    8.81   0
  12   6   0    0.43    9.63   0
  14   6   0    5.81    8.00   0
 -14   6   0    1.55    8.36   0
  14  -6   0   12.24    8.87   0
  16   6   0   84.21   10.13   0
  16  -6   0   86.79    8.80   0
  18   6   0    3.36    8.89   0
  18  -6   0    5.93    5.52   0
  20   6   0    0.74    8.90   0
  20  -6   0   10.65    7.94   0
  22   6   0   26.41    7.78   0
  22  -6   0   25.93    8.06   0
  -2   7   0 3552.28   21.73   0
  -2  -7   0 3870.43   29.04   0
   2  -7   0 3827.76   23.47   0
   2   7   0 3677.29   30.94   0
   4   7   0  954.56   23.36   0
   4  -7   0  995.16   12.07   0
  -4  -7   0 1009.37   20.98   0
  -4   7   0  945.22   13.84   0
  -6   7   0  300.36   10.56   0
   6  -7   0  300.97   11.08   0
  -8   7   0  968.25   12.13   0
   8  -7   0 1108.11   13.11   0
 -10   7   0 1686.04   13.36   0
  10  -7   0 1874.38   12.67   0
  12  -7   0 1461.13   11.20   0
 -12   7   0 1335.10   12.18   0
  12   7   0 1505.51   24.52   0
  14  -7   0  563.83   10.36   0
 -14   7   0  491.25    7.79   0
  14   7   0  546.47   14.56   0
  16   7   0  630.41   15.78   0
  16  -7   0  637.15   10.63   0
  18   7   0  142.82   10.24   0
  18  -7   0  153.44    8.44   0
  20  -7   0   -3.52    5.66   0
  20   7   0    0.65    8.76   0
  22   7   0   66.43   11.62   0
  22  -7   0   68.94    8.40   0
  -2  -8   0  648.07   13.82   0
  -2   8   0  612.02   13.77   0
   2  -8   0  631.07   10.88   0
   2   8   0  598.37   15.07   0
  -4   8   0 1847.64   14.42   0
   4  -8   0 1929.04   14.59   0
   4   8   0 1907.71   26.90   0
  -4  -8   0 2067.01   24.68   0
   6  -8   0  142.12    7.70   0
  -6   8   0  129.91    9.56   0
   8  -8   0  127.46    7.52   0
  -8   8   0  118.99    9.12   0
  10  -8   0 3448.40   17.15   0
 -10   8   0 2904.73   15.67   0
  12  -8   0 1653.34   11.48   0
 -12   8   0 1489.06   12.25   0
 -14   8   0 1109.43   11.38   0
  14  -8   0 1259.97   12.16   0
  16  -8   0 1263.16   11.81   0
  16   8   0 1116.05   26.48   0
  18  -8   0    3.87    8.17   0
  18   8   0    2.09   13.11   0
  20  -8   0   65.04    5.93   0
  22  -8   0  151.62    6.67   0
  -2  -9   0  558.79   12.29   0
  -2   9   0  520.23   10.05   0
   2   9   0  526.55   13.40   0
   2  -9   0  535.99    9.92   0
   4  -9   0  200.40   10.33   0
   4   9   0  182.99   11.40   0
  -4   9   0  185.65    7.79   0
  -4  -9   0  198.65   10.06   0
  -6   9   0  197.31   10.03   0
   6  -9   0  219.84   10.35   0
  -8   9   0   98.61    9.35   0
   8  -9   0  120.67    9.62   0
 -10   9   0   37.09    5.98   0
  10  -9   0   57.31    8.98   0
 -12   9   0 2102.94   12.11   0
  12  -9   0 2464.30   13.41   0
  14  -9   0  156.92    6.95   0
 -14   9   0  144.29    8.83   0
  16  -9   0   -4.65    8.21   0
  18  -9   0  156.10    8.31   0
  20  -9   0   44.31    8.17   0
  22  -9   0   66.26    6.36   0
   0  10   0  365.94   12.17   0
   0 -10   0  387.57   11.20   0
   2  10   0   20.68   10.04   0
   2 -10   0   22.42    9.46   0
  -2  10   0   17.07    9.87   0
  -2 -10   0   70.40    9.06   0
  -4 -10   0  127.11    9.33   0
   4 -10   0  129.73    7.18   0
   4  10   0  112.95   10.50   0
  -4  10   0  102.48    9.86   0
  -6  10   0  180.06    7.50   0
  -6 -10   0  187.48   13.07   0
   6 -10   0  203.45    7.71   0
  -8  10   0   88.32    8.79   0
   8 -10   0   89.64    6.69   0
 -10  10   0   73.64    8.14   0
  10 -10   0   65.39    6.30   0
 -12  10   0  274.20    7.18   0
  12 -10   0  345.83   10.10   0
  14 -10   0    5.30    6.32   0
 -14  10   0    7.43    5.91   0
  16 -10   0   38.85    8.43   0
  18 -10   0   89.75    8.52   0
  20 -10   0   10.54    7.95   0
  22 -10   0   -0.08    5.73   0
   2  11   0 2610.21   19.56   0
  -2 -11   0 2806.81   18.81   0
  -2  11   0 2613.66   15.97   0
   2 -11   0 2893.11   17.51   0
  -4  11   0   69.15    7.08   0
   4 -11   0   73.30    9.90   0
   4  11   0   64.28   10.21   0
  -4 -11   0   71.21    9.14   0
  -6 -11   0  292.74   12.17   0
   6 -11   0  293.24    7.93   0
  -6  11   0  272.57    7.59   0
  -8  11   0   19.98    6.06   0
   8 -11   0   31.43    8.97   0
 -10  11   0  654.51   10.09   0
  10 -11   0  788.00   10.82   0
 -12  11   0 1265.99   10.02   0
  12 -11   0 1541.77   12.61   0
 -14  11   0 1364.53   10.04   0
  14 -11   0 1578.56   11.07   0
 -16  11   0  533.88    7.69   0
  16 -11   0  639.32    8.25   0
  18 -11   0  272.03    8.90   0
  20 -11   0   32.44    8.16   0
  22 -11   0   14.17    5.99   0
   0 -12   0 5965.80   23.22   0
   0  12   0 5758.70   23.82   0
  -2  12   0 1095.93   11.39   0
   2  12   0 1056.96   13.27   0
   2 -12   0 1134.29   11.04   0
  -2 -12   0 1155.12   14.26   0
  -4  12   0 1747.46   14.84   0
   4  12   0 1717.98   18.57   0
   4 -12   0 1926.33   14.87   0
  -4 -12   0 1912.30   17.76   0
  -6  12   0    8.60    8.95   0
  -6 -12   0   16.99    8.86   0
   6 -12   0   18.76    9.26   0
  -8  12   0   26.07    5.79   0
   8 -12   0   35.31    6.13   0
 -10  12   0  551.75    9.74   0
  10 -12   0  623.84    8.30   0
 -12  12   0 1098.27    9.10   0
  12 -12   0 1307.19   10.23   0
  14 -12   0 1111.91   11.58   0
 -14  12   0  915.42    8.89   0
 -16  12   0 1043.95    9.24   0
  16 -12   0 1208.27    9.82   0
  18 -12   0   67.03    6.08   0
  20 -12   0   68.58    8.51   0
  22 -12   0   77.16    6.51   0
   2  13   0 1141.01   14.56   0
   2 -13   0 1177.15   11.03   0
  -2 -13   0 1180.80   12.14   0
  -2  13   0 1148.26   13.18   0
  -4  13   0   10.93    6.73   0
   4 -13   0    9.20    6.69   0
  -4 -13   0    9.09    7.96   0
   4  13   0    0.35    9.07   0
  -6 -13   0  380.39   10.72   0
  -6  13   0  340.30    7.64   0
   6 -13   0  384.51    7.93   0
   8 -13   0  720.39   10.81   0
  -8  13   0  603.96    8.08   0
  10 -13   0  310.62    7.34   0
 -10  13   0  286.10    9.15   0
  12 -13   0  134.10    9.02   0
 -12  13   0  128.17    8.37   0
 -14  13   0  276.87    6.57   0
  14 -13   0  322.05    9.37   0
 -16  13   0   54.58    5.85   0
  16 -13   0   59.13    6.04   0
  18 -13   0  213.38    6.68   0
  20 -13   0   -1.13    5.82   0
  22 -13   0   28.62    6.47   0
   0  14   0   11.21    6.45   0
   0 -14   0   16.87    8.52   0
   2  14   0  200.84   10.48   0
  -2  14   0  183.68    7.40   0
   2 -14   0  199.44    9.59   0
  -2 -14   0  204.26    9.52   0
   4 -14   0  110.58    6.43   0
  -4 -14   0  103.64    8.47   0
  -4  14   0   97.29    9.19   0
   4  14   0   96.07    9.28   0
  -6 -14   0    4.82    8.51   0
   6 -14   0   -2.44    8.81   0
  -6  14   0    3.70    8.26   0
  -8  14   0  176.22    8.71   0
   8 -14   0  194.00    6.92   0
  10 -14   0   11.77    6.04   0
 -10  14   0    8.02    5.80   0
  12 -14   0    3.18    5.88   0
 -12  14   0    5.03    7.97   0
 -14  14   0   14.19    5.83   0
  14 -14   0   30.79    6.43   0
 -16  14   0   27.19    5.53   0
  16 -14   0   19.32    8.53   0
  18 -14   0   10.83    5.93   0
  20 -14   0   17.50    5.89   0
  -2  15   0 2386.39   15.53   0
   2 -15   0 2498.29   13.90   0
  -2 -15   0 2559.07   16.54   0
   2  15   0 2330.27   15.61   0
  -4 -15   0   99.55    8.41   0
   4 -15   0  110.10    8.85   0
  -4  15   0   92.91    6.50   0
   4  15   0   93.05    9.23   0
  -6  15   0   92.76    6.30   0
   6 -15   0  116.46    6.44   0
  -6 -15   0  105.94    9.77   0
  -8 -15   0  506.44   15.49   0
  -8  15   0  476.41    7.55   0
   8 -15   0  542.03   10.12   0
  10 -15   0 1185.61    9.82   0
 -10  15   0  979.32    9.02   0
 -12  15   0 1190.33    9.34   0
  12 -15   0 1337.52   10.03   0
 -14  15   0  227.27    8.47   0
  14 -15   0  281.26    9.17   0
  16 -15   0  402.61    7.34   0
 -16  15   0  353.94    6.87   0
  18 -15   0  182.74    8.74   0
  20 -15   0    8.28    5.96   0
   0  16   0 3474.82   18.34   0
   0 -16   0 3657.92   18.02   0
   2 -16   0   -1.29    5.90   0
   2  16   0    5.95    6.45   0
  -2  16   0    5.57    8.94   0
  -2 -16   0   -2.27    5.79   0
   4  16   0 1725.07   16.09   0
   4 -16   0 1841.11   11.76   0
  -4 -16   0 1789.52   14.07   0
  -4  16   0 1702.75   13.07   0
  -6 -16   0  134.34    8.37   0
  -6  16   0  117.24    6.31   0
   6 -16   0  146.06    6.63   0
  -8 -16   0  117.81   10.03   0
  -8  16   0  107.90    8.52   0
   8 -16   0  127.93    6.61   0
 -10  16   0  994.54   10.64   0
  10 -16   0 1107.18    9.40   0
 -12  16   0  590.93    7.55   0
  12 -16   0  697.68   10.36   0
  14 -16   0  756.34    8.35   0
 -14  16   0  658.32    9.62   0
  16 -16   0  264.47    7.17   0
  18 -16   0   18.47    8.12   0
  20 -16   0  156.93    6.74   0
   2 -17   0 1014.77   11.30   0
   2  17   0  928.60   11.99   0
  -2  17   0  900.41    9.68   0
  -2 -17   0 1029.56   11.53   0
   4  17   0    7.18    8.64   0
   4 -17   0   12.94    5.67   0
  -4  17   0    4.08    6.07   0
  -4 -17   0    6.37    7.60   0
  -6 -17   0  118.01    7.96   0
  -6  17   0  106.07    6.36   0
   6 -17   0  131.26    8.81   0
  -8  17   0  619.68    9.86   0
  -8 -17   0  681.32   14.25   0
   8 -17   0  741.81   10.55   0
  10 -17   0  101.64    6.43   0
 -10  17   0   73.56    6.07   0
  12 -17   0  212.34    6.65   0
 -12  17   0  155.32    6.21   0
  14 -17   0   99.44    6.02   0
 -14  17   0   69.52    5.80   0
  16 -17   0    3.03    8.15   0
  18 -17   0   58.22    6.08   0
  20 -17   0   54.49    8.66   0
   0  18   0    2.55    6.06   0
   0 -18   0    2.61    5.76   0
  -2  18   0   18.91    9.04   0
   2  18   0   14.85    8.75   0
   2 -18   0    9.19    8.71   0
  -2 -18   0   11.61    5.88   0
  -4  18   0  148.68    6.67   0
   4  18   0  149.00    7.08   0
  -4 -18   0  162.94    8.37   0
   4 -18   0  164.32    8.51   0
   6 -18   0   11.77    5.88   0
  -6 -18   0    6.34    7.45   0
  -6  18   0    8.05    8.12   0
   8 -18   0   10.09    6.16   0
  -8 -18   0   12.05    9.17   0
  -8  18   0    1.67    5.58   0
  10 -18   0   11.92    6.19   0
 -10  18   0   17.93    5.85   0
 -12  18   0  102.66    8.08   0
  12 -18   0  125.10    8.55   0
 -14  18   0    5.03    5.46   0
  14 -18   0   24.94    8.36   0
  16 -18   0   -1.53    5.95   0
  18 -18   0   61.75    6.30   0
  20 -18   0   -3.10    8.80   0
   2 -19   0 1432.50   10.75   0
  -2  19   0 1334.54   12.39   0
  -2 -19   0 1432.28   12.80   0
   2  19   0 1268.83   11.41   0
  -4 -19   0   49.94    7.94   0
   4  19   0   46.84    8.50   0
   4 -19   0   48.28    6.28   0
  -4  19   0   33.89    8.51   0
  -6  19   0  136.04    6.23   0
   6 -19   0  154.16    6.53   0
  -6 -19   0  161.18    8.36   0
  -8 -19   0  520.27   11.29   0
  -8  19   0  477.71    9.34   0
   8 -19   0  567.80    7.98   0
 -10  19   0  205.39    8.67   0
  10 -19   0  250.67    9.22   0
  12 -19   0  601.82    7.92   0
 -12  19   0  529.48    7.49   0
 -14  19   0  284.16    6.69   0
  14 -19   0  356.25    7.12   0
  16 -19   0  119.10    6.37   0
  18 -19   0   84.35    8.47   0
   0 -20   0 1597.14   12.79   0
   0  20   0 1459.64   12.93   0
  -2 -20   0   57.48    8.10   0
   2  20   0   54.03    6.33   0
  -2  20   0   56.97    6.60   0
   2 -20   0   61.85    6.34   0
  -4 -20   0  712.41   10.73   0
  -4  20   0  641.41    8.56   0
   4 -20   0  704.62    8.40   0
   4  20   0  660.31   11.44   0
  -6  20   0  509.88    9.63   0
  -6 -20   0  556.42   10.52   0
   6 -20   0  573.01    9.83   0
   8 -20   0   23.12    8.45   0
  -8 -20   0    5.13    7.41   0
  -8  20   0   10.08    5.84   0
  10 -20   0  554.78    7.67   0
 -10  20   0  473.41    7.17   0
 -12  20   0  216.05    6.34   0
  12 -20   0  279.16    8.86   0
 -14  20   0  261.55    8.52   0
  14 -20   0  308.66    9.03   0
  16 -20   0  314.91    8.96   0
  18 -20   0   -3.07    5.94   0
   2  21   0  291.96    9.80   0
  -2  21   0  303.16    9.64   0
   2 -21   0  329.93    9.53   0
  -2 -21   0  327.61    7.41   0
  -4  21   0  116.95    8.98   0
  -4 -21   0  131.72    8.36   0
   4 -21   0  131.64    8.75   0
  -6  21   0   89.13    6.09   0
   6 -21   0   99.11    6.28   0
  -6 -21   0   96.02    7.83   0
  -8 -21   0  257.99   10.50   0
   8 -21   0  272.10    6.94   0
  -8  21   0  240.52    8.65   0
  10 -21   0   -0.96    8.14   0
 -10  21   0    9.88    7.79   0
 -12  21   0   55.56    7.88   0
  12 -21   0   53.03    5.84   0
 -14  21   0  102.62    6.13   0
  14 -21   0  127.40    6.31   0
  16 -21   0   41.12    6.29   0
  18 -21   0   85.65    6.41   0
   0  22   0  108.73    6.47   0
   0 -22   0  121.24    6.32   0
   2  22   0   53.10    8.99   0
  -2 -22   0   56.76    6.25   0
  -2  22   0   59.21    8.84   0
   2 -22   0   64.10    8.67   0
  -4  22   0  124.34    6.52   0
  -4 -22   0  150.69    6.41   0
   4 -22   0  161.99    8.82   0
  -6  22   0   18.23    8.08   0
   6 -22   0    9.31    6.01   0
  -6 -22   0   15.80    7.57   0
  -8  22   0   23.79    5.65   0
   8 -22   0   37.30    5.72   0
  -8 -22   0   29.93    7.47   0
 -10  22   0    5.94    5.47   0
  10 -22   0   19.02    5.66   0
 -12  22   0   19.74    5.60   0
  12 -22   0   30.88    8.09   0
  14 -22   0   17.18    8.21   0
 -14  22   0   20.01    5.67   0
  16 -22   0    1.95    8.34   0
  18 -22   0    0.10    8.65   0
   2 -23   0 1520.56   10.66   0
  -2 -23   0 1528.48   12.85   0
   2  23   0 1376.43   13.21   0
  -2  23   0 1340.34   10.51   0
  -4  23   0    5.43    5.68   0
   4 -23   0   -2.42    5.61   0
  -4 -23   0   -1.09    7.93   0
  -6  23   0   39.01    6.04   0
  -6 -23   0   60.80    7.55   0
   6 -23   0   49.25    7.80   0
   8 -23   0   97.91    8.44   0
  -8 -23   0   97.02    7.91   0
  -8  23   0   78.70    8.15   0
  10 -23   0  164.48    8.56   0
 -10  23   0  128.74    8.16   0
 -12  23   0  413.16    8.91   0
  12 -23   0  488.14    7.61   0
  14 -23   0  262.69    6.85   0
  16 -23   0  101.41    6.37   0
   0 -24   0 1228.21   11.82   0
   0  24   0 1101.70   11.87   0
   2 -24   0    3.90    6.05   0
  -2 -24   0    6.59    8.16   0
  -2  24   0    7.60    6.00   0
   2  24   0   17.14    6.27   0
  -4 -24   0  507.91    9.65   0
   4 -24   0  511.89    7.49   0
  -4  24   0  454.18    9.51   0
  -6  24   0  137.38    8.58   0
  -6 -24   0  148.30    8.06   0
   6 -24   0  160.34    6.31   0
  -8 -24   0    3.05    6.91   0
   8 -24   0    1.62    5.82   0
  -8  24   0   -7.41    5.96   0
 -10  24   0  210.11    6.47   0
 -10 -24   0  226.92   13.14   0
  10 -24   0  267.38    6.75   0
  12 -24   0  161.07    8.56   0
 -12  24   0  142.73    6.06   0
  14 -24   0  387.49    9.24   0
  16 -24   0  287.62    9.43   0
   2 -25   0  328.55    8.90   0
  -2  25   0  282.62    9.07   0
  -2 -25   0  332.23    7.17   0
  -4 -25   0   57.49    7.75   0
  -4  25   0   48.66    5.87   0
   4 -25   0   72.04    8.28   0
  -6 -25   0   47.46    7.63   0
   6 -25   0   30.71    5.72   0
  -6  25   0   35.18    7.98   0
  -8 -25   0  210.81    8.81   0
  -8  25   0  160.40    6.54   0
   8 -25   0  225.83    6.43   0
 -10  25   0   25.20    8.31   0
  10 -25   0   36.50    5.79   0
 -10 -25   0   36.12   10.54   0
  12 -25   0   84.80    6.17   0
  14 -25   0  181.67    6.66   0
   0 -26   0  271.29    6.88   0
   0  26   0  230.72    7.22   0
  -2 -26   0   57.79    8.14   0
  -2  26   0   47.89    5.97   0
   2 -26   0   69.05    8.33   0
   4 -26   0    6.28    7.66   0
  -4 -26   0   -4.47    7.39   0
  -4  26   0    4.54    5.66   0
  -6 -26   0    5.64    5.31   0
  -6  26   0    5.47    5.67   0
   6 -26   0  -13.40    7.92   0
  -8 -26   0   23.22    7.30   0
  -8  26   0    2.70    8.42   0
   8 -26   0   24.11    7.94   0
 -10 -26   0    7.82   10.31   0
  10 -26   0   15.78    8.33   0
 -10  26   0   16.75    5.49   0
  12 -26   0    9.83    5.93   0
  14 -26   0   62.61    8.60   0
  -2  27   0  503.41    8.06   0
   2 -27   0  584.59    7.97   0
  -2 -27   0  574.73    9.91   0
   4 -27   0   42.63    5.84   0
  -4 -27   0   61.02    7.69   0
  -4  27   0   54.58    8.42   0
  -6 -27   0  103.36    8.03   0
   6 -27   0   94.53    8.16   0
  -6  27   0   82.23    8.50   0
  -8  27   0  204.65    6.78   0
  -8 -27   0  250.64    9.04   0
   8 -27   0  245.60    6.75   0
  10 -27   0   47.97    6.17   0
 -10 -27   0   46.06   10.64   0
  12 -27   0  143.62    8.99   0
   0 -28   0  459.06    9.32   0
  -2 -28   0   27.69    7.73   0
   2 -28   0   19.56    5.63   0
  -4 -28   0  293.73    6.99   0
   4 -28   0  292.04    7.01   0
   6 -28   0  205.52    6.52   0
  -6 -28   0  210.23    8.55   0
   8 -28   0   12.34    5.70   0
  -8 -28   0   -1.72    9.11   0
  10 -28   0  200.77    6.84   0
 -10 -28   0  189.02   12.69   0
  12 -28   0  129.07    6.51   0
   2 -29   0   55.46    8.15   0
  -2 -29   0   36.92    5.98   0
   4 -29   0    9.27    8.23   0
  -4 -29   0   13.70    7.95   0
   6 -29   0   76.42    6.06   0
  -6 -29   0   72.72    8.09   0
   8 -29   0  148.29    8.67   0
  -8 -29   0  134.61    8.33   0
 -10 -29   0   31.94   10.86   0
  10 -29   0   34.07    8.58   0
   0 -30   0   53.13    7.90   0
   2 -30   0   -4.09    7.96   0
  -2 -30   0    4.01    5.53   0
  -4 -30   0   16.43    7.55   0
   4 -30   0   17.17    5.67   0
  -6 -30   0   11.77    7.58   0
   6 -30   0   21.47    8.23   0
  -8 -30   0    8.03    9.17   0
   8 -30   0    4.79    5.77   0
  10 -30   0   22.37    6.12   0
 -10 -30   0    8.92    9.41   0
  -2 -31   0  255.90    8.98   0
   2 -31   0  281.67    9.03   0
   4 -31   0   13.66    5.76   0
  -4 -31   0   27.62    7.83   0
  -6 -31   0   29.83    7.81   0
   6 -31   0   43.33    6.08   0
  -8 -31   0  158.18    9.10   0
   8 -31   0  167.72    6.73   0
   0 -32   0  453.10    8.26   0
   2 -32   0   68.12    6.21   0
  -2 -32   0   85.30    8.29   0
  -4 -32   0   40.07    5.74   0
   4 -32   0   30.41    6.03   0
   6 -32   0   60.56    6.35   0
  -6 -32   0   55.84    6.04   0
  -2  -1   1  546.41   18.09   0
  -2   1   1  548.35   13.61   0
  -3  -1   1  936.63   20.46   0
  -3   1   1  938.00   17.34   0
  -4   1   1   19.73   11.92   0
  -4  -1   1   19.66   11.69   0
  -5   1   1  124.21    9.61   0
  -5  -1   1  126.15    9.50   0
  -6   1   1  149.76    8.61   0
  -6  -1   1  152.47   11.33   0
   7   1  -1  287.98    8.89   0
  -7  -1   1  251.95    9.16   0
  -7   1   1  274.08   10.93   0
   8   1  -1   62.53    7.01   0
  -8   1   1   52.17    9.67   0
  -8  -1   1   59.63    9.70   0
  -9   1   1  193.75   10.45   0
  -9  -1   1  186.20   10.45   0
   9   1  -1  212.56   10.34   0
  10   1  -1  562.76   11.70   0
 -10  -1   1  488.51   11.52   0
 -10   1   1  494.97   10.98   0
 -11  -1   1   14.86    8.38   0
  11   1  -1   18.72    8.78   0
 -11   1   1   17.68    8.18   0
 -12  -1   1  714.21   11.57   0
  12   1  -1  790.61   10.41   0
  12   1   1  771.38   10.29   0
 -12   1   1  687.85    9.34   0
  13   1  -1 1436.97   14.08   0
 -13   1   1 1241.99   12.96   0
  13   1   1 1401.53   14.13   0
  14   1  -1  409.66   10.10   0
  14   1   1  399.69   10.32   0
 -14   1   1  345.66    7.58   0
  15   1  -1    2.30    8.01   0
  15   1   1   12.91    8.39   0
  16   1   1  240.80    9.59   0
  16   1  -1  257.27    9.35   0
  17   1  -1  477.93    8.53   0
  17   1   1  502.45   10.47   0
  18   1  -1   29.37    8.05   0
  18   1   1   25.92    8.21   0
  19   1   1   72.11    8.41   0
  19   1  -1   68.80    8.05   0
  20   1   1   -1.39    7.83   0
  20   1  -1    0.83    7.66   0
  20  -1  -1   10.14    7.81   0
  21   1  -1   -1.76    7.67   0
  21  -1   1    8.99    7.96   0
  21  -1  -1    1.80    7.63   0
  21   1   1    6.33    8.05   0
  22   1   1   -1.43    5.69   0
  22  -1  -1    1.89    5.46   0
  22   1  -1    6.78    7.84   0
  22  -1   1    1.22    5.70   0
  23  -1   1  145.24    8.94   0
  23  -1  -1  141.90    8.66   0
  23   1   1  137.17    8.86   0
  23   1  -1  128.14    8.55   0
  24   1  -1   55.04    8.14   0
  24  -1  -1   46.59    8.60   0
  24   1   1   47.85    8.30   0
  24  -1   1   58.99    8.54   0
   0   2   1  170.77    8.95   0
  -1   2   1 6521.78   41.34   0
  -2   2   1  134.75   11.12   0
   2  -2  -1  126.27   10.68   0
   2  -2   1  120.17   11.29   0
  -2  -2   1  117.98   11.69   0
  -3  -2   1  538.65   18.80   0
  -3   2   1  534.39   12.14   0
   3   2  -1  530.78   18.12   0
   3  -2   1  521.27   12.36   0
   3  -2  -1  570.12   14.20   0
  -4  -2   1 2747.80   34.66   0
   4  -2  -1 2816.77   22.07   0
   4   2  -1 2844.40   32.61   0
  -4   2  -1 2655.46   22.23   0
   4  -2   1 2765.22   24.10   0
  -4   2   1 2754.57   23.60   0
   5   2  -1 1301.14   20.80   0
   5  -2  -1 1313.23   17.77   0
  -5   2  -1 1201.94   15.46   0
  -5   2   1 1232.52   17.47   0
   5   2   1 1218.58   20.36   0
   5  -2   1 1280.16   18.17   0
  -5  -2   1 1197.21   21.20   0
  -6   2  -1   73.67    7.86   0
   6   2  -1   82.54   10.07   0
   6  -2   1   79.85   11.06   0
  -6  -2   1   72.90   10.77   0
   6   2   1   80.98   10.59   0
   6  -2  -1   81.08    8.14   0
  -6   2   1   75.90    7.79   0
   7  -2   1   53.68   10.18   0
  -7  -2   1   52.00    9.57   0
   7   2  -1   55.42    9.27   0
   7   2   1   47.94    7.22   0
  -7   2   1   50.49    7.17   0
   7  -2  -1   55.57    7.05   0
  -8  -2   1 1067.63   15.88   0
   8  -2   1 1132.72   12.60   0
   8  -2  -1 1199.96   14.44   0
   8   2  -1 1188.28   16.09   0
  -8   2   1 1035.10   12.10   0
   8   2   1 1116.68   16.14   0
  -9  -2   1  187.32   10.51   0
  -9   2   1  183.91    7.58   0
   9  -2  -1  206.18    7.71   0
   9   2   1  202.68   11.03   0
   9   2  -1  210.06   10.46   0
   9  -2   1  196.71    7.69   0
 -10  -2   1  122.50    9.55   0
  10  -2   1  127.26    9.39   0
  10   2   1  123.79    9.81   0
 -10   2   1  122.26    9.13   0
  10  -2  -1  128.81    9.28   0
  10   2  -1  132.38    9.55   0
  11   2   1 1353.76   15.20   0
  11  -2   1 1323.60   11.96   0
 -11   2   1 1235.80   12.75   0
  11  -2  -1 1371.95   11.99   0
  11   2  -1 1345.69   13.75   0
 -11  -2   1 1235.49   14.71   0
  12   2   1 1182.50   14.54   0
 -12   2   1 1048.84   10.41   0
  12   2  -1 1223.73   14.25   0
  12  -2  -1 1181.67   11.07   0
  12  -2   1 1206.27   12.76   0
  13  -2   1    5.47    6.13   0
 -13   2   1    6.32    8.38   0
  13  -2  -1    9.61    8.39   0
  13   2  -1    7.48    8.31   0
  13   2   1    7.85    8.54   0
 -14   2   1  525.40   10.04   0
  14  -2   1  582.32   10.77   0
  14  -2  -1  593.70   10.59   0
  14   2   1  584.19   11.19   0
  14   2  -1  610.25   10.94   0
 -15   2   1 1245.84   12.58   0
  15   2  -1 1445.92   14.04   0
  15  -2  -1 1440.45   13.26   0
  15  -2   1 1402.00   13.09   0
  15   2   1 1353.60   12.57   0
  16  -2   1  145.76    8.96   0
  16   2  -1  146.85    8.90   0
  16   2   1  145.28    9.06   0
  17   2  -1  318.56    9.49   0
  17  -2   1  339.27    9.69   0
  17   2   1  312.05    9.95   0
  18   2  -1  111.69    8.32   0
  18   2   1  100.48    8.41   0
  19   2   1   31.37    5.75   0
  19   2  -1   42.17    7.81   0
  20   2   1    2.39    7.56   0
  20   2  -1   -0.42    7.44   0
  21   2   1  335.94    9.60   0
  21   2  -1  330.60    9.44   0
  22   2  -1  102.51    8.52   0
  22   2   1  102.51    8.66   0
  23   2   1   -2.36    7.88   0
  23  -2  -1   -8.65    7.94   0
  23   2  -1    2.31    5.40   0
  24   2   1    4.76    8.11   0
  24  -2  -1   12.65    7.79   0
  24   2  -1   13.41    8.05   0
  24  -2   1   10.55    8.18   0
  -1   3   1  702.62   13.77   0
   1   3   1  734.61   17.58   0
   1  -3   1  681.57   16.01   0
   1  -3  -1  714.12   13.59   0
  -1  -3  -1  728.90   15.87   0
  -2  -3  -1  917.11   19.82   0
   2  -3   1  862.04   14.55   0
   2  -3  -1  904.16   15.79   0
   2   3   1  902.10   20.22   0
  -2   3   1  879.67   14.28   0
  -2   3  -1  868.52   16.63   0
  -3   3  -1  440.32   14.15   0
   3  -3  -1  475.66   13.63   0
   3   3   1  455.61   17.30   0
  -3   3   1  457.52   13.60   0
   3  -3   1  439.22   14.25   0
   4  -3  -1 1701.68   17.32   0
   4  -3   1 1699.19   20.10   0
  -4  -3   1 1637.14   33.57   0
  -4   3   1 1639.92   19.42   0
   4   3  -1 1653.33   31.42   0
  -4   3  -1 1594.37   17.36   0
  -5   3  -1  383.95   10.74   0
  -5  -3   1  396.06   18.08   0
   5   3  -1  424.52   16.66   0
  -5   3   1  395.83   10.66   0
   5  -3  -1  415.99   13.73   0
   5  -3   1  407.36   11.17   0
   6   3   1    1.55    9.63   0
   6  -3  -1    2.41   10.38   0
  -6   3  -1    0.40   10.14   0
  -6  -3   1    2.49    9.85   0
   6  -3   1   -2.30   10.59   0
  -6   3   1   -0.65    7.18   0
   6   3  -1    1.08    8.71   0
  -7   3   1 1093.70   12.41   0
   7  -3  -1 1237.88   14.65   0
   7  -3   1 1198.13   14.79   0
   7   3  -1 1212.67   18.11   0
   7   3   1 1157.17   18.14   0
  -7   3  -1 1092.49   12.32   0
  -7  -3   1 1098.20   18.35   0
  -8   3   1   -2.21    6.31   0
  -8   3  -1    1.83    9.05   0
  -8  -3   1    0.02    9.14   0
   8   3  -1    0.07   10.49   0
   8  -3  -1    2.75    6.45   0
   8   3   1    0.18    9.59   0
   8  -3   1    3.27    6.72   0
  -9   3   1  755.91   11.73   0
  -9  -3   1  713.46   14.05   0
   9   3  -1  822.99   14.16   0
   9  -3   1  802.53   10.37   0
   9  -3  -1  845.48   12.16   0
   9   3   1  776.81   14.64   0
 -10   3   1  518.49   10.42   0
  10   3   1  571.39   12.60   0
  10  -3   1  579.86   11.20   0
  10   3  -1  584.77   12.43   0
  10  -3  -1  578.84    9.03   0
 -10  -3   1  524.09   12.12   0
  11  -3   1    3.95    6.15   0
  11   3   1    3.91    8.69   0
  11  -3  -1    7.09    8.58   0
  11   3  -1    7.01    8.34   0
 -11   3   1    1.47    6.12   0
  12  -3  -1  312.48    9.53   0
  12  -3   1  298.97    9.82   0
  12   3  -1  310.92   10.50   0
 -12   3   1  282.10    9.12   0
  12   3   1  301.73   10.40   0
 -13   3   1  814.03    9.35   0
  13   3  -1  952.19   13.15   0
  13  -3   1  886.34    9.96   0
  13   3   1  926.82   13.18   0
  13  -3  -1  925.18    9.98   0
  14   3   1  110.61    8.75   0
  14   3  -1  114.94    8.59   0
 -14   3   1   84.49    8.39   0
  14  -3   1   98.71    6.45   0
  14  -3  -1  109.54    6.45   0
  15  -3  -1   40.96    6.34   0
  15   3  -1   36.72    8.10   0
  15  -3   1   40.44    8.53   0
 -15   3   1   39.81    6.12   0
  15   3   1   44.82    8.19   0
  16   3  -1  572.13   10.97   0
  16  -3  -1  560.94    8.48   0
  16   3   1  539.79    9.43   0
  16  -3   1  561.91    8.40   0
  17   3  -1  441.60   10.44   0
  17   3   1  426.84   10.49   0
  17  -3  -1  425.61    7.95   0
  17  -3   1  455.65    9.95   0
  18  -3  -1   17.04    5.60   0
  18   3   1    3.65    7.94   0
  18  -3   1   10.15    8.05   0
  18   3  -1    9.66    7.67   0
  19   3   1   96.56    8.21   0
  19  -3   1   89.31    8.34   0
  19  -3  -1   85.37    8.23   0
  19   3  -1   83.38    7.96   0
  20  -3   1    2.62    7.95   0
  20   3   1    8.73    7.62   0
  20  -3  -1   -7.91    7.64   0
  20   3  -1   -0.82    7.45   0
  21  -3   1   15.19    5.75   0
  21   3   1   17.32    7.88   0
  21   3  -1   14.99    7.60   0
  22   3  -1   11.66    7.48   0
  22   3   1    8.72    7.85   0
  23   3  -1  121.79    8.72   0
  23   3   1  128.01   10.58   0
  24   3  -1   58.47   10.07   0
  24   3   1   58.14    8.62   0
   0   4   1    7.63    7.35   0
   0  -4   1    9.38   10.78   0
   0  -4  -1    7.31    9.57   0
  -1  -4   1    7.94   10.83   0
  -1   4   1   11.00    7.39   0
  -1  -4  -1    9.31    6.69   0
   1  -4   1    9.51   10.80   0
   1  -4  -1   11.27    7.14   0
   1   4   1    9.63    7.15   0
  -1   4  -1   12.97   11.01   0
  -2   4   1   14.39   10.90   0
   2  -4   1   13.12    8.07   0
  -2   4  -1   15.36   11.65   0
   2  -4  -1   14.76    7.71   0
   2   4   1   16.11   10.21   0
  -2  -4  -1   15.33    9.61   0
  -3   4  -1  857.42   14.19   0
   3  -4  -1  903.16   16.22   0
  -3  -4  -1  888.06   21.00   0
   3  -4   1  905.01   16.98   0
  -3   4   1  880.30   13.74   0
   3   4   1  902.57   20.66   0
   4  -4  -1   26.71   12.37   0
  -4   4   1   15.32    8.93   0
  -4   4  -1   25.80    9.31   0
   4   4   1   21.12    9.88   0
   4  -4   1   23.95    9.40   0
  -5  -4   1    3.26   14.75   0
  -5   4   1   -0.16   11.10   0
   5  -4   1    6.91   11.46   0
   5  -4  -1   -0.22    7.87   0
   5   4  -1    1.66   13.24   0
  -5   4  -1    3.01    8.01   0
  -6   4  -1  197.48   11.27   0
   6   4   1  204.73   12.47   0
  -6   4   1  196.55    8.35   0
   6  -4  -1  223.42    8.63   0
   6  -4   1  204.04    8.66   0
  -6  -4   1  193.48   15.24   0
   6   4  -1  218.70   13.72   0
  -7  -4   1  102.98   12.55   0
   7  -4  -1  105.40    7.32   0
  -7   4  -1  101.05    7.26   0
   7   4  -1  115.76   11.63   0
   7  -4   1  110.91    7.66   0
  -7   4   1  102.80    7.35   0
   7   4   1  106.43   10.76   0
  -8  -4   1    2.91   10.80   0
   8  -4  -1    7.61    9.02   0
   8   4   1    5.13    9.75   0
   8  -4   1    1.36    9.07   0
  -8   4  -1    1.55    8.80   0
   8   4  -1    5.42    8.44   0
  -8   4   1   10.12    8.84   0
   9   4   1   33.45    9.53   0
   9  -4   1   36.03    8.96   0
   9   4  -1   26.68    9.06   0
   9  -4  -1   33.62    6.30   0
  -9   4  -1   25.86    8.52   0
  -9   4   1   13.33    8.63   0
 -10   4  -1   -0.71    5.78   0
  10   4   1    0.03    8.76   0
  10  -4  -1    1.26    8.48   0
  10   4  -1    1.70   10.01   0
  10  -4   1   -3.74    6.06   0
 -10   4   1    7.81    5.98   0
  11  -4  -1   14.54    6.20   0
  11   4   1   10.60    8.75   0
  11  -4   1   13.30    8.82   0
 -11   4   1   17.27    8.48   0
  11   4  -1   10.40    8.19   0
 -12   4   1    6.28    5.64   0
  12   4  -1    7.57   10.13   0
  12  -4   1    9.62    8.72   0
  12  -4  -1    8.38    6.14   0
  12   4   1   13.80    8.72   0
  13   4   1   31.84    8.33   0
  13  -4  -1   30.06    8.80   0
  13   4  -1   26.15    8.15   0
  13  -4   1   22.93    6.59   0
 -13   4   1   20.37    8.46   0
  14  -4   1    6.25    5.98   0
 -14   4   1    7.52    5.81   0
  14  -4  -1   10.19    8.19   0
  14   4  -1    8.05    7.90   0
  14   4   1    4.55    8.20   0
 -15   4   1    6.87    8.18   0
  15  -4   1   14.34    8.49   0
  15   4  -1    7.40    9.32   0
  15  -4  -1   12.88    8.48   0
  15   4   1    5.64    7.90   0
  16  -4  -1   18.07    8.36   0
  16   4  -1   15.38    9.47   0
  16  -4   1   18.06    8.70   0
 -16   4   1    9.90    8.14   0
  16   4   1    5.52    8.13   0
  17   4  -1   14.46    7.55   0
  17  -4  -1   20.87    8.35   0
  17   4   1   13.75    8.01   0
  17  -4   1   12.58    6.05   0
  18   4   1    5.55    7.52   0
  18  -4  -1   -7.67    7.76   0
  18   4  -1   -6.09    7.30   0
  18  -4   1    7.52    7.84   0
  19   4  -1    7.50    7.17   0
  19  -4   1    2.68    5.51   0
  19   4   1    1.49    7.65   0
  19  -4  -1    0.36    7.97   0
  20  -4   1   13.76    8.12   0
  20  -4  -1   11.31    5.68   0
  20   4  -1    4.18    8.96   0
  20   4   1   -6.07    7.73   0
  21  -4  -1    4.82    5.85   0
  21  -4   1   12.37    8.04   0
  21   4   1   13.24    7.52   0
  21   4  -1   12.87    7.42   0
  22   4   1    8.69    7.78   0
  22   4  -1    4.03    7.53   0
  22  -4   1    3.09    5.73   0
  22  -4  -1   11.25    7.84   0
  23   4   1   -0.62    7.79   0
  23  -4  -1   -5.41    8.17   0
  23  -4   1    0.35    8.18   0
  23   4  -1    4.12    9.27   0
  24   4  -1    4.58    9.52   0
  24  -4   1   12.79    5.94   0
  24   4   1    0.20    8.04   0
   1  -5   1 1681.59   20.20   0
   1  -5  -1 1729.31   19.06   0
  -1   5  -1 1592.66   18.02   0
  -1   5   1 1693.26   19.12   0
  -1  -5   1 1665.04   23.32   0
  -1  -5  -1 1762.43   21.23   0
   1   5   1 1702.75   21.78   0
  -2  -5   1 1698.57   26.30   0
   2  -5   1 1768.59   20.07   0
  -2   5  -1 1666.51   17.59   0
   2   5   1 1798.80   23.76   0
  -2   5   1 1743.66   17.16   0
  -2  -5  -1 1850.02   22.83   0
   2  -5  -1 1807.57   19.15   0
  -3   5  -1  478.68   11.90   0
   3  -5   1  500.38   15.02   0
   3   5   1  498.27   16.29   0
   3  -5  -1  517.39   11.26   0
  -3   5   1  489.63   11.52   0
  -3  -5   1  471.88   21.15   0
  -3  -5  -1  521.66   17.00   0
  -4   5   1  800.56   12.17   0
   4  -5  -1  835.37   14.88   0
   4   5   1  810.58   19.36   0
  -4   5  -1  772.84   12.40   0
   4  -5   1  830.64   15.37   0
   5   5   1  138.16   13.61   0
   5  -5  -1  134.58    8.45   0
  -5   5   1  132.94    8.27   0
  -5   5  -1  127.37    8.40   0
   5  -5   1  144.32   11.58   0
  -6   5   1    5.93    9.79   0
   6  -5  -1    7.47    7.02   0
   6  -5   1    3.19   10.28   0
  -6   5  -1    9.29    9.70   0
  -7   5  -1 1135.73   11.59   0
   7  -5  -1 1295.26   12.37   0
   7   5  -1 1277.44   27.84   0
   7  -5   1 1248.37   12.29   0
   7   5   1 1224.30   23.16   0
  -7   5   1 1186.83   11.82   0
  -8   5  -1  184.44    7.29   0
   8   5  -1  196.60   12.53   0
   8   5   1  195.52   13.60   0
   8  -5  -1  213.36    7.69   0
   8  -5   1  191.30    7.75   0
  -8   5   1  189.62   10.04   0
   9   5   1  423.18   13.23   0
  -9   5  -1  398.07    9.98   0
   9  -5  -1  463.14   10.54   0
  -9   5   1  409.32    8.20   0
   9  -5   1  445.58    8.54   0
   9   5  -1  456.90   14.54   0
 -10   5   1 1048.82   11.90   0
  10   5  -1 1156.82   18.06   0
  10  -5  -1 1147.31   10.86   0
  10   5   1 1098.67   16.96   0
 -10   5  -1 1035.30   11.92   0
  10  -5   1 1152.42   12.54   0
  11   5   1  266.05   10.83   0
  11   5  -1  276.80   11.89   0
  11  -5  -1  267.16    7.56   0
 -11   5   1  233.73    6.97   0
  11  -5   1  265.70    9.79   0
  12   5  -1  476.81   11.78   0
  12   5   1  467.97   11.86   0
  12  -5   1  488.76   10.35   0
  12  -5  -1  505.30   10.27   0
 -12   5   1  434.53    9.65   0
  13   5   1 1172.89   15.53   0
  13   5  -1 1189.41   15.42   0
 -13   5   1 1054.53   10.03   0
  13  -5   1 1195.91   10.65   0
  13  -5  -1 1224.30   12.51   0
 -14   5   1  232.94    8.81   0
  14   5  -1  255.89    9.76   0
  14   5   1  255.82   10.08   0
  14  -5   1  257.18    7.13   0
  14  -5  -1  254.94    7.03   0
  15   5   1   26.45    8.43   0
  15   5  -1   28.16    8.21   0
  15  -5  -1   26.61    6.20   0
  15  -5   1   28.52    8.74   0
 -15   5   1   19.64    5.88   0
  16   5   1  625.39   12.08   0
  16  -5  -1  630.36    8.53   0
  16   5  -1  617.12   11.77   0
 -16   5   1  530.11    7.94   0
  16  -5   1  663.36   10.76   0
  17   5  -1  321.50    9.87   0
  17   5   1  329.30    9.96   0
  17  -5   1  330.86    7.36   0
  17  -5  -1  326.07    7.31   0
  18   5   1   32.00    7.94   0
  18   5  -1   32.58    7.51   0
  18  -5   1   26.70    8.34   0
  18  -5  -1   34.22    5.83   0
  19  -5   1   36.61    8.20   0
  19   5   1   40.13    7.45   0
  19  -5  -1   38.41    5.83   0
  19   5  -1   41.35    7.63   0
  20   5   1    6.74    7.46   0
  20   5  -1   11.42    7.45   0
  20  -5  -1   -1.29    8.08   0
  20  -5   1    7.44    5.61   0
  21  -5   1   13.29    8.10   0
  21  -5  -1    1.96    8.09   0
  21   5   1   11.56    7.49   0
  21   5  -1   11.57    7.47   0
  22   5  -1   17.14    7.65   0
  22  -5   1   23.25    8.36   0
  22   5   1   18.92    7.91   0
  22  -5  -1   19.61    8.18   0
  23   5  -1  266.52   10.03   0
  23  -5   1  259.94    7.38   0
  23   5   1  262.02   11.74   0
  23  -5  -1  260.94    7.35   0
   0   6   1 7897.49   36.40   0
   0  -6   1 7834.62   38.27   0
   0   6  -1 7416.17   36.40   0
   0  -6  -1 7979.56   34.68   0
  -1  -6  -1 4054.24   26.78   0
  -1   6  -1 3796.76   25.20   0
   1  -6  -1 4042.37   24.20   0
  -1  -6   1 3824.16   30.16   0
   1  -6   1 4014.43   27.45   0
   1   6  -1 3812.62   30.22   0
   1   6   1 3950.13   27.42   0
  -1   6   1 3890.31   25.87   0
  -2   6  -1  974.55   16.89   0
   2  -6  -1 1030.22   13.64   0
  -2  -6   1  990.67   19.61   0
   2   6   1 1031.88   18.33   0
   2  -6   1 1027.01   14.40   0
  -2  -6  -1 1072.40   17.52   0
  -2   6   1  996.94   16.33   0
   3  -6  -1  137.46    9.09   0
   3   6   1  138.81   11.74   0
  -3   6   1  132.29    9.14   0
  -3   6  -1  124.59    9.37   0
  -3  -6   1  130.04   12.87   0
  -3  -6  -1  137.78   10.81   0
   3  -6   1  135.70    9.54   0
   4   6   1 2914.36   31.63   0
  -4   6  -1 2649.06   17.88   0
   4  -6   1 2870.41   18.59   0
  -4  -6  -1 2987.14   30.72   0
  -4   6   1 2829.96   18.07   0
   4  -6  -1 2955.71   18.25   0
  -5   6  -1 1383.46   15.09   0
   5  -6  -1 1494.02   13.54   0
   5   6   1 1519.64   26.45   0
  -5   6   1 1459.71   15.48   0
   5  -6   1 1544.42   15.77   0
  -6   6   1   35.00    6.97   0
   6   6   1   36.40   10.78   0
   6  -6   1   43.66    9.89   0
   6  -6  -1   40.20    7.01   0
  -6   6  -1   35.70    6.90   0
  -7   6  -1  288.49   10.32   0
   7   6   1  303.71   14.11   0
  -7   6   1  303.85   10.46   0
   7  -6  -1  335.08    8.35   0
   7   6   1  300.08   16.13   0
   7  -6   1  331.00   10.78   0
  -8   6   1 1033.35   10.58   0
  -8   6  -1  965.62   10.55   0
   8  -6   1 1143.10   13.21   0
   8   6   1 1067.69   22.62   0
   8  -6  -1 1133.65   11.19   0
  -9   6  -1  977.40   10.10   0
   9  -6   1 1109.92   12.75   0
   9  -6  -1 1132.67   12.66   0
   9   6   1 1064.18   20.87   0
  -9   6   1  981.35   10.23   0
   9   6  -1 1058.61   24.56   0
 -10   6  -1    9.46    5.83   0
 -10   6   1   14.92    8.35   0
  10   6   1   10.86   10.41   0
  10  -6  -1    4.55    6.21   0
  10   6  -1   11.56    9.22   0
  10  -6   1   20.59    6.20   0
  11   6   1 2316.93   24.75   0
 -11   6  -1 2138.00   14.32   0
  11  -6  -1 2373.71   15.26   0
  11   6  -1 2286.62   25.10   0
  11  -6   1 2263.10   13.47   0
 -11   6   1 2046.46   12.57   0
  12  -6   1 1202.23   10.53   0
  12   6   1 1248.35   18.62   0
 -12   6   1 1098.62   11.73   0
  12   6  -1 1244.33   18.69   0
  12  -6  -1 1294.74   12.61   0
  13   6   1   -1.22    9.74   0
  13  -6  -1    2.13    6.17   0
  13  -6   1    7.09    6.03   0
 -13   6   1   -0.71    8.35   0
  13   6  -1    3.12    9.36   0
  14  -6   1  594.54   10.44   0
  14   6  -1  605.98   13.89   0
  14   6   1  572.93   12.65   0
 -14   6   1  527.08    7.85   0
  14  -6  -1  594.28    8.30   0
  15  -6  -1  652.47    8.65   0
  15   6  -1  642.38   12.75   0
  15  -6   1  679.49   10.82   0
 -15   6   1  607.07   10.11   0
  15   6   1  648.30   12.73   0
  16   6   1  125.97    8.92   0
  16  -6  -1  113.29    6.54   0
  16  -6   1  127.39    8.94   0
  16   6  -1  132.89   10.36   0
 -16   6   1  111.81    8.46   0
  17   6  -1  221.27   10.86   0
  17   6   1  208.17    9.61   0
  17  -6   1  217.52    7.01   0
 -17   6   1  187.95    6.58   0
  17  -6  -1  232.00    8.92   0
  18  -6   1  123.53    6.25   0
  18   6  -1  122.45   10.09   0
  18  -6  -1  123.62    8.42   0
  18   6   1  118.48    8.50   0
  19  -6  -1   41.98    6.02   0
  19   6   1   40.59    7.98   0
  19   6  -1   43.10    8.87   0
  19  -6   1   43.60    8.29   0
  20  -6  -1   -5.82    5.72   0
  20   6  -1    2.14    7.02   0
  20   6   1   -0.93    8.89   0
  20  -6   1   -2.01    7.99   0
  21   6   1  281.45   11.74   0
  21  -6   1  274.65    7.20   0
  21  -6  -1  290.39    7.17   0
  21   6  -1  288.76   11.60   0
  22  -6   1  150.25    8.60   0
  22  -6  -1  129.42    6.43   0
  22   6   1  134.63    8.93   0
  22   6  -1  131.41   10.48   0
  23  -6  -1    4.06    8.38   0
  23   6   1    6.69    9.57   0
  23  -6   1   15.23    8.25   0
  23   6  -1    5.70   10.93   0
   1   7  -1  288.84   10.66   0
  -1  -7   1  289.76   10.75   0
   1  -7  -1  300.43   13.11   0
  -1   7  -1  287.27   14.18   0
  -1   7   1  282.60   10.53   0
   1   7   1  293.28   10.02   0
   1  -7   1  294.59   14.04   0
  -1  -7  -1  314.10   12.83   0
  -2  -7   1 1917.78   22.24   0
   2   7   1 1944.43   21.25   0
  -2   7  -1 1855.46   16.67   0
  -2   7   1 1913.44   16.20   0
   2  -7  -1 1983.05   16.15   0
   2  -7   1 1947.01   16.89   0
  -2  -7  -1 2026.52   19.25   0
   3   7   1  895.47   16.88   0
  -3  -7   1  869.60   18.04   0
   3  -7  -1  917.21   11.80   0
   3  -7   1  924.30   14.83   0
  -3   7  -1  857.74   14.47   0
  -3   7   1  860.81   11.94   0
  -3  -7  -1  919.22   15.77   0
  -4  -7  -1  467.89   13.14   0
  -4   7  -1  428.28    9.60   0
   4  -7  -1  467.87    9.45   0
   4   7   1  452.78   14.35   0
  -4  -7   1  435.80   15.90   0
   4  -7   1  456.84    9.80   0
  -4   7   1  441.34   11.92   0
   5   7   1  275.19   14.61   0
  -5   7   1  254.28    8.14   0
   5  -7   1  262.18    8.44   0
   5  -7  -1  266.30    8.25   0
  -5   7  -1  239.66    8.23   0
  -6   7  -1  157.81    9.94   0
  -6   7   1  155.12    9.76   0
   6  -7   1  168.57    9.92   0
   6  -7  -1  164.05    7.36   0
   6   7   1  164.63   14.99   0
   7   7   1  358.43   19.02   0
   7  -7  -1  374.44    8.65   0
   7  -7   1  366.25   10.76   0
  -7   7   1  356.47   10.78   0
  -7   7  -1  316.13    7.87   0
  -8   7  -1   31.11    6.37   0
  -8   7   1   33.30    6.38   0
   8  -7   1   37.41    7.28   0
   8   7   1   31.67   12.70   0
   8  -7  -1   40.04    7.28   0
   8   7   1   33.14   14.79   0
   9   7   1  633.40   21.03   0
   9  -7  -1  684.09   11.29   0
   9   7   1  602.69   18.53   0
  -9   7   1  569.61    8.68   0
   9  -7   1  644.84    9.10   0
  -9   7  -1  580.34   10.61   0
  10  -7   1  211.89    7.22   0
  10   7   1  215.84   14.57   0
 -10   7  -1  192.23    9.10   0
  10   7   1  201.00   12.80   0
  10  -7  -1  219.21    7.22   0
 -10   7   1  209.99    9.18   0
 -11   7  -1  580.27    8.29   0
 -11   7   1  602.23    8.27   0
  11   7   1  656.36   17.12   0
  11  -7   1  662.09    8.91   0
  11  -7  -1  707.65   10.85   0
  12   7   1  383.23   14.00   0
 -12   7  -1  330.42    7.29   0
 -12   7   1  319.33    7.40   0
  12   7  -1  358.81   16.45   0
  12  -7   1  373.23    7.76   0
  12  -7  -1  396.29    9.94   0
  13  -7   1  978.47   11.57   0
  13   7   1  978.80   18.68   0
  13  -7  -1  956.96    9.70   0
  13   7  -1  973.18   20.60   0
 -13   7   1  841.74   10.87   0
 -14   7   1  208.09    6.60   0
  14  -7  -1  247.07    6.96   0
  14  -7   1  230.80    9.17   0
  14   7   1  235.04   12.09   0
  14   7  -1  244.44   12.94   0
  15   7   1   85.63   10.54   0
  15   7  -1   91.42   11.35   0
  15  -7  -1   92.61    8.84   0
  15  -7   1   93.27    8.84   0
 -15   7   1   77.22    6.17   0
  16   7   1  146.00   10.59   0
  16  -7  -1  141.16    8.93   0
 -16   7   1  123.71    8.26   0
  16   7  -1  135.46   10.76   0
  16  -7   1  141.07    9.01   0
  17   7   1   75.88    9.99   0
  17  -7   1   67.28    6.29   0
  17  -7  -1   73.73    8.18   0
  17   7  -1   67.44    9.63   0
 -17   7   1   70.23    8.28   0
  18  -7   1    0.13    5.73   0
  18   7   1    2.59    8.82   0
  18  -7  -1   -0.67    7.92   0
  18   7  -1    1.76    8.75   0
  19  -7   1  104.45    8.30   0
  19   7  -1   92.93   11.24   0
  19  -7  -1  100.03    8.33   0
  19   7   1   92.73    9.78   0
  20  -7   1    5.39    8.05   0
  20   7   1    3.68    8.84   0
  20   7  -1    2.81    8.70   0
  20  -7  -1    7.49    7.92   0
  21   7   1   12.55    9.15   0
  21  -7  -1    8.98    8.07   0
  21   7  -1    9.25   10.51   0
  21  -7   1    5.39    5.89   0
  22  -7   1    9.42    5.78   0
  22  -7  -1    6.24    5.64   0
  22   7   1    2.91    9.16   0
  22   7  -1    5.07   11.58   0
  23  -7   1  165.69    9.11   0
  23  -7  -1  142.66    6.60   0
  23   7   1  131.71   12.72   0
   0   8   1  235.64   12.01   0
   0  -8  -1  253.25   11.55   0
   0  -8   1  242.06   12.39   0
   0   8  -1  232.41   12.77   0
   1  -8  -1  482.21   12.75   0
   1  -8   1  475.18   13.44   0
   1   8   1  470.92   12.97   0
  -1  -8   1  476.80   13.19   0
   1   8  -1  446.54   13.16   0
  -1  -8  -1  490.23   12.17   0
  -1   8  -1  452.44   10.87   0
  -1   8   1  465.20   13.14   0
   2  -8   1  201.07   11.88   0
   2  -8  -1  195.48    8.50   0
   2   8  -1  183.49   11.53   0
  -2   8   1  192.17    8.72   0
   2   8   1  187.50   11.09   0
  -2  -8   1  192.25   11.26   0
  -2   8  -1  186.58   12.11   0
  -2  -8  -1  194.85    8.10   0
   3   8   1 1442.66   18.80   0
  -3   8  -1 1418.76   15.52   0
   3  -8   1 1500.27   15.84   0
  -3   8   1 1395.03   13.19   0
  -3  -8   1 1439.75   19.66   0
  -3  -8  -1 1562.18   17.75   0
   3  -8  -1 1487.69   13.22   0
  -4   8   1   19.42    9.75   0
   4  -8  -1   10.37    9.82   0
  -4  -8  -1   16.44    8.19   0
   4   8   1   16.50   11.61   0
   4  -8   1   14.67    7.19   0
  -4   8  -1   13.71   10.07   0
  -4  -8   1   16.39   10.95   0
   5  -8   1   37.24   10.08   0
  -5   8   1   31.82    9.72   0
  -5  -8   1   32.63   12.30   0
   5   8   1   33.15   11.97   0
  -5   8  -1   30.95    7.12   0
  -5  -8  -1   32.50    8.20   0
   5  -8  -1   33.61    6.94   0
  -6   8   1  182.39    7.28   0
   6  -8  -1  195.22    7.52   0
  -6   8  -1  169.29    9.64   0
   6   8   1  189.98   14.35   0
   6  -8   1  190.45   10.08   0
   7  -8  -1  165.95    7.56   0
  -7   8  -1  145.01    7.28   0
   7  -8   1  169.76    7.79   0
  -7   8   1  146.67    7.42   0
  -8   8   1   14.45    6.68   0
   8  -8  -1   24.37    9.43   0
  -8   8  -1   25.53    9.43   0
   8  -8   1   22.35    6.98   0
   9  -8  -1   61.86    9.07   0
   9  -8   1   65.36    6.54   0
  -9   8  -1   53.47    6.00   0
  -9   8   1   61.42    8.74   0
 -10   8   1   20.31    8.51   0
 -10   8  -1   20.02    6.03   0
  10  -8   1   27.70    8.99   0
  10  -8  -1   16.24    6.37   0
  11  -8   1  180.52    9.24   0
 -11   8  -1  157.09    6.49   0
 -11   8   1  157.71    6.49   0
  11  -8  -1  176.98    9.13   0
  12   8   1   46.12   13.10   0
  12  -8   1   61.30    8.80   0
 -12   8  -1   42.31    8.10   0
  12  -8  -1   63.91    8.84   0
  12   8   1   51.02   14.06   0
 -12   8   1   50.83    5.83   0
  13   8   1  136.47   14.19   0
  13  -8  -1  139.94    6.89   0
  13  -8   1  142.41    9.48   0
 -13   8   1  121.23    8.68   0
  13   8   1  129.31   13.20   0
  14  -8  -1   29.29    6.29   0
  14   8   1   32.87   11.60   0
 -14   8   1   29.82    8.27   0
  14  -8   1   40.21    8.84   0
  15  -8  -1    0.16    8.61   0
  15  -8   1   13.13    8.69   0
 -15   8   1    7.98    5.65   0
  15   8   1   11.68   12.23   0
  16  -8  -1   28.12    8.46   0
 -16   8   1    7.85    5.82   0
  16   8   1    5.68   10.70   0
  16  -8   1   -0.73    5.83   0
  17   8   1   15.36   10.77   0
  17  -8  -1   15.47    8.16   0
  17  -8   1   18.60    5.63   0
 -17   8   1    6.74    7.93   0
  18   8   1    7.75    9.87   0
  18  -8   1    1.66    5.86   0
  18  -8  -1    0.83    8.17   0
  19   8   1    0.65   10.41   0
  19  -8   1   -1.37    8.16   0
  19  -8  -1    0.23    7.75   0
  20   8   1   14.20   11.56   0
  20  -8   1   15.23    8.15   0
  20  -8  -1   23.46    7.92   0
  21  -8  -1   22.23    8.20   0
  21  -8   1   21.64    8.39   0
  22  -8   1    7.11    6.02   0
  22  -8  -1   12.54    8.02   0
  23  -8  -1   17.77    8.41   0
  23  -8   1    5.45    5.82   0
   1  -9   1  144.52    8.24   0
  -1   9  -1  141.14    8.39   0
  -1  -9  -1  155.38    7.46   0
   1  -9  -1  159.02   10.38   0
  -1  -9   1  148.65    7.95   0
   1   9  -1  140.64   10.98   0
  -1   9   1  138.58    7.99   0
   1   9   1  148.87   10.54   0
  -2  -9  -1 2559.31   19.82   0
  -2   9  -1 2324.02   18.14   0
   2  -9   1 2432.88   16.60   0
  -2   9   1 2353.39   16.10   0
   2  -9  -1 2441.58   16.05   0
   2   9  -1 2280.17   20.91   0
  -2  -9   1 2418.16   20.88   0
   2   9   1 2380.52   20.32   0
   3  -9   1  276.45    8.62   0
  -3  -9   1  266.13   11.09   0
  -3  -9  -1  281.43   10.03   0
  -3   9   1  259.78    8.22   0
   3  -9  -1  277.09    8.22   0
   3   9   1  261.99    9.23   0
  -3   9  -1  253.46   11.24   0
   4  -9   1  394.64    8.80   0
   4  -9  -1  398.46   10.76   0
   4   9   1  383.62   12.71   0
  -4   9  -1  349.69   11.06   0
  -4  -9  -1  393.10   11.12   0
  -4  -9   1  378.53   12.36   0
  -4   9   1  358.09    8.45   0
  -5   9  -1  118.99    7.34   0
  -5  -9  -1  128.66   10.63   0
   5   9   1  125.70   12.65   0
  -5  -9   1  128.91   11.83   0
   5  -9  -1  122.78    9.85   0
   5  -9   1  125.68   10.21   0
  -5   9   1  111.78    7.32   0
   6   9   1   19.21   13.36   0
  -6   9   1   26.40    6.80   0
  -6   9  -1   22.71    6.75   0
   6  -9  -1   24.48    6.91   0
   6  -9   1   26.88    7.10   0
   7  -9   1  855.48   10.26   0
  -7   9  -1  757.23    9.52   0
   7   9   1  813.43   28.86   0
   7  -9  -1  897.42   10.29   0
  -7   9   1  811.36   11.97   0
  -8   9   1    2.87    9.12   0
   8  -9   1   13.22    9.29   0
  -8   9  -1   -4.98    9.09   0
   8  -9  -1    9.63    9.17   0
   9  -9   1  288.73   10.03   0
  -9   9   1  266.38    9.24   0
  -9   9  -1  242.14    6.99   0
   9  -9  -1  291.32    7.44   0
  10  -9   1  660.76    8.69   0
 -10   9   1  586.24    8.16   0
 -10   9  -1  591.56    8.13   0
  10  -9  -1  668.31    8.76   0
 -11   9  -1   46.90    8.14   0
  11  -9  -1   41.53    6.26   0
  11  -9   1   37.44    6.19   0
 -11   9   1   43.83    5.82   0
  12  -9   1  474.35    7.96   0
 -12   9   1  414.68    7.77   0
 -12   9  -1  427.75    9.42   0
  12  -9  -1  510.28   10.05   0
  13  -9  -1  992.40    9.63   0
 -13   9   1  873.24   10.73   0
  13  -9   1  952.20    9.30   0
  14  -9  -1  304.49    7.45   0
  14  -9   1  311.58    7.39   0
 -14   9   1  284.60    9.05   0
 -15   9   1   69.53    6.05   0
  15  -9  -1   64.21    8.81   0
  15  -9   1   63.44    6.35   0
 -16   9   1  417.96    7.37   0
  16  -9  -1  501.16    9.64   0
  16  -9   1  470.15    7.66   0
 -17   9   1  396.29    7.11   0
  17  -9   1  474.71    7.76   0
  17  -9  -1  463.48    7.75   0
  18  -9   1   -2.33    5.79   0
  18  -9  -1    6.75    5.41   0
  19  -9  -1   53.32    6.02   0
  19  -9   1   46.53    8.28   0
  20  -9  -1   -8.71    5.82   0
  20  -9   1    5.07    8.20   0
  21  -9   1   36.28    8.18   0
  21  -9  -1   48.80    5.94   0
  22  -9  -1    6.59    6.04   0
  22  -9   1   10.21    6.05   0
  23  -9   1  119.00    6.63   0
  23  -9  -1  118.42    8.96   0
   0  10   1 5983.17   26.23   0
   0  10  -1 5933.90   27.13   0
   0 -10  -1 6403.87   26.14   0
   0 -10   1 6220.00   26.78   0
   1 -10   1 2308.54   16.02   0
   1  10  -1 2181.81   18.98   0
  -1 -10  -1 2421.93   17.97   0
  -1 -10   1 2283.72   18.62   0
   1 -10  -1 2351.31   16.96   0
   1  10   1 2228.88   17.34   0
  -1  10   1 2190.55   17.11   0
  -1  10  -1 2169.83   16.04   0
  -2  10  -1  322.94   11.14   0
   2  10  -1  316.69   11.69   0
   2 -10   1  328.85    8.58   0
  -2 -10   1  322.00    9.11   0
  -2  10   1  305.39    8.50   0
   2  10   1  327.78   11.47   0
  -2 -10  -1  333.53    8.47   0
   2 -10  -1  348.04   10.69   0
  -3  10   1   77.91    6.94   0
  -3  10  -1   76.32    9.95   0
   3  10   1   82.34   10.00   0
  -3 -10  -1   89.66    8.80   0
  -3 -10   1   73.72    9.60   0
   3 -10  -1   82.14    9.42   0
   3 -10   1   79.23    7.16   0
   4 -10  -1  798.08    9.89   0
  -4  10   1  751.37    9.76   0
   4 -10   1  799.05   10.26   0
  -4  10  -1  726.09   11.87   0
   4  10   1  782.94   15.13   0
  -4 -10   1  780.56   14.61   0
  -4 -10  -1  798.75   13.44   0
  -5 -10  -1 2309.25   21.50   0
   5 -10  -1 2329.84   15.81   0
  -5 -10   1 2330.17   25.33   0
  -5  10   1 2144.05   13.81   0
   5  10   1 2220.40   23.96   0
  -5  10  -1 2074.84   13.81   0
   5 -10   1 2332.97   16.22   0
   6  10   1  223.06   13.83   0
  -6  10  -1  209.87    7.53   0
  -6 -10  -1  234.35   11.61   0
   6 -10   1  232.45    8.04   0
  -6 -10   1  240.60   15.18   0
   6 -10  -1  238.42   10.36   0
  -6  10   1  224.08    7.59   0
  -7  10   1  248.98    7.48   0
   7 -10  -1  285.34   10.23   0
  -7  10  -1  224.39    7.40   0
   7 -10   1  285.65   10.21   0
   7  10   1  248.38   17.72   0
  -8  10  -1  204.45    6.91   0
   8 -10  -1  229.24    7.38   0
   8 -10   1  237.57    7.43   0
  -8  10   1  218.97    6.97   0
   9 -10  -1  269.40    7.32   0
  -9  10  -1  225.61    6.78   0
   9 -10   1  262.68    7.26   0
  -9  10   1  234.26    6.94   0
  10 -10  -1  138.80    8.78   0
  10 -10   1  116.99    9.02   0
 -10  10   1  112.93    6.17   0
 -10  10  -1  112.60    8.41   0
  11 -10  -1 1077.78    9.90   0
  11 -10   1 1113.53   11.88   0
 -11  10  -1  956.85   10.97   0
 -11  10   1  958.00    9.20   0
 -12  10  -1  692.72    8.41   0
  12 -10   1  818.63   11.02   0
  12 -10  -1  855.06   11.04   0
 -12  10   1  696.49    8.60   0
  13 -10  -1    3.71    6.36   0
  13 -10   1   16.78    5.92   0
 -13  10  -1    4.81    5.75   0
 -13  10   1    5.03    8.14   0
 -14  10   1  353.39    9.39   0
  14 -10   1  418.40    7.76   0
  14 -10  -1  410.76    7.75   0
 -15  10   1 1221.61   11.45   0
  15 -10  -1 1406.61   12.17   0
  15 -10   1 1338.30   10.37   0
  16 -10   1   70.49    6.22   0
  16 -10  -1   85.65    8.48   0
 -16  10   1   56.86    5.91   0
  17 -10   1  391.67    7.45   0
  17 -10  -1  383.65    7.27   0
 -17  10   1  312.19    6.82   0
  18 -10  -1   69.43    6.12   0
  18 -10   1   71.33    5.98   0
  19 -10  -1   71.02    6.25   0
  19 -10   1   74.47    8.48   0
  20 -10   1    9.01    8.02   0
  20 -10  -1    1.78    5.67   0
  21 -10   1  205.20    9.01   0
  21 -10  -1  189.20    6.69   0
  22 -10  -1   81.42    6.42   0
  22 -10   1   82.97    6.18   0
  23 -10   1   -2.20    6.03   0
  23 -10  -1    8.41    5.98   0
   1  11  -1  249.85   10.97   0
   1  11   1  259.04   10.82   0
  -1  11  -1  242.39    8.22   0
  -1 -11   1  255.39    8.18   0
  -1 -11  -1  273.81   10.04   0
  -1  11   1  249.15   10.29   0
   1 -11   1  260.37   10.22   0
   1 -11  -1  271.90    7.82   0
  -2 -11  -1  505.36   11.26   0
   2 -11  -1  515.58   10.72   0
   2 -11   1  492.06    8.96   0
  -2  11  -1  459.47   11.55   0
   2  11  -1  456.61   10.13   0
  -2  11   1  453.58    8.81   0
   2  11   1  473.40   12.29   0
  -2 -11   1  485.38   11.80   0
   3 -11   1 1729.64   13.29   0
  -3 -11  -1 1744.87   16.59   0
  -3 -11   1 1708.71   17.40   0
   3  11   1 1676.65   17.98   0
  -3  11   1 1584.29   12.47   0
  -3  11  -1 1587.07   14.55   0
   3 -11  -1 1684.44   12.56   0
  -4 -11   1  201.77   10.37   0
  -4  11   1  178.05   10.05   0
  -4  11  -1  174.47   10.21   0
   4  11   1  195.04   11.05   0
  -4 -11  -1  191.62    9.39   0
   4 -11  -1  200.73    7.60   0
   4 -11   1  193.80    7.87   0
   5 -11   1   21.65    9.94   0
  -5 -11  -1   18.33    7.79   0
  -5 -11   1   19.39   10.24   0
   5  11   1   13.84   11.43   0
  -5  11  -1   11.26    6.93   0
   5 -11  -1   20.92    6.78   0
  -5  11   1   18.81    9.55   0
  -6  11   1   96.33    6.80   0
   6 -11   1  105.42    7.13   0
   6 -11  -1  105.28    7.05   0
   6  11   1   92.98   10.16   0
  -6 -11  -1  103.54   10.26   0
  -6 -11   1  103.18   10.56   0
  -6  11  -1   90.29    6.86   0
   7 -11  -1  113.35    6.80   0
   7 -11   1  108.56    9.66   0
  -7  11   1   97.57    6.59   0
  -7  11  -1   88.88    6.71   0
   7  11   1   98.15   13.25   0
  -8  11   1   76.63    6.36   0
   8 -11   1  108.91    7.01   0
   8 -11  -1   97.95    6.67   0
  -8  11  -1   84.73    6.33   0
   9 -11  -1  509.08    8.02   0
  -9  11   1  409.10    7.43   0
   9 -11   1  479.99   10.06   0
  -9  11  -1  410.76    7.33   0
 -10  11  -1  108.64    8.32   0
 -10  11   1  105.80    6.25   0
  10 -11  -1  129.39    8.75   0
  10 -11   1  107.63    6.52   0
 -11  11  -1   25.82    8.07   0
  11 -11   1   30.85    6.30   0
 -11  11   1   22.20    5.70   0
  11 -11  -1   26.88    6.16   0
  12 -11  -1   88.83    8.85   0
 -12  11  -1   65.79    5.94   0
  12 -11   1   67.88    6.35   0
 -12  11   1   66.11    8.24   0
 -13  11   1  363.61    9.56   0
  13 -11   1  432.15    9.99   0
 -13  11  -1  361.10    7.36   0
  13 -11  -1  433.46    7.96   0
  14 -11   1   64.95    8.63   0
  14 -11  -1   71.74    6.02   0
 -14  11   1   53.98    8.01   0
  15 -11  -1    2.53    8.44   0
 -15  11   1    1.83    8.03   0
  15 -11   1   14.72    8.31   0
 -16  11   1   85.86    6.15   0
  16 -11  -1  103.75    8.77   0
  16 -11   1  104.31    8.58   0
  17 -11   1  187.42    8.65   0
 -17  11   1  163.47    6.33   0
  17 -11  -1  188.65    6.30   0
 -18  11   1   21.10    5.62   0
  18 -11  -1   24.08    5.88   0
  18 -11   1   16.15    8.21   0
  19 -11   1  269.89    8.85   0
  19 -11  -1  262.86    6.96   0
  20 -11  -1    8.39    5.74   0
  20 -11   1   12.38    8.10   0
  21 -11  -1    4.69    5.86   0
  21 -11   1    3.78    8.35   0
  22 -11   1   -1.96    8.52   0
  22 -11  -1   -7.77    6.02   0
   0 -12   1  948.50   10.91   0
   0  12  -1  897.21   12.91   0
   0  12   1  908.93   11.03   0
   0 -12  -1  986.73   12.36   0
  -1  12   1   -2.32    9.08   0
   1 -12  -1    4.86    6.16   0
  -1  12  -1    4.36    6.77   0
   1  12   1   -1.67    6.52   0
   1  12  -1   -3.21    9.32   0
  -1 -12  -1    0.98    8.30   0
  -1 -12   1    5.46    9.03   0
   1 -12   1   13.94    9.12   0
   2  12   1  138.19    8.08   0
   2  12  -1  133.83    8.03   0
  -2  12   1  141.55    7.11   0
   2 -12  -1  144.44    7.06   0
  -2  12  -1  140.25    7.53   0
   2 -12   1  148.36    7.21   0
  -2 -12   1  153.71   10.10   0
  -2 -12  -1  144.04    9.11   0
  -3 -12   1  369.11   11.09   0
  -3  12   1  357.07   10.35   0
   3 -12   1  384.35    8.45   0
  -3  12  -1  356.78    8.44   0
   3  12   1  358.57    9.36   0
   3 -12  -1  385.99    8.23   0
  -3 -12  -1  391.65   10.35   0
   4 -12  -1   44.14    9.68   0
  -4 -12   1   39.57    8.77   0
  -4  12  -1   44.07    7.05   0
   4  12   1   37.15    9.51   0
  -4  12   1   35.04    9.70   0
  -4 -12  -1   42.98    8.40   0
   4 -12   1   46.49    6.98   0
  -5  12   1    8.38    6.58   0
   5 -12  -1    0.97    9.30   0
  -5  12  -1    3.59    6.60   0
   5 -12   1    2.05    9.71   0
  -5 -12  -1    4.09    7.57   0
  -5 -12   1    4.13    9.76   0
   5  12   1    6.20    9.12   0
   6  12   1  223.36   11.03   0
  -6 -12   1  244.25   11.56   0
   6 -12   1  254.42   10.14   0
  -6  12   1  223.29    7.26   0
   6 -12  -1  260.50    7.36   0
  -6 -12  -1  231.23    9.47   0
  -6  12  -1  222.80    9.53   0
  -7 -12   1    1.26   11.27   0
  -7  12   1   -2.12    6.04   0
   7 -12   1   -2.33    6.38   0
  -7  12  -1    0.77    6.02   0
   7  12   1    5.17   10.42   0
  -7 -12  -1    1.95    8.73   0
   7 -12  -1    0.86    6.34   0
   8 -12   1   11.52    8.81   0
   8 -12  -1    2.92    8.94   0
  -8  12  -1   15.03    8.32   0
  -8  12   1   10.98    8.39   0
   9 -12  -1   43.00    8.93   0
   9 -12   1   43.34    6.05   0
  -9  12   1   31.69    8.40   0
  -9  12  -1   32.94    6.10   0
  10 -12  -1    3.67    5.96   0
 -10  12   1   -0.67    8.20   0
  10 -12   1   -3.86    6.26   0
 -10  12  -1    6.91    8.19   0
  11 -12  -1   43.83    8.63   0
 -11  12  -1   28.58    8.11   0
  11 -12   1   45.44    8.57   0
 -11  12   1   28.89    8.12   0
 -12  12   1   58.82    8.21   0
  12 -12   1   64.01    6.05   0
 -12  12  -1   54.91    5.67   0
  12 -12  -1   79.48    6.23   0
 -13  12   1   11.81    7.94   0
  13 -12  -1   12.59    8.56   0
 -13  12  -1   -3.06    5.62   0
  13 -12   1    0.87    5.99   0
 -14  12   1   31.78    8.14   0
  14 -12  -1   28.95    6.30   0
  14 -12   1   32.66    6.26   0
 -15  12   1   14.76    8.09   0
  15 -12   1   24.63    8.65   0
  15 -12  -1    9.85    6.20   0
 -16  12   1    0.61    5.49   0
  16 -12  -1    2.74    8.28   0
  16 -12   1    2.12    8.44   0
  17 -12  -1   -0.10    5.63   0
  17 -12   1   -3.23    8.18   0
 -17  12   1    2.03    5.60   0
  18 -12   1   13.74    8.08   0
  18 -12  -1   29.23    5.79   0
 -18  12   1   14.47    5.66   0
  19 -12  -1   19.20    5.54   0
  19 -12   1   -6.00    8.28   0
  20 -12   1   28.61    8.26   0
  20 -12  -1   33.41    5.96   0
  21 -12  -1    7.57    5.91   0
  21 -12   1   -5.78    8.51   0
  22 -12  -1    2.41    5.81   0
  22 -12   1    2.73    6.09   0
   1  13  -1  524.54    9.45   0
  -1 -13  -1  590.08   10.68   0
  -1  13   1  543.94   10.98   0
   1  13   1  536.96    9.31   0
  -1 -13   1  563.87   11.18   0
  -1  13  -1  547.62   11.13   0
   1 -13  -1  578.60   10.76   0
   1 -13   1  569.08   10.90   0
   2  13  -1 1528.15   14.12   0
  -2 -13  -1 1670.80   13.47   0
  -2  13   1 1517.30   12.26   0
   2 -13   1 1687.57   14.04   0
   2  13   1 1604.23   15.93   0
  -2 -13   1 1653.19   14.02   0
  -2  13  -1 1525.97   12.35   0
   2 -13  -1 1765.13   14.02   0
  -3 -13   1  708.67   10.67   0
   3 -13  -1  747.70   11.39   0
   3 -13   1  719.13    9.43   0
  -3  13  -1  682.75    9.34   0
  -3  13   1  684.46   11.11   0
   3  13  -1  661.92   10.88   0
  -3 -13  -1  763.69   11.76   0
   3  13   1  697.11   12.81   0
   4 -13   1  145.73    7.18   0
   4  13   1  121.13   10.06   0
   4 -13  -1  136.21    6.67   0
  -4 -13  -1  139.90    8.63   0
  -4  13   1  124.69    6.76   0
  -4  13  -1  117.98    7.32   0
  -4 -13   1  129.40    6.98   0
   5 -13  -1   13.05    6.34   0
  -5  13  -1   13.22    6.35   0
  -5  13   1   14.93    9.12   0
  -5 -13   1   10.42    7.91   0
  -5 -13  -1   11.57    7.51   0
   5 -13   1   13.40    6.44   0
   5  13   1    7.25    8.88   0
  -6 -13  -1   15.51    7.26   0
   6  13   1   12.78    8.67   0
   6 -13  -1   19.56    8.77   0
  -6  13  -1   15.68    8.60   0
  -6  13   1   27.56    8.99   0
   6 -13   1   24.71    8.95   0
  -6 -13   1   16.19    9.34   0
   7 -13   1  468.76    8.15   0
  -7 -13  -1  439.13   11.48   0
  -7  13   1  419.36    7.74   0
  -7  13  -1  411.62    7.68   0
   7 -13  -1  501.46   10.30   0
   7  13   1  435.05   14.51   0
  -7 -13   1  449.91   14.08   0
   8 -13  -1   22.45    8.58   0
  -8  13   1   14.94    5.72   0
  -8  13  -1   10.38    8.27   0
   8 -13   1   13.30    6.23   0
   9 -13  -1  927.97    9.15   0
  -9  13   1  808.16    8.81   0
   9 -13   1  880.00    9.21   0
  -9  13  -1  753.23    8.55   0
  10 -13  -1  537.30    7.91   0
 -10  13   1  473.31    7.54   0
  10 -13   1  541.98   10.09   0
 -10  13  -1  469.07    9.36   0
  11 -13   1  145.44    6.60   0
 -11  13   1  126.72    6.17   0
  11 -13  -1  151.94    8.95   0
 -11  13  -1  124.19    8.39   0
 -12  13   1  225.51    6.36   0
  12 -13  -1  254.71    6.79   0
  12 -13   1  258.99    9.19   0
 -12  13  -1  214.54    6.51   0
 -13  13   1  623.97    9.68   0
  13 -13   1  708.92   10.56   0
  13 -13  -1  728.61   10.39   0
 -13  13  -1  605.24    7.83   0
  14 -13  -1  145.44    6.77   0
  14 -13   1  143.46    6.77   0
 -14  13   1  115.97    6.19   0
  15 -13   1   18.60    6.16   0
 -15  13   1   12.24    5.85   0
  15 -13  -1   22.64    6.14   0
 -16  13   1  324.80    6.75   0
  16 -13   1  365.19    7.15   0
  16 -13  -1  371.33    9.45   0
  17 -13   1  398.10    7.51   0
  17 -13  -1  424.35    9.50   0
 -17  13   1  350.90    6.85   0
  18 -13  -1   15.67    5.86   0
  18 -13   1   20.63    5.79   0
 -18  13   1    7.16    5.47   0
  19 -13  -1  132.74    6.44   0
  19 -13   1  134.83    6.41   0
  20 -13   1    7.72    5.77   0
  20 -13  -1   -3.77    5.91   0
  21 -13  -1   23.85    5.93   0
  21 -13   1   15.59    6.00   0
  22 -13   1    8.92    6.21   0
  22 -13  -1    9.07    8.62   0
   0 -14  -1 1164.13   10.77   0
   0  14  -1 1081.33   12.94   0
   0 -14   1 1166.87   12.69   0
   0  14   1 1104.58   12.91   0
  -1  14   1 2240.01   15.54   0
   1 -14  -1 2387.35   13.94   0
  -1  14  -1 2230.25   15.81   0
  -1 -14   1 2390.57   16.69   0
   1 -14   1 2351.07   15.66   0
  -1 -14  -1 2409.30   15.01   0
   1  14  -1 2131.67   15.29   0
   1  14   1 2293.20   17.04   0
   2  14  -1  121.09    9.89   0
   2  14   1  128.33    9.94   0
  -2 -14  -1  143.92    9.07   0
  -2 -14   1  139.41    6.94   0
   2 -14  -1  142.69    6.90   0
   2 -14   1  127.56    9.22   0
  -2  14   1  128.73    6.87   0
  -2  14  -1  124.20    9.55   0
   3  14   1    9.42    6.67   0
  -3  14   1    9.25    6.14   0
   3 -14   1   12.40    6.18   0
   3 -14  -1    8.31    6.10   0
  -3 -14   1   10.26    5.94   0
  -3 -14  -1   11.56    7.89   0
  -3  14  -1   15.29    8.81   0
  -4  14   1  535.42    8.21   0
  -4 -14  -1  574.97   10.76   0
  -4  14  -1  521.91   10.43   0
   4 -14  -1  576.94   10.13   0
  -4 -14   1  552.79   11.23   0
   4 -14   1  569.92    8.61   0
   4  14   1  537.87   12.01   0
  -5 -14   1 1004.20   13.86   0
  -5 -14  -1 1017.10   13.19   0
  -5  14  -1  888.54   11.23   0
   5 -14  -1 1000.55    9.63   0
   5  14   1  954.02   14.55   0
   5 -14   1 1027.01    9.88   0
  -5  14   1  936.55   11.11   0
  -6  14  -1    3.37    6.06   0
   6 -14   1   -1.25    6.19   0
   6  14   1    6.70    8.63   0
  -6 -14  -1    3.09    9.08   0
   6 -14  -1   -2.52    6.11   0
  -6  14   1    2.91    5.83   0
  -6 -14   1    2.61    7.50   0
  -7 -14   1  167.11   10.42   0
   7  14   1  153.16    9.83   0
  -7  14   1  152.05    6.64   0
  -7 -14  -1  162.60    8.82   0
   7 -14   1  182.38    9.30   0
   7 -14  -1  173.08    6.84   0
  -7  14  -1  145.13    6.44   0
   8 -14   1   65.39    6.32   0
  -8  14  -1   54.95    8.33   0
   8 -14  -1   70.16    6.33   0
  -8  14   1   69.99    8.38   0
  -9  14  -1  269.10    6.83   0
   9 -14  -1  337.38    7.48   0
   9 -14   1  328.89    9.61   0
  -9  14   1  290.74    8.95   0
  10 -14  -1  139.49    8.86   0
 -10  14  -1  118.69    6.26   0
 -10  14   1  122.84    6.16   0
  10 -14   1  119.40    6.67   0
 -11  14  -1  791.07   10.22   0
  11 -14  -1  904.55    8.90   0
  11 -14   1  888.17   10.96   0
 -11  14   1  787.83    8.37   0
  12 -14  -1  482.66    9.69   0
 -12  14  -1  394.88    7.10   0
 -12  14   1  407.31    7.13   0
  12 -14   1  467.33    7.73   0
  13 -14   1   17.48    5.92   0
  13 -14  -1    1.22    6.13   0
 -13  14  -1   11.67    5.84   0
 -13  14   1   13.02    5.64   0
  14 -14  -1  265.25    9.09   0
 -14  14   1  203.12    6.53   0
  14 -14   1  235.51    9.07   0
  15 -14   1  673.83   10.36   0
 -15  14   1  581.26    7.75   0
  15 -14  -1  687.52    8.44   0
  16 -14   1   78.63    6.47   0
  16 -14  -1   82.28    6.03   0
 -16  14   1   74.44    5.78   0
  17 -14   1  157.43    6.50   0
 -17  14   1  132.64    6.16   0
  17 -14  -1  153.42    8.82   0
  18 -14   1   23.44    5.99   0
 -18  14   1   10.84    5.58   0
  18 -14  -1   22.43    6.00   0
  19 -14   1  189.49    6.74   0
  19 -14  -1  201.73    6.71   0
  20 -14   1    9.00    5.99   0
  20 -14  -1   11.41    5.89   0
  21 -14   1  228.02    7.05   0
  21 -14  -1  221.87    7.06   0
   1 -15  -1  668.71   10.80   0
  -1 -15   1  659.18   10.93   0
  -1  15   1  614.15   11.23   0
   1 -15   1  642.44    8.95   0
   1  15  -1  610.07   11.44   0
  -1  15  -1  606.97    9.35   0
   1  15   1  625.38   11.77   0
  -1 -15  -1  683.89   10.96   0
   2 -15  -1  184.19    6.92   0
  -2  15   1  176.61    9.34   0
   2  15   1  177.39    9.73   0
  -2  15  -1  170.06    7.23   0
  -2 -15   1  175.55    7.01   0
   2  15  -1  172.73    9.45   0
  -2 -15  -1  188.34    8.78   0
   2 -15   1  182.26    6.98   0
  -3 -15  -1  638.38   10.57   0
  -3 -15   1  618.10    9.44   0
   3 -15   1  625.17    8.60   0
  -3  15  -1  596.73   10.65   0
   3  15   1  615.87   11.85   0
   3 -15  -1  652.18   10.30   0
  -3  15   1  585.48    8.49   0
  -4 -15   1   22.58    8.02   0
  -4  15  -1    6.42    8.72   0
   4  15   1   13.58    8.67   0
  -4  15   1   20.17    8.57   0
   4 -15   1   19.87    6.21   0
   4 -15  -1   17.29    6.00   0
  -4 -15  -1   20.15    7.77   0
   5 -15   1   27.23    6.13   0
  -5  15   1   28.94    6.14   0
  -5  15  -1   25.41    6.03   0
   5 -15  -1   30.05    8.37   0
  -5 -15  -1   31.32    7.72   0
  -5 -15   1   29.12    8.20   0
   5  15   1   23.03    9.21   0
   6  15   1   46.16    8.75   0
  -6  15   1   49.54    8.55   0
  -6  15  -1   45.81    6.03   0
  -6 -15  -1   52.04    7.69   0
   6 -15  -1   53.77    8.50   0
  -6 -15   1   54.49    8.20   0
   6 -15   1   58.41    6.27   0
  -7  15  -1  149.21    8.99   0
  -7  15   1  143.75    6.50   0
   7  15   1  146.16    9.58   0
   7 -15  -1  170.54    8.94   0
  -7 -15  -1  158.10    8.54   0
   7 -15   1  160.57    6.96   0
  -7 -15   1  163.74   10.15   0
   8 -15   1   40.72    8.71   0
  -8  15  -1   47.08    5.98   0
  -8 -15   1   46.12   11.73   0
  -8  15   1   45.69    6.03   0
   8 -15  -1   50.04    8.69   0
  -8 -15  -1   46.77    9.03   0
   9 -15   1  278.97    7.09   0
   9 -15  -1  277.93    9.29   0
  -9  15  -1  227.69    8.81   0
  -9  15   1  224.36    6.59   0
 -10  15  -1   13.39    5.72   0
  10 -15  -1   -2.52    6.12   0
  10 -15   1   15.63    8.64   0
 -10  15   1    1.88    8.14   0
 -11  15   1   11.52    7.98   0
 -11  15  -1   17.10    8.08   0
  11 -15   1   25.51    6.21   0
  11 -15  -1   28.35    6.18   0
 -12  15  -1  108.96    6.02   0
  12 -15   1  131.50    8.85   0
 -12  15   1  107.83    6.02   0
  12 -15  -1  125.86    8.72   0
 -13  15  -1  354.90    7.12   0
 -13  15   1  333.76    6.95   0
  13 -15   1  421.06    9.41   0
  13 -15  -1  421.86    7.54   0
 -14  15   1   75.85    6.03   0
  14 -15  -1   78.17    6.00   0
  14 -15   1   88.35    6.02   0
  15 -15  -1   41.94    8.35   0
  15 -15   1   39.30    5.95   0
 -15  15   1   31.57    5.54   0
  16 -15   1   26.78    8.45   0
  16 -15  -1   20.30    5.96   0
 -16  15   1   14.32    5.59   0
  17 -15  -1   23.63    8.28   0
 -17  15   1   23.02    5.65   0
  17 -15   1   31.92    8.20   0
  18 -15  -1   64.44    8.49   0
  18 -15   1   63.22    8.47   0
 -18  15   1   41.04    5.77   0
  19 -15  -1   52.77    6.24   0
  19 -15   1   65.79    6.22   0
  20 -15   1   -0.03    5.90   0
  20 -15  -1    7.43    5.99   0
  21 -15  -1    8.24    6.19   0
  21 -15   1   18.55    6.15   0
   0  16   1  422.32   10.51   0
   0 -16   1  426.21    9.91   0
   0  16  -1  382.80    8.32   0
   0 -16  -1  433.85    7.78   0
   1 -16  -1   54.06    8.42   0
  -1 -16  -1   62.54    8.54   0
   1  16   1   47.15    9.11   0
  -1  16   1   53.61    8.72   0
   1  16  -1   49.35    6.59   0
   1 -16   1   54.71    8.92   0
  -1 -16   1   55.47    8.34   0
  -1  16  -1   50.59    9.07   0
   2 -16  -1   12.58    5.72   0
  -2  16  -1   17.49    6.05   0
  -2 -16  -1   11.16    7.75   0
   2 -16   1   16.54    5.89   0
  -2 -16   1   10.76    5.63   0
   2  16  -1    7.37    6.05   0
   2  16   1   15.05    6.25   0
  -2  16   1   12.03    8.86   0
  -3  16   1   45.07    6.16   0
   3 -16   1   45.01    5.93   0
  -3  16  -1   43.05    6.32   0
  -3 -16   1   44.25    5.97   0
   3  16   1   39.59    8.94   0
   3 -16  -1   42.53    6.04   0
  -3 -16  -1   43.22    7.85   0
  -4 -16  -1   29.50    8.14   0
  -4  16  -1   24.17    6.16   0
   4 -16   1   31.09    6.03   0
   4 -16  -1   32.06    8.27   0
   4  16   1   26.99    8.99   0
  -4  16   1   31.76    6.14   0
  -4 -16   1   31.78    8.02   0
   5  16   1  123.13    9.34   0
  -5 -16  -1  144.51    8.31   0
  -5  16  -1  121.01    6.57   0
  -5  16   1  126.61    8.58   0
   5 -16   1  142.51    9.02   0
   5 -16  -1  136.46    6.64   0
  -5 -16   1  136.45    8.58   0
  -6  16   1   40.45    6.23   0
  -6 -16   1   40.92    7.79   0
   6  16   1   35.59    8.63   0
  -6  16  -1   47.07    8.54   0
   6 -16  -1   41.94    5.88   0
   6 -16   1   40.31    6.09   0
  -6 -16  -1   40.71    7.60   0
  -7 -16   1    4.12    7.23   0
   7 -16  -1    2.86    6.08   0
   7 -16   1   -3.78    6.24   0
  -7 -16  -1    4.40    7.29   0
  -7  16   1    6.28    5.77   0
   7  16   1    2.51    8.21   0
  -7  16  -1    5.04    5.74   0
  -8  16  -1   -0.34    5.75   0
  -8 -16   1    2.65    8.67   0
   8 -16  -1    3.04    6.02   0
  -8  16   1   11.45    8.09   0
   8 -16   1    4.39    8.59   0
  -8 -16  -1    3.68    8.68   0
   9 -16  -1    2.24    5.95   0
  -9  16  -1   25.14    8.12   0
   9 -16   1   -9.74    8.70   0
  -9  16   1    3.73    5.84   0
  10 -16  -1   13.97    8.44   0
  10 -16   1    3.50    5.89   0
 -10  16  -1    3.35    5.64   0
 -10  16   1    9.08    5.60   0
 -11  16   1   34.10    5.86   0
  11 -16  -1   60.45    8.73   0
  11 -16   1   45.17    8.66   0
 -11  16  -1   32.77    5.83   0
 -12  16   1   12.81    8.04   0
  12 -16   1   20.94    5.86   0
  12 -16  -1   29.31    5.79   0
 -12  16  -1   23.72    8.31   0
 -13  16  -1    5.26    5.46   0
  13 -16  -1    1.97    8.23   0
 -13  16   1   18.29    7.83   0
  13 -16   1   -0.97    6.01   0
  14 -16   1   57.91    8.31   0
 -14  16   1   53.78    7.71   0
  14 -16  -1   58.05    5.94   0
 -15  16   1   13.87    5.52   0
  15 -16   1   24.62    5.79   0
  15 -16  -1   19.11    8.31   0
  16 -16   1    5.34    5.54   0
 -16  16   1    7.12    5.67   0
  16 -16  -1   -0.62    5.97   0
 -17  16   1    7.85    5.64   0
  17 -16  -1    4.27    5.49   0
  17 -16   1    8.21    5.46   0
  18 -16  -1   29.12    8.12   0
  18 -16   1   -5.04    8.43   0
  19 -16  -1   21.28    8.21   0
  19 -16   1    0.43    8.10   0
  20 -16  -1   -4.00    6.14   0
  20 -16   1   10.23    8.45   0
  21 -16   1   16.36    8.61   0
  21 -16  -1   10.58    6.13   0
   1  17  -1   98.50    8.81   0
  -1  17   1  103.76    6.65   0
   1 -17   1  114.60    8.79   0
   1 -17  -1  117.32    6.39   0
  -1 -17   1  113.47    8.23   0
   1  17   1  113.50    9.18   0
  -1 -17  -1  110.97    6.12   0
  -1  17  -1  107.85    6.83   0
  -2  17  -1  549.60   10.47   0
   2 -17   1  560.57    8.20   0
   2  17  -1  537.39   10.46   0
  -2  17   1  547.83   10.26   0
  -2 -17  -1  574.02    8.32   0
   2  17   1  516.61    8.75   0
  -2 -17   1  561.00    8.45   0
   2 -17  -1  605.45   10.16   0
   3 -17  -1  580.03    9.83   0
  -3 -17   1  582.73   10.28   0
  -3 -17  -1  603.43   10.04   0
   3 -17   1  582.91    8.08   0
   3  17   1  555.63   10.91   0
  -3  17   1  536.56   10.24   0
  -3  17  -1  530.53   10.17   0
  -4 -17  -1   58.30    7.99   0
   4 -17   1   55.50    8.43   0
  -4  17  -1   64.37    8.55   0
   4  17   1   57.25    8.84   0
  -4 -17   1   57.40    7.91   0
   4 -17  -1   59.88    5.98   0
  -4  17   1   44.22    6.15   0
   5 -17  -1   16.66    8.26   0
   5  17   1   10.52    6.24   0
  -5  17  -1   10.15    8.64   0
  -5  17   1   18.05    8.16   0
  -5 -17   1   11.67    7.86   0
   5 -17   1    9.09    8.56   0
  -5 -17  -1   11.11    7.70   0
  -6 -17  -1    5.44    7.25   0
  -6  17   1    8.67    5.59   0
   6  17   1    5.28    8.32   0
   6 -17   1   -3.36    8.41   0
  -6  17  -1   10.75    5.53   0
   6 -17  -1   -9.00    8.23   0
  -6 -17   1   -1.18    7.64   0
  -7 -17  -1  292.45   10.59   0
   7  17   1  254.97   10.22   0
   7 -17   1  273.06    7.16   0
  -7  17   1  256.55    8.89   0
  -7 -17   1  287.41   10.98   0
  -7  17  -1  243.92    6.74   0
   7 -17  -1  285.24    9.20   0
  -8  17   1    3.01    5.71   0
  -8  17  -1    6.10    8.06   0
   8 -17   1    2.79    5.89   0
  -8 -17  -1    3.65    8.97   0
  -8 -17   1    3.70   10.37   0
   8 -17  -1    1.93    8.40   0
  -9  17   1  401.97    9.02   0
   9 -17   1  454.97    9.72   0
  -9  17  -1  384.68    7.16   0
   9 -17  -1  478.27    9.62   0
 -10  17   1  135.26    8.53   0
  10 -17  -1  182.46    6.67   0
 -10  17  -1  156.18    8.57   0
  10 -17   1  165.23    6.67   0
 -11  17  -1  214.46    6.62   0
  11 -17  -1  244.50    7.17   0
  11 -17   1  253.19    6.99   0
 -11  17   1  217.24    6.58   0
  12 -17  -1  202.61    8.94   0
  12 -17   1  184.56    6.56   0
 -12  17  -1  170.96    8.42   0
 -12  17   1  166.54    6.31   0
  13 -17  -1  411.09    7.21   0
 -13  17   1  352.98    6.80   0
  13 -17   1  432.38    9.29   0
 -13  17  -1  348.30    6.74   0
 -14  17   1  148.82    8.43   0
  14 -17   1  176.11    6.66   0
  14 -17  -1  185.92    9.05   0
 -15  17   1    6.03    8.00   0
  15 -17   1    2.17    8.17   0
  15 -17  -1    1.31    5.93   0
  16 -17  -1  158.93    8.56   0
  16 -17   1  123.99    8.53   0
 -16  17   1  102.95    8.20   0
 -17  17   1   66.08    8.02   0
  17 -17   1   69.04    6.21   0
  17 -17  -1   69.30    6.26   0
  18 -17   1   14.24    5.80   0
  18 -17  -1   -1.59    5.89   0
  19 -17   1   66.56    6.01   0
  19 -17  -1   74.84    8.48   0
  20 -17  -1   19.03    8.35   0
  20 -17   1   -4.15    8.51   0
   0  18   1  645.37    9.06   0
   0  18  -1  627.10    9.04   0
   0 -18  -1  691.42    8.88   0
   0 -18   1  698.53   10.76   0
   1  18   1  879.62   11.85   0
  -1 -18   1  924.96   11.43   0
   1  18  -1  845.22    9.73   0
  -1 -18  -1  948.45   11.44   0
  -1  18  -1  859.97   11.63   0
  -1  18   1  869.48    9.69   0
   1 -18  -1  910.14    9.36   0
   1 -18   1  948.84   11.52   0
   2 -18  -1   31.73    6.18   0
  -2  18  -1   31.68    6.44   0
  -2  18   1   36.05    5.98   0
  -2 -18  -1   32.69    7.97   0
  -2 -18   1   36.28    5.75   0
   2 -18   1   42.00    6.18   0
   2  18   1   36.97    6.34   0
   2  18  -1   32.21    6.30   0
  -3 -18   1   16.47    7.88   0
   3 -18   1   17.33    8.61   0
  -3  18  -1   17.48    6.08   0
  -3  18   1   27.17    8.78   0
   3  18   1   14.87    8.67   0
  -3 -18  -1    8.47    7.81   0
   3 -18  -1   16.52    5.71   0
  -4  18  -1  380.48    7.38   0
  -4 -18   1  402.18    8.03   0
  -4  18   1  368.25    9.38   0
   4 -18  -1  421.98    9.35   0
  -4 -18  -1  425.48    9.64   0
   4 -18   1  416.02    9.64   0
   4  18   1  383.27   10.65   0
   5 -18   1 1032.27   11.09   0
   5 -18  -1  992.15    9.08   0
  -5  18   1  893.93    9.10   0
   5  18   1  897.50   12.69   0
  -5 -18   1  936.33   10.81   0
  -5  18  -1  889.14    9.08   0
  -5 -18  -1 1012.34   11.93   0
   6  18   1   14.46    8.16   0
  -6 -18  -1   12.61    7.27   0
   6 -18  -1   12.40    5.79   0
  -6  18  -1    7.79    5.68   0
  -6 -18   1    9.12    9.12   0
   6 -18   1    1.45    8.44   0
  -6  18   1    8.45    8.07   0
  -7 -18   1  182.84    8.91   0
   7  18   1  173.21    9.45   0
   7 -18  -1  199.29    6.76   0
  -7 -18  -1  189.54    8.58   0
  -7  18   1  160.33    6.38   0
   7 -18   1  192.60    8.90   0
  -7  18  -1  167.35    8.60   0
   8 -18   1   24.58    8.57   0
  -8  18   1   30.13    8.12   0
  -8 -18   1   36.93    9.39   0
  -8  18  -1   29.36    5.96   0
  -8 -18  -1   36.65    7.60   0
   8 -18  -1   41.34    6.17   0
  -9  18  -1  409.11    7.17   0
  -9  18   1  394.88    7.18   0
   9 -18  -1  474.89    7.63   0
  -9 -18   1  426.05   19.65   0
   9 -18   1  467.26    7.58   0
  10 -18   1  204.37    9.18   0
  10 -18  -1  212.37    6.87   0
 -10  18   1  172.56    6.37   0
 -10  18  -1  192.85    8.58   0
  11 -18   1  756.08    8.48   0
 -11  18   1  679.79    9.76   0
 -11  18  -1  650.25    7.90   0
  11 -18  -1  740.15   10.32   0
 -12  18  -1  401.41    6.94   0
  12 -18   1  459.32    7.32   0
 -12  18   1  397.10    8.94   0
  12 -18  -1  461.81    7.27   0
  13 -18  -1   28.31    5.86   0
 -13  18   1   14.45    5.58   0
  13 -18   1   19.33    5.81   0
  14 -18  -1  173.06    8.80   0
  14 -18   1  179.65    8.77   0
 -14  18   1  134.45    6.32   0
  15 -18   1  359.97    7.39   0
 -15  18   1  306.67    6.49   0
  15 -18  -1  355.56    7.38   0
  16 -18  -1   78.61    6.21   0
 -16  18   1   71.81    8.19   0
  16 -18   1   88.98    6.30   0
  17 -18   1   95.26    8.83   0
 -17  18   1   79.45    8.31   0
  17 -18  -1   97.04    8.52   0
  18 -18  -1   21.77    6.04   0
  18 -18   1   29.82    8.40   0
  19 -18   1   37.25    5.89   0
  19 -18  -1   35.87    6.19   0
  20 -18   1   -0.30    6.12   0
  20 -18  -1   18.15    8.70   0
   1  19  -1   22.01    8.70   0
   1 -19  -1   31.86    8.19   0
   1 -19   1   23.27    8.44   0
  -1 -19   1   28.00    8.33   0
  -1  19  -1   28.56    6.42   0
   1  19   1   16.59    8.70   0
  -1 -19  -1   25.46    5.98   0
  -1  19   1   23.50    6.36   0
  -2 -19  -1  182.26    8.72   0
  -2  19   1  173.15    6.80   0
   2 -19  -1  182.05    8.88   0
   2  19   1  162.51    6.92   0
  -2 -19   1  174.91    6.49   0
  -2  19  -1  176.18    9.27   0
   2 -19   1  170.92    6.76   0
  -3  19   1  331.06    7.69   0
   3 -19  -1  379.71    9.38   0
  -3 -19   1  366.70    9.33   0
   3 -19   1  360.60    9.52   0
   3  19   1  348.08    9.90   0
  -3 -19  -1  363.91    7.40   0
  -3  19  -1  343.70    9.48   0
  -4 -19  -1   32.32    7.90   0
  -4  19  -1   25.98    8.68   0
   4 -19  -1   27.12    6.28   0
  -4  19   1   32.60    8.51   0
   4  19   1   24.63    8.37   0
   4 -19   1   38.09    5.97   0
  -4 -19   1   26.74    7.68   0
  -5  19   1    0.77    8.20   0
  -5 -19   1   -2.17    7.39   0
  -5  19  -1   -4.02    8.05   0
  -5 -19  -1    1.75    5.16   0
   5 -19  -1    8.51    5.79   0
   5 -19   1   -3.59    5.72   0
   5  19   1   -1.61    8.17   0
  -6  19  -1   15.63    8.17   0
   6  19   1    1.36    8.14   0
  -6 -19   1    1.13    7.50   0
  -6 -19  -1    0.81    7.09   0
  -6  19   1   -4.09    5.80   0
   6 -19   1   -8.14    5.96   0
   6 -19  -1   -2.83    8.22   0
   7 -19   1  679.52    8.34   0
  -7  19  -1  557.83    7.82   0
   7 -19  -1  676.07    9.92   0
  -7  19   1  590.20    9.67   0
  -7 -19  -1  644.79   11.28   0
  -7 -19   1  647.66   11.61   0
  -8  19   1   22.23    5.67   0
  -8  19  -1   20.08    5.81   0
  -8 -19   1   18.06    9.03   0
   8 -19   1   23.00    8.67   0
   8 -19  -1   15.78    8.48   0
  -8 -19  -1   17.56    9.28   0
   9 -19  -1  236.52    8.98   0
   9 -19   1  210.00    9.16   0
  -9  19   1  197.36    8.54   0
  -9 -19  -1  203.57   11.00   0
  -9 -19   1  204.36   13.67   0
  -9  19  -1  183.92    8.33   0
  10 -19  -1   33.62    8.51   0
 -10  19   1   28.20    8.13   0
  10 -19   1   25.58    6.00   0
 -10  19  -1   25.78    5.78   0
 -11  19   1    8.53    5.54   0
  11 -19   1   -2.20    8.27   0
 -11  19  -1   15.12    7.75   0
  11 -19  -1   -9.15    6.00   0
  12 -19   1   72.33    6.13   0
 -12  19   1   62.42    5.74   0
  12 -19  -1   75.61    6.06   0
 -12  19  -1   59.28    5.91   0
  13 -19  -1   94.13    8.31   0
  13 -19   1   80.81    8.35   0
 -13  19   1   82.32    8.04   0
 -14  19   1   22.71    5.64   0
  14 -19  -1   36.76    6.00   0
  14 -19   1   28.71    5.96   0
  15 -19  -1   21.49    8.20   0
 -15  19   1   -2.79    5.53   0
  15 -19   1    3.30    8.33   0
  16 -19  -1   34.69    6.12   0
 -16  19   1   19.33    5.67   0
  16 -19   1   25.10    6.10   0
  17 -19   1   29.90    6.26   0
 -17  19   1   26.31    5.74   0
  17 -19  -1   28.47    8.48   0
  18 -19  -1   31.11    8.40   0
  18 -19   1   48.33    8.37   0
  19 -19  -1  131.44    6.69   0
  19 -19   1  140.48    8.96   0
   0  20  -1  340.70    7.53   0
   0  20   1  347.61    7.64   0
   0 -20   1  385.18    9.52   0
   0 -20  -1  389.24    7.41   0
   1  20  -1    3.97    5.92   0
  -1 -20   1   -6.21    7.94   0
   1 -20   1    7.12    8.06   0
  -1  20   1    6.12    6.34   0
  -1  20  -1    0.42    8.68   0
  -1 -20  -1   -1.64    7.70   0
   1 -20  -1   -2.32    5.88   0
   1  20   1    5.72    8.18   0
   2 -20   1   -2.06    5.96   0
  -2 -20  -1   -6.67    5.77   0
   2  20   1    5.02    5.85   0
  -2  20  -1   -0.81    6.21   0
  -2  20   1   -4.37    6.22   0
   2 -20  -1   -5.60    6.03   0
  -2 -20   1    8.48    8.02   0
   3 -20   1   74.94    8.86   0
   3  20   1   72.79    9.26   0
  -3 -20   1   66.65    8.55   0
   3 -20  -1   80.14    8.73   0
  -3  20   1   67.77    6.59   0
  -3 -20  -1   76.07    8.42   0
  -3  20  -1   68.26    6.57   0
  -4  20   1   25.85    6.24   0
   4 -20   1   25.28    6.06   0
  -4 -20  -1   30.49    5.79   0
   4  20   1   25.96    8.53   0
   4 -20  -1   22.73    5.71   0
  -4  20  -1   29.93    5.89   0
  -4 -20   1   33.39    8.09   0
  -5 -20  -1   79.67    8.07   0
  -5  20  -1   74.27    6.08   0
   5 -20   1   79.24    6.36   0
  -5  20   1   54.22    8.28   0
   5 -20  -1   80.58    8.18   0
   5  20   1   67.79    8.74   0
  -5 -20   1   74.45    7.76   0
  -6  20  -1  103.69    6.39   0
  -6  20   1   98.14    6.15   0
  -6 -20   1  110.70    8.24   0
  -6 -20  -1  110.55    8.01   0
   6  20   1  101.52    8.98   0
   6 -20  -1  110.96    6.27   0
   6 -20   1  109.50    6.51   0
   7 -20   1  -12.17    6.05   0
  -7 -20   1    0.69    7.49   0
   7 -20  -1   -4.44    5.90   0
  -7  20   1    8.20    5.60   0
  -7  20  -1   -3.55    5.70   0
  -7 -20  -1   -0.44    7.38   0
   8 -20  -1    5.84    5.91   0
  -8  20  -1    4.05    8.11   0
   8 -20   1    6.87    6.07   0
  -8 -20  -1    2.01    7.22   0
  -8 -20   1    2.65    7.40   0
  -8  20   1    6.41    7.99   0
  -9  20  -1   16.11    5.73   0
   9 -20   1   12.92    8.39   0
  -9 -20  -1   12.91    8.88   0
   9 -20  -1   22.21    6.00   0
  -9  20   1   10.15    5.76   0
  -9 -20   1   13.87   10.45   0
 -10  20  -1   14.60    7.75   0
  10 -20   1    6.99    8.25   0
 -10  20   1    1.99    5.44   0
  10 -20  -1   -1.65    5.67   0
  11 -20  -1   13.26    8.17   0
 -11  20  -1    8.95    5.62   0
 -11  20   1   16.07    7.76   0
  11 -20   1   23.38    5.78   0
  12 -20   1   65.47    8.28   0
 -12  20   1   55.24    5.60   0
  12 -20  -1   67.64    8.22   0
  13 -20  -1  -13.43    5.65   0
 -13  20   1   14.25    5.35   0
  13 -20   1   -8.66    5.67   0
 -14  20   1   49.25    7.83   0
  14 -20   1   63.81    8.33   0
  14 -20  -1   36.60    8.35   0
 -15  20   1    8.96    7.69   0
  15 -20   1   15.58    5.69   0
  15 -20  -1   13.49    6.01   0
 -16  20   1   -1.80    5.68   0
  16 -20   1   23.84    8.10   0
  16 -20  -1    9.01    8.29   0
 -17  20   1    8.58    5.80   0
  17 -20   1   -0.71    8.39   0
  17 -20  -1    8.52    5.91   0
  18 -20   1   13.88    5.92   0
  18 -20  -1   18.93    8.23   0
  19 -20   1    3.61    6.24   0
  19 -20  -1   10.42    6.22   0
   1  21   1  312.67    9.98   0
  -1  21  -1  293.90    7.27   0
  -1 -21   1  337.81    9.53   0
   1 -21   1  354.08    9.41   0
   1 -21  -1  336.42    9.08   0
  -1  21   1  304.82    9.91   0
  -1 -21  -1  331.25    7.39   0
  -2 -21  -1  359.33    9.31   0
  -2 -21   1  372.79    9.58   0
  -2  21   1  328.92    9.86   0
   2  21   1  325.89    7.72   0
   2 -21   1  362.35    9.76   0
  -2  21  -1  311.63    7.45   0
   2 -21  -1  364.63    9.64   0
   3 -21   1  707.78    8.52   0
   3  21   1  661.81   11.28   0
   3 -21  -1  726.26    8.51   0
  -3  21  -1  675.98   10.66   0
  -3 -21  -1  736.18   10.55   0
  -3 -21   1  734.86   10.95   0
  -3  21   1  676.70   10.65   0
  -4 -21  -1   69.26    8.03   0
  -4  21  -1   52.96    8.85   0
   4 -21   1   60.94    6.31   0
  -4 -21   1   74.06    7.97   0
   4  21   1   64.90    8.62   0
  -4  21   1   57.60    6.22   0
   4 -21  -1   78.56    8.44   0
  -5  21  -1    4.45    8.35   0
  -5  21   1   -7.25    5.96   0
   5 -21  -1   -6.85    5.88   0
   5 -21   1    0.62    5.97   0
   5  21   1    5.21    8.28   0
  -5 -21  -1   -0.92    7.52   0
  -5 -21   1    0.94    5.44   0
   6 -21   1   33.53    8.29   0
   6 -21  -1   35.27    8.28   0
  -6 -21   1   38.23    7.94   0
  -6  21  -1   25.15    8.36   0
  -6  21   1   31.89    8.27   0
  -6 -21  -1   35.15    7.78   0
   6  21   1   37.33    8.55   0
  -7  21   1  325.83    7.08   0
  -7  21  -1  328.03    9.09   0
  -7 -21   1  345.30    9.72   0
   7 -21  -1  380.47    9.46   0
  -7 -21  -1  346.34    9.48   0
   7 -21   1  381.98    9.52   0
  -8  21  -1   26.18    5.79   0
  -8  21   1   34.37    5.49   0
  -8 -21   1   25.41    8.90   0
  -8 -21  -1   27.34    8.93   0
   8 -21   1   35.41    5.94   0
   8 -21  -1   29.35    8.24   0
  -9  21  -1  256.47    8.42   0
  -9 -21   1  247.15   11.24   0
   9 -21   1  255.06    6.74   0
  -9  21   1  236.55    6.33   0
   9 -21  -1  272.56    8.79   0
  -9 -21  -1  240.76    9.50   0
 -10  21  -1  280.89    6.55   0
  10 -21  -1  342.27    9.03   0
  10 -21   1  333.45    7.08   0
 -10  21   1  269.69    8.66   0
 -11  21  -1   40.13    5.66   0
  11 -21  -1   54.60    5.84   0
 -11  21   1   43.22    5.60   0
  11 -21   1   55.46    8.29   0
 -12  21   1   64.32    7.88   0
  12 -21  -1   75.82    5.94   0
  12 -21   1   73.05    5.94   0
  13 -21  -1  350.67    9.10   0
 -13  21   1  264.97    6.49   0
  13 -21   1  361.24    9.09   0
 -14  21   1   96.36    5.96   0
  14 -21  -1  114.53    6.16   0
  14 -21   1   95.44    6.19   0
  15 -21   1   21.12    8.30   0
 -15  21   1   12.35    5.48   0
  15 -21  -1   11.69    8.08   0
  16 -21  -1   99.07    6.42   0
  16 -21   1  105.84    6.59   0
 -16  21   1   84.09    8.49   0
  17 -21  -1   74.07    8.77   0
  17 -21   1   73.12    5.94   0
  18 -21  -1    3.59    6.10   0
  18 -21   1   17.60    8.59   0
   0 -22   1  537.64    8.07   0
   0  22   1  504.47    8.08   0
   0 -22  -1  532.29    7.81   0
  -1  22  -1  418.32   10.06   0
  -1 -22  -1  450.25    9.56   0
   1  22   1  406.70   10.20   0
   1 -22   1  458.49    7.72   0
   1 -22  -1  472.30    7.81   0
  -1 -22   1  447.20    7.85   0
  -1  22   1  411.44    9.90   0
  -2  22   1   22.85    8.75   0
   2 -22   1    9.24    8.59   0
   2 -22  -1   16.41    6.08   0
   2  22   1   12.22    5.99   0
  -2 -22  -1    7.06    5.81   0
  -2 -22   1    6.62    8.15   0
  -2  22  -1   13.72    8.75   0
  -3 -22   1  310.92    7.53   0
   3  22   1  285.89    9.86   0
  -3  22  -1  286.33    7.34   0
   3 -22   1  323.49    7.22   0
   3 -22  -1  339.42    9.33   0
  -3  22   1  263.60    9.48   0
  -3 -22  -1  290.15    7.22   0
   4 -22  -1   90.03    6.21   0
  -4 -22  -1   98.11    8.33   0
  -4  22   1   79.84    8.83   0
   4  22   1   79.56    8.73   0
  -4 -22   1   93.85    8.40   0
   4 -22   1   89.27    6.36   0
  -4  22  -1   80.59    6.40   0
  -5 -22  -1  584.48   10.28   0
  -5 -22   1  552.57   10.34   0
   5 -22  -1  580.99    9.93   0
   5  22   1  525.02   10.86   0
  -5  22   1  486.75    7.90   0
   5 -22   1  556.57   10.00   0
  -5  22  -1  492.74    7.96   0
  -6  22   1    0.33    5.93   0
   6 -22   1   -3.18    8.43   0
  -6 -22  -1    6.12    7.24   0
   6 -22  -1    6.00    5.94   0
  -6 -22   1    0.79    5.21   0
  -6  22  -1    8.50    5.68   0
  -7 -22   1  152.80    8.15   0
   7 -22  -1  147.19    6.58   0
  -7  22  -1  116.27    6.22   0
  -7  22   1  136.03    8.25   0
  -7 -22  -1  147.06    8.15   0
   7 -22   1  125.85    8.79   0
  -8 -22  -1   11.95    7.19   0
  -8  22  -1   12.57    8.09   0
  -8 -22   1   22.65    9.00   0
  -8  22   1   13.96    5.69   0
   8 -22  -1   16.59    5.73   0
   8 -22   1   13.73    8.25   0
  -9 -22  -1  133.74    9.79   0
   9 -22  -1  144.24    6.33   0
   9 -22   1  141.82    8.75   0
  -9  22   1  113.64    8.08   0
  -9  22  -1  107.25    5.96   0
  -9 -22   1  135.34   11.13   0
  10 -22   1  107.87    6.13   0
 -10  22   1   84.33    5.72   0
  10 -22  -1  102.89    6.12   0
 -10  22  -1   78.95    5.80   0
 -11  22   1  282.00    8.50   0
  11 -22  -1  333.30    8.95   0
  11 -22   1  320.00    6.88   0
  12 -22  -1   58.50    8.22   0
  12 -22   1   74.38    8.22   0
 -12  22   1   50.34    5.68   0
 -13  22   1   -8.97    7.80   0
  13 -22  -1   14.23    5.74   0
  13 -22   1    6.98    5.77   0
  14 -22   1  137.43    8.36   0
 -14  22   1  113.95    8.11   0
  14 -22  -1  143.34    6.18   0
  15 -22   1  385.50    7.38   0
 -15  22   1  317.13    6.97   0
  15 -22  -1  364.69    7.34   0
  16 -22   1   88.18    8.64   0
  16 -22  -1   78.73    6.07   0
 -16  22   1   56.19    5.76   0
  17 -22  -1   63.48    6.32   0
  17 -22   1   67.57    6.25   0
  18 -22  -1   11.48    6.13   0
  18 -22   1   -0.12    6.17   0
   1 -23   1   71.51    6.12   0
  -1 -23  -1   78.18    6.17   0
  -1 -23   1   76.88    6.34   0
   1 -23  -1   72.49    8.47   0
   1  23   1   67.68    6.44   0
  -1  23   1   80.35    8.99   0
  -2 -23  -1   97.87    8.33   0
   2 -23   1   94.01    8.50   0
  -2  23   1   77.19    8.72   0
  -2  23  -1  102.75    6.26   0
  -2 -23   1   93.37    8.44   0
   2 -23  -1  102.75    6.09   0
   2  23   1   74.05    8.70   0
   3 -23   1  225.18    6.72   0
  -3 -23   1  229.93    7.00   0
   3  23   1  211.43    9.49   0
   3 -23  -1  225.56    6.61   0
  -3  23   1  204.85    6.70   0
  -3  23  -1  211.32    9.10   0
  -3 -23  -1  230.71    9.05   0
  -4  23  -1   38.26    8.53   0
  -4  23   1   28.98    8.49   0
   4 -23  -1   40.00    8.36   0
  -4 -23  -1   30.71    5.62   0
   4  23   1   31.56    8.66   0
  -4 -23   1   33.00    5.75   0
   4 -23   1   19.05    8.03   0
  -5  23   1    9.73    8.19   0
   5 -23   1   18.83    8.17   0
  -5  23  -1    2.84    8.34   0
   5 -23  -1   -5.21    5.93   0
   5  23   1    1.11    8.45   0
  -5 -23   1    8.93    7.62   0
  -5 -23  -1    4.38    7.74   0
  -6  23   1    5.27    5.80   0
   6 -23  -1    3.99    5.32   0
  -6 -23   1    3.70    7.22   0
  -6  23  -1   -1.40    8.30   0
   6 -23   1    2.51    5.81   0
  -6 -23  -1   -0.42    7.22   0
   7 -23   1  173.39    6.37   0
  -7 -23  -1  158.48    8.08   0
   7 -23  -1  176.41    8.71   0
  -7  23  -1  134.80    8.65   0
  -7 -23   1  157.56    8.08   0
  -7  23   1  142.65    6.25   0
  -8  23   1   32.51    7.87   0
  -8  23  -1   26.14    5.54   0
   8 -23   1   30.30    5.77   0
   8 -23  -1   21.39    8.16   0
  -8 -23  -1   23.10    7.19   0
  -8 -23   1   23.46    8.79   0
  -9  23   1   35.15    5.54   0
  -9  23  -1   27.52    5.73   0
   9 -23   1   40.93    8.20   0
   9 -23  -1   28.12    8.25   0
  -9 -23   1   31.17    7.29   0
  -9 -23  -1   34.01    8.80   0
  10 -23   1    7.93    7.94   0
  10 -23  -1    0.83    7.96   0
 -10  23   1    2.91    7.82   0
 -11  23   1   12.18    5.44   0
  11 -23   1    2.98    5.84   0
  11 -23  -1   11.78    5.60   0
 -12  23   1   29.22    7.89   0
  12 -23  -1   38.39    5.82   0
  12 -23   1   35.97    5.99   0
 -13  23   1  147.04    6.04   0
  13 -23  -1  184.82    8.44   0
  13 -23   1  173.89    8.56   0
  14 -23   1    1.60    5.84   0
  14 -23  -1    2.77    5.80   0
 -14  23   1    8.24    5.48   0
  15 -23   1   53.07    8.45   0
 -15  23   1   38.67    8.29   0
  15 -23  -1   41.04    5.96   0
  16 -23  -1   -4.77    8.46   0
  16 -23   1    3.55    5.84   0
  17 -23   1   33.23    6.19   0
  17 -23  -1   41.12    6.26   0
   0  24   1   14.01    8.52   0
   0 -24   1   20.43    5.75   0
   0 -24  -1   19.01    8.03   0
   1  24   1  105.04    6.55   0
   1 -24  -1  125.18    8.46   0
   1 -24   1  116.44    6.39   0
  -1 -24   1  106.87    6.30   0
  -1  24   1  118.95    8.68   0
  -1 -24  -1  122.19    8.36   0
  -2 -24   1   17.42    7.94   0
   2 -24  -1   37.78    8.12   0
   2 -24   1   34.69    8.22   0
  -2  24   1   21.56    6.12   0
  -2 -24  -1   24.10    7.87   0
   2  24   1   18.36    8.39   0
   3 -24   1    8.80    5.80   0
   3 -24  -1   -0.43    5.60   0
  -3  24  -1    2.54    5.97   0
  -3 -24  -1    2.51    7.70   0
  -3  24   1   -2.41    5.82   0
  -3 -24   1   -4.86    5.63   0
   3  24   1    3.11    8.26   0
  -4  24  -1   32.65    5.86   0
  -4 -24  -1   36.79    7.70   0
   4  24   1   28.75    8.36   0
  -4 -24   1   26.21    7.98   0
   4 -24  -1   35.66    5.97   0
  -4  24   1   27.73    6.10   0
   4 -24   1   45.12    8.22   0
  -5  24  -1    9.66    5.72   0
   5 -24   1    2.48    5.51   0
  -5 -24   1    9.35    7.60   0
  -5 -24  -1    5.12    7.39   0
   5 -24  -1    8.99    5.61   0
  -5  24   1    9.65    5.53   0
   6 -24   1   20.38    5.70   0
  -6  24  -1    4.86    5.89   0
  -6 -24  -1   16.13    7.28   0
  -6 -24   1   19.15    7.30   0
   6 -24  -1   18.49    8.12   0
  -6  24   1   18.03    7.98   0
  -7  24   1   -3.87    7.94   0
   7 -24   1   -8.59    5.88   0
  -7 -24   1    3.01    7.21   0
  -7  24  -1    3.09    5.75   0
   7 -24  -1   17.09    7.73   0
  -7 -24  -1   -4.78    7.43   0
  -8  24   1    5.48    5.61   0
   8 -24  -1   20.09    5.92   0
   8 -24   1   12.64    6.03   0
  -8 -24   1   11.35    7.17   0
  -8 -24  -1    9.20    7.21   0
   9 -24  -1    9.12    5.99   0
   9 -24   1    9.34    6.08   0
  -9 -24   1    2.61    7.37   0
  -9  24   1    1.15    7.66   0
  -9 -24  -1    6.24    7.22   0
  10 -24   1   -3.39    5.73   0
  10 -24  -1    4.20    5.53   0
 -10  24   1   -5.53    5.55   0
 -10 -24   1    1.99   13.20   0
  11 -24  -1   21.85    8.22   0
  11 -24   1   19.35    8.35   0
 -11  24   1   18.91    7.96   0
 -12  24   1   14.07    5.44   0
  12 -24   1   20.11    5.92   0
  12 -24  -1    7.86    8.20   0
  13 -24   1    4.50    5.71   0
 -13  24   1   -5.58    7.93   0
  13 -24  -1    8.53    5.64   0
 -14  24   1   30.48    5.67   0
  14 -24   1   39.97    8.31   0
  14 -24  -1   29.52    6.00   0
  15 -24  -1  -11.07    8.38   0
 -15  24   1    5.88    5.64   0
  15 -24   1    5.08    6.06   0
  16 -24  -1    6.75    5.94   0
  16 -24   1   12.32    8.29   0
  -1 -25   1  188.03    8.63   0
   1 -25   1  180.34    6.58   0
  -1 -25  -1  180.76    8.41   0
   1  25   1  160.46    6.62   0
  -1  25   1  149.42    6.44   0
   1 -25  -1  181.71    6.41   0
   2  25   1  181.60    9.05   0
   2 -25   1  210.25    6.54   0
   2 -25  -1  203.35    6.56   0
  -2  25   1  169.27    6.65   0
  -2 -25   1  198.35    6.65   0
  -2 -25  -1  210.54    6.50   0
   3  25   1  395.93    9.86   0
  -3 -25   1  422.20    9.55   0
   3 -25   1  437.58    9.52   0
   3 -25  -1  463.52    9.35   0
  -3 -25  -1  445.14    9.44   0
  -3  25   1  384.34    7.37   0
  -4  25   1    2.11    5.87   0
  -4 -25   1   -1.37    7.58   0
   4  25   1    2.59    7.95   0
   4 -25   1    2.25    5.48   0
   4 -25  -1    7.81    5.51   0
  -4 -25  -1    3.21    5.32   0
   5 -25   1    4.31    5.59   0
  -5  25   1    5.91    5.76   0
  -5 -25  -1    3.14    7.37   0
  -5 -25   1    5.49    5.45   0
   5 -25  -1   -9.10    7.72   0
   6 -25   1   -1.49    5.47   0
  -6 -25   1   -0.48    5.30   0
  -6 -25  -1    6.93    7.18   0
   6 -25  -1    0.28    5.47   0
  -6  25   1   -5.71    5.53   0
   7 -25  -1  126.99    6.28   0
  -7 -25   1  120.84    8.29   0
   7 -25   1  125.42    8.48   0
  -7 -25  -1  127.98    7.86   0
  -7  25   1  118.06    8.33   0
  -8  25   1   -9.86    8.06   0
   8 -25   1   21.69    7.99   0
  -8 -25  -1    8.05    7.15   0
   8 -25  -1    7.70    5.90   0
  -8 -25   1    5.36    7.36   0
  -9 -25  -1   53.49    9.18   0
  -9  25   1   38.72    5.71   0
   9 -25  -1   48.96    6.01   0
  -9 -25   1   42.67    9.15   0
   9 -25   1   45.37    6.11   0
 -10 -25  -1   71.92   11.00   0
 -10  25   1   73.28    8.16   0
  10 -25   1   84.71    6.15   0
 -10 -25   1   70.52   12.38   0
  10 -25  -1   77.38    6.06   0
  11 -25  -1   48.17    5.84   0
 -11  25   1   49.23    5.97   0
  11 -25   1   55.79    5.76   0
 -12  25   1   54.84    8.06   0
  12 -25  -1   58.44    5.98   0
  12 -25   1   60.51    8.31   0
  13 -25  -1  291.68    9.08   0
 -13  25   1  225.20    6.62   0
  13 -25   1  258.57    6.85   0
  14 -25  -1   49.76    8.47   0
 -14  25   1   45.12    5.75   0
  14 -25   1   50.24    6.20   0
  15 -25  -1    4.84    6.01   0
  15 -25   1   -1.17    8.44   0
   0 -26  -1  474.56    9.68   0
   0  26   1  420.83   10.13   0
   0 -26   1  484.98    9.65   0
   1 -26  -1  419.66    9.37   0
   1  26   1  352.55    7.75   0
  -1 -26   1  399.83    9.44   0
   1 -26   1  404.38    9.51   0
  -1  26   1  331.83    7.60   0
  -1 -26  -1  389.16    7.46   0
   2  26   1    9.04    8.20   0
   2 -26  -1   13.18    5.47   0
  -2 -26   1   13.34    5.49   0
   2 -26   1   19.27    5.80   0
  -2 -26  -1   12.80    7.72   0
  -2  26   1   14.66    8.45   0
  -3 -26  -1   82.13    7.98   0
  -3  26   1   81.74    8.60   0
   3 -26   1   86.67    8.35   0
  -3 -26   1   86.13    7.99   0
   3 -26  -1   81.29    6.08   0
   3  26   1   69.44    8.67   0
   4 -26  -1   79.51    8.21   0
  -4  26   1   62.96    8.25   0
  -4 -26   1   78.08    7.82   0
  -4 -26  -1   74.64    7.80   0
   4 -26   1   67.62    5.97   0
   5 -26   1  231.39    8.46   0
  -5 -26   1  225.50    8.75   0
  -5  26   1  202.34    8.71   0
  -5 -26  -1  216.39    6.71   0
   5 -26  -1  241.51    6.40   0
   6 -26  -1    7.08    5.81   0
  -6 -26   1    2.05    7.30   0
  -6 -26  -1   13.00    7.16   0
   6 -26   1   10.27    8.03   0
  -6  26   1   12.93    5.76   0
   7 -26   1   43.69    8.30   0
  -7  26   1   30.55    5.80   0
  -7 -26   1   48.20    7.48   0
  -7 -26  -1   46.47    7.39   0
   7 -26  -1   50.90    8.08   0
  -8 -26  -1    5.56    7.27   0
  -8  26   1   10.01    8.11   0
   8 -26   1    3.18    8.20   0
   8 -26  -1    3.26    8.13   0
  -8 -26   1   12.66    8.73   0
   9 -26   1  172.95    8.88   0
   9 -26  -1  169.19    8.76   0
  -9  26   1  148.23    8.35   0
  -9 -26  -1  156.25    8.53   0
  -9 -26   1  145.38    8.77   0
 -10 -26  -1   71.42    9.81   0
  10 -26   1   88.06    8.49   0
 -10 -26   1   75.69   12.54   0
 -10  26   1   64.21    5.82   0
  10 -26  -1   85.28    8.68   0
 -11  26   1  254.19    9.04   0
  11 -26  -1  277.53    9.15   0
  11 -26   1  287.65    7.00   0
  12 -26  -1   74.37    8.46   0
  12 -26   1   53.00    6.33   0
 -12  26   1   50.90    5.73   0
 -13  26   1   18.25    8.27   0
  13 -26   1    6.15    8.16   0
  13 -26  -1   -4.02    5.87   0
  14 -26  -1   46.49    6.39   0
 -14  26   1   43.83    6.15   0
  14 -26   1   53.90    6.34   0
   1 -27  -1   70.80    8.12   0
   1  27   1   65.26    8.48   0
   1 -27   1   67.68    8.19   0
  -1 -27   1   71.90    8.19   0
  -1 -27  -1   56.56    8.00   0
  -1  27   1   53.56    5.96   0
  -2 -27  -1   33.15    5.53   0
  -2 -27   1   29.92    5.69   0
   2 -27   1   36.57    5.71   0
  -2  27   1   29.92    8.25   0
   2 -27  -1   28.29    7.97   0
   2  27   1   26.36    8.40   0
  -3  27   1   57.61    8.19   0
  -3 -27   1   57.77    7.82   0
   3 -27  -1   60.27    5.80   0
  -3 -27  -1   59.88    5.70   0
   3 -27   1   63.26    8.05   0
   4 -27  -1   12.33    5.89   0
  -4  27   1    8.24    8.28   0
  -4 -27   1   16.54    7.52   0
  -4 -27  -1   14.55    5.28   0
   4 -27   1    8.88    5.69   0
  -5  27   1    6.02    8.02   0
  -5 -27  -1    4.28    7.46   0
   5 -27  -1    9.68    5.57   0
  -5 -27   1    8.33    7.40   0
   5 -27   1   10.21    8.11   0
   6 -27  -1    1.05    7.96   0
  -6 -27   1    6.25    7.60   0
  -6  27   1   18.65    8.27   0
   6 -27   1    6.82    7.87   0
  -6 -27  -1   13.18    7.40   0
   7 -27  -1  104.58    6.15   0
   7 -27   1  117.89    6.17   0
  -7 -27  -1  104.99    7.96   0
  -7  27   1   94.26    8.27   0
  -7 -27   1   99.63    8.07   0
  -8  27   1   31.87    5.86   0
   8 -27   1   34.81    5.72   0
  -8 -27   1   24.85    7.46   0
  -8 -27  -1   22.26    7.32   0
   8 -27  -1   16.38    5.78   0
   9 -27   1   77.51    6.30   0
  -9  27   1   57.35    8.30   0
  -9 -27  -1   80.21    7.88   0
  -9 -27   1   75.39    8.00   0
   9 -27  -1   88.26    6.14   0
  10 -27   1   23.24    8.25   0
  10 -27  -1    6.24    5.73   0
 -10 -27  -1    3.96    8.85   0
 -10  27   1    1.07    8.18   0
 -10 -27   1    1.33   10.11   0
  11 -27   1   -1.27    8.41   0
  11 -27  -1   -1.64    6.15   0
 -11  27   1   -0.06    5.84   0
  12 -27   1   12.98    5.77   0
  12 -27  -1   14.64    6.11   0
 -12  27   1    6.12    8.15   0
  13 -27   1  103.05    6.44   0
 -13  27   1   77.34    6.04   0
  13 -27  -1  100.79    8.92   0
   0 -28   1   23.22    8.07   0
   0 -28  -1   31.70    5.69   0
   0  28   1   25.76    5.85   0
   1 -28  -1   46.50    5.75   0
  -1  28   1   31.36    8.42   0
   1 -28   1   43.83    8.00   0
   1  28   1   28.95    8.32   0
  -1 -28   1   35.06    8.01   0
  -1 -28  -1   35.86    7.91   0
   2 -28  -1   12.23    5.55   0
  -2 -28  -1    2.99    5.43   0
  -2 -28   1   20.80    7.62   0
   2 -28   1   23.82    8.03   0
  -2  28   1   25.41    8.19   0
  -3 -28  -1   16.23    7.68   0
   3 -28   1   25.64    5.73   0
  -3  28   1   16.56    6.13   0
  -3 -28   1   12.81    7.80   0
   3 -28  -1   18.22    8.00   0
   4 -28  -1   19.33    5.53   0
   4 -28   1   28.15    7.92   0
  -4  28   1   34.80    5.82   0
  -4 -28  -1   28.30    7.72   0
  -4 -28   1   19.62    7.70   0
   5 -28  -1   10.49    8.05   0
  -5  28   1    1.86    5.95   0
   5 -28   1   13.86    8.19   0
  -5 -28   1    1.12    7.49   0
  -5 -28  -1    1.82    5.10   0
  -6 -28   1   -4.79    7.58   0
   6 -28   1    3.65    5.73   0
  -6 -28  -1   -1.12    5.29   0
  -6  28   1    4.68    5.76   0
   6 -28  -1   -4.26    5.52   0
  -7 -28  -1    3.36    7.38   0
  -7  28   1    0.65    8.23   0
  -7 -28   1   -0.39    7.49   0
   7 -28  -1    9.32    5.56   0
   7 -28   1    2.27    5.74   0
  -8  28   1    5.55    8.04   0
   8 -28   1    6.68    5.95   0
   8 -28  -1   11.16    8.13   0
  -8 -28  -1   10.69    7.45   0
  -8 -28   1    4.66    9.32   0
  -9  28   1   30.03    5.99   0
   9 -28  -1   22.77    8.09   0
   9 -28   1   25.57    6.08   0
  -9 -28   1   21.32    7.27   0
  -9 -28  -1   19.17    7.42   0
  10 -28  -1   22.83    8.45   0
 -10 -28   1    6.39   10.47   0
 -10  28   1    1.65    5.76   0
 -10 -28  -1   -0.10    9.09   0
  10 -28   1    6.91    6.03   0
  11 -28  -1   14.63    8.39   0
 -11  28   1   19.52    8.14   0
  11 -28   1   -2.30    6.12   0
  12 -28  -1   22.72    6.13   0
  12 -28   1    6.51    8.45   0
 -12  28   1    1.64    5.69   0
  -1  29   1   53.74    8.39   0
  -1 -29  -1   57.86    5.78   0
   1 -29   1   53.32    8.16   0
  -1 -29   1   51.36    7.95   0
   1 -29  -1   71.07    8.06   0
  -2  29   1   95.59    6.37   0
  -2 -29   1  115.43    8.49   0
  -2 -29  -1  106.40    8.23   0
   2 -29  -1  114.96    6.24   0
   2 -29   1  123.48    8.52   0
  -3 -29   1  184.39    6.43   0
   3 -29  -1  192.20    6.54   0
  -3 -29  -1  190.17    8.51   0
  -3  29   1  150.44    6.66   0
   3 -29   1  186.92    6.63   0
  -4 -29  -1   -1.86    7.60   0
  -4  29   1   -2.09    5.86   0
   4 -29   1   11.77    8.05   0
  -4 -29   1   -2.73    5.15   0
   4 -29  -1    8.66    8.12   0
  -5 -29   1    6.09    7.43   0
  -5 -29  -1    5.87    7.55   0
   5 -29  -1    6.10    5.67   0
  -5  29   1   -2.87    5.91   0
   5 -29   1   -6.18    5.91   0
   6 -29  -1    4.75    5.69   0
   6 -29   1    5.14    5.84   0
  -6 -29  -1    4.79    7.58   0
  -6  29   1    4.84    5.87   0
  -6 -29   1    6.87    5.52   0
  -7 -29   1  249.68    9.17   0
  -7  29   1  207.74    6.68   0
   7 -29   1  240.04    9.04   0
  -7 -29  -1  227.52    7.12   0
   7 -29  -1  240.74    8.74   0
  -8 -29  -1   24.57    7.49   0
  -8  29   1   12.66    8.19   0
   8 -29  -1   24.71    5.92   0
   8 -29   1   26.22    8.19   0
  -8 -29   1   23.36    7.52   0
  -9 -29   1  118.55    8.64   0
  -9 -29  -1  126.84    8.54   0
   9 -29  -1  136.35    6.69   0
   9 -29   1  138.70    8.79   0
  -9  29   1  128.38    8.74   0
 -10 -29   1   31.39   10.86   0
 -10 -29  -1   28.55    9.50   0
  10 -29   1   34.46    6.15   0
 -10  29   1   27.81    5.95   0
  10 -29  -1   43.06    6.02   0
  11 -29   1   14.44    6.14   0
  11 -29  -1   11.63    6.06   0
   0 -30   1   76.37    6.14   0
   0 -30  -1   89.17    8.08   0
   1 -30   1  130.07    6.33   0
  -1 -30   1  133.68    6.18   0
   1 -30  -1  162.50    8.45   0
  -1 -30  -1  144.00    8.26   0
  -2 -30  -1   10.57    7.49   0
   2 -30  -1    4.46    7.90   0
   2 -30   1   -3.15    7.90   0
  -2  30   1    3.65    5.92   0
  -2 -30   1   -6.67    7.96   0
   3 -30   1   12.50    5.73   0
  -3 -30   1    7.08    5.58   0
   3 -30  -1   12.68    5.83   0
  -3 -30  -1    9.55    5.57   0
  -3  30   1   14.36    5.94   0
   4 -30   1   78.38    8.30   0
  -4 -30   1   50.31    5.90   0
  -4  30   1   67.14    8.50   0
  -4 -30  -1   55.42    5.66   0
   4 -30  -1   57.05    5.98   0
  -5 -30  -1  183.82    8.50   0
  -5 -30   1  165.40    6.60   0
  -5  30   1  165.68    9.05   0
   5 -30  -1  181.77    6.72   0
   5 -30   1  176.13    6.63   0
   6 -30   1   18.46    8.05   0
  -6 -30  -1   19.86    7.66   0
  -6  30   1   27.98    8.33   0
  -6 -30   1   21.15    7.70   0
   6 -30  -1   28.03    8.08   0
  -7 -30   1   36.61    8.00   0
  -7 -30  -1   36.21    7.71   0
  -7  30   1   30.67    5.91   0
   7 -30  -1   36.29    5.84   0
   7 -30   1   32.64    8.36   0
   8 -30   1   16.00    8.24   0
   8 -30  -1    6.41    5.91   0
  -8  30   1   -0.85    5.82   0
  -8 -30   1   -1.68    7.64   0
  -8 -30  -1    6.97    7.61   0
  -9 -30  -1  111.31   10.13   0
  -9  30   1   84.10    6.49   0
   9 -30   1  127.11    8.98   0
   9 -30  -1  127.65    6.52   0
  -9 -30   1  108.57   10.33   0
  10 -30   1   29.77    8.71   0
  10 -30  -1   20.40    6.12   0
 -10 -30  -1   20.62    9.43   0
 -10 -30   1   18.16   11.09   0
   1 -31   1   -0.86    5.70   0
  -1 -31  -1    7.11    7.93   0
  -1 -31   1    9.42    5.60   0
   1 -31  -1    5.41    5.59   0
  -2 -31  -1   23.86    5.49   0
   2 -31  -1   25.26    8.28   0
  -2 -31   1   15.55    7.95   0
   2 -31   1   11.56    8.24   0
  -3 -31  -1   48.32    7.98   0
  -3 -31   1   51.28    5.76   0
   3 -31   1   45.30    8.20   0
   3 -31  -1   63.02    8.17   0
   4 -31   1    5.94    5.85   0
  -4 -31   1   16.68    7.83   0
   4 -31  -1   16.18    5.74   0
  -4 -31  -1   11.09    7.81   0
   5 -31   1   -5.65    5.71   0
  -5 -31   1   -0.14    5.67   0
  -5 -31  -1   -2.73    5.55   0
   5 -31  -1   11.86    8.15   0
  -6 -31  -1    0.03    7.46   0
  -6 -31   1    6.44    7.69   0
   6 -31  -1   -9.04    5.90   0
   6 -31   1  -15.59    8.44   0
   7 -31   1   95.66    6.21   0
   7 -31  -1   79.20    6.20   0
  -7 -31   1   75.62    8.50   0
  -7 -31  -1   63.28    8.40   0
  -8 -31  -1   -0.96    7.60   0
   8 -31  -1    1.50    8.37   0
   8 -31   1   15.93    5.93   0
  -8 -31   1    8.25    9.57   0
   0 -32   1    7.39    5.86   0
   0 -32  -1   -3.02    5.78   0
   1 -32  -1   -3.24    5.52   0
  -1 -32  -1   -0.72    7.95   0
  -1 -32   1   -4.99    5.80   0
   1 -32   1    8.30    5.80   0
  -2 -32   1   -2.91    7.95   0
  -2 -32  -1    7.20    8.01   0
   2 -32  -1    7.92    5.82   0
   2 -32   1    5.38    5.84   0
   3 -32   1   20.34    8.34   0
  -3 -32  -1   17.36    8.00   0
  -3 -32   1    3.34    7.98   0
   3 -32  -1   -2.52    8.29   0
   4 -32  -1   14.88    8.14   0
  -4 -32   1   20.80    7.91   0
  -4 -32  -1   10.40    7.94   0
   4 -32   1    8.53    5.81   0
  -5 -32  -1    6.37    7.83   0
   5 -32  -1    7.96    5.73   0
  -5 -32   1   -1.14    7.81   0
   5 -32   1   11.52    8.36   0
  -6 -32  -1    7.84    7.65   0
  -1   0   2  925.80   15.68   0
  -2   0   2 1242.63   18.37   0
  -3   0   2 1396.15   17.67   0
  -4   0   2  361.52   13.70   0
  -5   0   2 3259.43   24.11   0
  -6   0   2  783.42   13.79   0
  -7   0   2  561.39   12.17   0
  -8   0   2  748.65   13.14   0
  -9   0   2   31.75    9.37   0
 -10   0   2 1573.28   13.82   0
 -11   0   2 1823.43   15.49   0
 -12   0   2    3.47    7.94   0
 -13   0   2    2.10    5.57   0
 -14   0   2   50.57    5.88   0
 -15   0   2  694.33   11.07   0
  16   0  -2  385.45    9.71   0
 -16   0   2  311.83    9.52   0
  17   0  -2  167.18    8.74   0
  18   0  -2  208.46    8.85   0
  19   0   2  117.80    8.63   0
  19   0  -2  118.42    8.42   0
  20   0  -2  623.29   10.58   0
  20   0   2  605.32   10.69   0
  21   0  -2  167.98    6.71   0
  21   0   2  160.83    6.75   0
  22   0  -2   32.76    8.03   0
  22   0   2   32.90    8.22   0
  23   0   2   44.68    8.62   0
  23   0  -2   46.73    8.12   0
  24   0   2  123.98    9.05   0
  24   0  -2  117.41    8.82   0
   1  -1  -2  147.71   10.07   0
  -1   1   2  148.62    8.12   0
  -1  -1   2  150.89   10.17   0
  -2   1   2  308.36   11.71   0
   2  -1  -2  294.61   11.48   0
  -2  -1   2  273.58   10.05   0
  -3   1   2  529.75   11.55   0
   3  -1  -2  512.33   11.40   0
  -3  -1   2  518.67   12.69   0
  -4  -1   2 2706.65   23.98   0
  -4   1   2 2825.50   23.37   0
  -5  -1   2  149.71   11.41   0
  -5   1   2  143.98   11.60   0
  -6   1   2   58.59   10.01   0
   6  -1   2   65.48   10.07   0
  -6  -1   2   61.80    9.84   0
  -7   1   2  200.54   10.56   0
  -7  -1   2  188.11    8.11   0
   7  -1   2  195.27   10.33   0
  -8  -1   2  916.01   14.45   0
   8  -1   2  913.23   11.73   0
  -8   1   2  922.75   13.44   0
   9  -1   2  770.82   12.57   0
   9   1  -2  757.92   10.85   0
  -9  -1   2  700.68   11.06   0
  -9   1   2  724.16   12.26   0
  10   1  -2  555.04   11.18   0
 -10   1   2  491.78   11.01   0
  10  -1   2  522.30   11.23   0
 -10  -1   2  475.33   11.38   0
 -11  -1   2   67.59    8.83   0
 -11   1   2   66.65    6.22   0
  11   1  -2   78.22    8.66   0
  11  -1   2   67.55    8.87   0
  12  -1   2   73.18    8.59   0
  12   1  -2   74.01    8.48   0
 -12  -1   2   70.58    8.45   0
 -12   1   2   65.98    6.06   0
  13   1  -2 1122.28   12.88   0
 -13   1   2  935.32   10.37   0
 -13  -1   2  931.43   10.94   0
  14   1  -2   50.52    8.03   0
 -14  -1   2   40.85    5.83   0
 -14   1   2   45.31    6.11   0
 -15  -1   2   -0.80    5.47   0
 -15   1   2    6.06    5.48   0
  15   1   2    0.86    8.08   0
  15   1  -2    4.65    8.05   0
  16   1   2   21.82    8.56   0
  16   1  -2   23.19    7.95   0
 -16   1   2   18.06    8.23   0
  17   1   2  398.80   10.20   0
  17   1  -2  407.95    9.85   0
  18   1   2  476.62   10.33   0
  18   1  -2  483.30   10.02   0
  19   1  -2   40.24    7.95   0
  19   1   2   42.28    8.18   0
  20   1   2   56.28    5.91   0
  20   1  -2   47.79    7.94   0
  20  -1  -2   61.21    8.01   0
  21   1   2   -1.05    8.08   0
  21  -1  -2    4.14    7.69   0
  21   1  -2   12.13    7.53   0
  22  -1   2  178.58    6.86   0
  22  -1  -2  179.82    6.90   0
  22   1  -2  180.65    8.96   0
  22   1   2  192.22    9.00   0
  23   1   2  115.94    8.66   0
  23  -1   2  118.73    8.81   0
  23  -1  -2  110.80    8.50   0
  23   1  -2  127.96    8.44   0
  24  -1  -2   -0.92    8.06   0
  24  -1   2   -4.28    8.43   0
  24   1  -2    7.29    7.95   0
  24   1   2    1.29    8.14   0
   0  -2  -2    7.44    5.95   0
   0   2   2    5.69    8.75   0
  -1  -2  -2   12.44    8.31   0
   1   2   2   11.70    6.12   0
   1  -2  -2   13.26    8.60   0
  -1   2   2   10.97    9.02   0
   2  -2  -2  352.26    9.88   0
  -2  -2   2  337.06   12.73   0
  -2   2   2  352.22   12.09   0
  -3  -2   2  205.89   12.01   0
   3  -2  -2  204.53    8.85   0
  -3   2   2  206.99   11.52   0
   4  -2  -2  390.44   10.92   0
  -4  -2   2  382.77   14.11   0
  -4   2   2  378.52   11.00   0
   4   2  -2  395.46   13.63   0
   5   2  -2   14.27    9.49   0
   5  -2  -2   16.59    7.83   0
   5  -2   2   17.77   11.63   0
  -5   2   2   18.30    7.88   0
  -5  -2   2   17.50   10.10   0
   6   2  -2   76.05    6.95   0
  -6   2   2   76.93   10.14   0
   6  -2   2   77.90   10.59   0
  -6  -2   2   75.69    9.85   0
   6  -2  -2   76.01    7.16   0
  -7  -2   2   14.75    8.87   0
   7  -2  -2   15.98    6.56   0
   7  -2   2   10.20    6.87   0
  -7   2   2   16.52    6.69   0
   7   2  -2   14.74    5.88   0
  -8   2   2  135.24    7.40   0
   8  -2  -2  152.30    7.39   0
   8   2   2  142.87    7.63   0
   8  -2   2  143.10    7.69   0
  -8  -2   2  135.13   10.07   0
   8   2  -2  145.91    7.34   0
   9  -2   2   18.43    9.24   0
   9   2  -2   15.72    8.85   0
   9   2   2   18.76    9.34   0
  -9   2   2   19.33    8.96   0
   9  -2  -2   19.08    8.80   0
  -9  -2   2   15.42    9.25   0
 -10  -2   2   40.33    9.14   0
  10   2  -2   45.40    8.64   0
  10  -2  -2   47.02    6.38   0
  10   2   2   35.67    6.64   0
  10  -2   2   36.26    6.27   0
 -10   2   2   37.47    8.77   0
 -11  -2   2   12.16    8.38   0
 -11   2   2   18.15    8.31   0
  11  -2  -2   18.46    5.98   0
  11   2  -2   18.82    5.99   0
  11  -2   2   20.03    6.32   0
  11   2   2   17.90    8.77   0
  12  -2   2   87.60    6.33   0
  12   2  -2   95.12    6.79   0
  12  -2  -2   92.37    8.38   0
  12   2   2   96.57    9.14   0
 -12  -2   2   88.10    8.45   0
 -12   2   2   93.93    8.50   0
  13   2   2   10.91    8.42   0
  13   2  -2   -1.39    8.04   0
  13  -2  -2    4.40    5.49   0
 -13  -2   2   -2.08    8.14   0
 -13   2   2    4.24    7.91   0
  13  -2   2    9.89    8.31   0
 -14  -2   2    0.48    7.88   0
  14  -2   2   -0.23    8.51   0
  14   2   2    7.10    8.40   0
  14  -2  -2   -2.32    5.77   0
 -14   2   2    0.67    8.14   0
  14   2  -2    5.04    7.72   0
  15   2   2    7.77    5.71   0
  15  -2  -2    3.59    8.14   0
 -15   2   2    0.38    5.76   0
  15   2  -2    8.23    7.61   0
  15  -2   2   -1.47    6.05   0
 -16   2   2    6.08    5.73   0
  16   2  -2    6.83    7.97   0
  16   2   2    2.64    5.89   0
  16  -2   2    8.45    8.43   0
 -17   2   2   30.83    8.30   0
  17   2   2   21.16    8.41   0
  17  -2   2   21.17    8.53   0
  17   2  -2   23.29    5.88   0
  18   2  -2   10.26    5.61   0
  18   2   2    5.84    8.10   0
  18  -2   2    4.91    5.77   0
  19   2   2    3.74    5.70   0
  19   2  -2    8.54    7.65   0
  20   2  -2    2.81    7.41   0
  20   2   2    4.37    5.61   0
  21   2   2    6.90    7.84   0
  21   2  -2   -1.86    7.77   0
  22   2   2    8.11    8.14   0
  22   2  -2    0.77    7.58   0
  23  -2  -2    6.24    5.80   0
  23   2  -2    4.40    7.57   0
  23   2   2    0.70    7.95   0
  24  -2  -2    2.90    7.91   0
  24  -2   2    3.05    8.30   0
  24   2  -2    4.61    7.89   0
  24   2   2    3.46    7.82   0
   1   3   2   11.64    9.20   0
  -1  -3  -2   10.27    6.28   0
   1  -3  -2   13.92    9.17   0
  -1   3   2    9.85    6.72   0
   2  -3  -2  114.87   10.59   0
   2   3   2  117.18   10.75   0
  -2  -3  -2  112.41   10.26   0
  -2   3   2  116.90    8.17   0
  -3   3   2  338.14   10.34   0
   3   3   2  322.80   10.64   0
   3  -3  -2  360.14   13.08   0
  -3  -3   2  336.71   13.54   0
   4  -3   2 9999.99   35.66   0
   5  -3  -2  567.78   13.13   0
   5  -3   2  519.83   10.92   0
  -5  -3   2  558.30   16.46   0
  -5   3   2  545.94   13.29   0
   5   3  -2  540.76   14.08   0
   6  -3  -2 1297.00   14.73   0
  -6  -3   2 1266.48   19.05   0
   6   3  -2 1273.08   18.06   0
  -6   3   2 1180.14   12.69   0
   6  -3   2 1210.68   13.15   0
   7  -3   2  460.51    9.41   0
   7   3  -2  486.23   12.23   0
   7  -3  -2  485.44    9.25   0
  -7  -3   2  457.11   12.83   0
  -7   3   2  458.03   11.30   0
   8  -3  -2  850.83   12.46   0
  -8   3   2  752.33   10.07   0
   8   3   2  777.23   14.02   0
   8  -3   2  776.72   10.50   0
   8   3  -2  822.53   13.99   0
  -8  -3   2  751.13   14.64   0
   9  -3  -2 1446.35   13.74   0
  -9   3   2 1284.93   13.19   0
  -9  -3   2 1243.61   16.49   0
   9   3  -2 1405.50   16.26   0
   9   3   2 1286.59   16.24   0
   9  -3   2 1323.51   12.14   0
 -10   3   2  997.63   12.09   0
  10   3   2 1021.16   14.62   0
 -10  -3   2  960.71   14.59   0
  10   3  -2 1081.39   14.37   0
  10  -3  -2 1056.36   10.93   0
  10  -3   2  994.98   10.90   0
 -11  -3   2   75.73    8.99   0
  11   3  -2   82.62    8.67   0
  11  -3   2   88.00    9.03   0
  11  -3  -2   76.57    8.88   0
  11   3   2   78.86    9.20   0
 -11   3   2   74.50    8.80   0
 -12   3   2   99.57    6.26   0
  12  -3  -2  122.18    8.73   0
 -12  -3   2   96.95    9.22   0
  12  -3   2  108.56    6.41   0
  12   3   2  109.59    9.15   0
  12   3  -2  118.20    8.93   0
  13   3  -2 1032.22   13.19   0
  13   3   2  927.33   11.55   0
 -13   3   2  881.41    9.73   0
  13  -3  -2 1051.23   11.94   0
 -13  -3   2  889.49   12.93   0
  13  -3   2  958.24   10.12   0
  14   3   2  103.91    8.76   0
  14   3  -2  106.54    8.36   0
  14  -3  -2  102.58    6.55   0
  14  -3   2  110.65    8.84   0
 -14   3   2   93.93    8.46   0
  15  -3   2   11.40    6.08   0
  15   3   2    5.43    8.42   0
 -15   3   2    6.55    7.85   0
  15  -3  -2    6.19    7.85   0
  15   3  -2    5.37    7.60   0
  16   3  -2   97.66    8.32   0
  16  -3  -2  102.93    8.61   0
  16   3   2  100.90    8.63   0
 -16   3   2   78.71    5.94   0
  16  -3   2  101.16    8.97   0
  17   3  -2  508.07   10.46   0
  17  -3   2  503.90    8.19   0
 -17   3   2  443.12    7.77   0
  17  -3  -2  518.42   10.13   0
  17   3   2  481.16    8.88   0
  18   3  -2  442.51   10.05   0
  18   3   2  428.39   10.18   0
  18  -3   2  453.48    9.81   0
  18  -3  -2  469.24    9.69   0
  19   3  -2   27.50    7.81   0
  19  -3   2   40.39    8.34   0
  19  -3  -2   47.84    7.96   0
  19   3   2   37.25    8.16   0
  20  -3   2   70.67    8.47   0
  20  -3  -2   75.98    8.04   0
  20   3   2   79.70    8.20   0
  20   3  -2   69.17    7.81   0
  21   3  -2    6.78    7.48   0
  21  -3   2   13.57    7.95   0
  21   3   2   -0.19    7.94   0
  22   3  -2  225.03    9.08   0
  22  -3   2  239.55    6.94   0
  22   3   2  227.51    9.28   0
  23   3  -2   97.74    8.65   0
  23   3   2   88.41    8.73   0
  24   3  -2    8.26    7.91   0
  24   3   2    6.26    8.04   0
   0  -4  -2  728.76   14.10   0
   0   4   2  719.74   14.41   0
  -1  -4  -2 2093.72   20.03   0
   1  -4  -2 2105.07   18.21   0
  -1   4   2 2064.00   18.30   0
   1   4   2 2111.77   21.67   0
   2   4   2   16.12    7.27   0
   2  -4  -2   17.09    8.01   0
  -2   4   2   18.75    7.97   0
  -2  -4  -2   17.47    6.93   0
   3   4   2 3651.99   28.68   0
  -3   4   2 3640.49   23.50   0
   3  -4   2 3496.19   24.08   0
   3  -4  -2 3762.41   23.59   0
   4   4   2  729.62   15.26   0
  -4  -4   2  702.23   16.92   0
   4  -4   2  735.41   14.94   0
  -4   4   2  715.98   11.88   0
   4  -4  -2  757.07   14.48   0
  -5  -4   2 1828.31   24.92   0
  -5   4   2 1809.50   16.75   0
   5  -4   2 1829.48   17.40   0
   5   4  -2 1944.66   24.87   0
   5  -4  -2 1957.52   17.03   0
   6  -4   2 5676.96   24.96   0
   6  -4  -2 5900.88   24.65   0
  -6   4   2 5428.76   23.11   0
   7   4  -2  204.54   10.29   0
  -7  -4   2  204.88   13.11   0
   7  -4   2  197.52   10.46   0
  -7   4   2  201.15    9.92   0
   7  -4  -2  213.06    7.71   0
   8   4   2  436.26   12.37   0
   8  -4   2  456.61    8.92   0
  -8  -4   2  434.06   14.68   0
   8   4  -2  455.89   12.17   0
   8  -4  -2  471.01    8.87   0
  -8   4   2  425.45   10.52   0
  -9  -4   2   27.28    9.68   0
   9   4  -2   30.18    8.12   0
   9   4   2   27.34    9.47   0
  -9   4   2   31.88    8.49   0
   9  -4   2   26.86    6.42   0
   9  -4  -2   26.55    6.25   0
 -10   4   2  345.65    9.54   0
  10   4  -2  363.41   10.55   0
  10  -4  -2  374.83    8.03   0
  10  -4   2  365.61   10.05   0
 -10  -4   2  325.31   11.16   0
  10   4   2  346.02   11.29   0
 -11  -4   2 1510.35   17.49   0
  11   4  -2 1719.09   17.10   0
  11  -4  -2 1808.19   14.08   0
 -11   4   2 1518.80   11.88   0
  11   4   2 1646.32   17.52   0
  11  -4   2 1645.85   12.28   0
  12  -4  -2   36.02    6.07   0
  12   4  -2   38.58    8.13   0
 -12  -4   2   34.01    8.58   0
  12   4   2   37.94    8.66   0
 -12   4   2   34.34    5.95   0
  12  -4   2   42.37    8.66   0
  13  -4  -2   17.94    8.36   0
  13  -4   2    5.18    6.18   0
  13   4  -2   12.84    7.65   0
  13   4   2    9.03    8.41   0
 -13   4   2    5.95    8.15   0
  14   4  -2   14.56    7.60   0
  14  -4  -2    8.51    8.17   0
  14  -4   2   12.71    8.39   0
 -14   4   2    4.56    8.04   0
  14   4   2   11.83    8.39   0
  15   4  -2  746.58   11.83   0
  15   4   2  713.67   12.24   0
 -15   4   2  621.10    8.53   0
  15  -4  -2  733.55    9.08   0
  15  -4   2  711.77    9.03   0
 -16   4   2  407.47    9.55   0
  16  -4  -2  445.22    7.90   0
  16   4  -2  457.37   10.42   0
  16   4   2  446.59   10.89   0
  16  -4   2  459.52   10.12   0
  17  -4   2   65.75    6.31   0
 -17   4   2   53.80    8.28   0
  17   4  -2   65.02    7.93   0
  17   4   2   60.59    8.60   0
  17  -4  -2   77.98    8.54   0
 -18   4   2   92.08    6.05   0
  18  -4  -2  113.02    8.34   0
  18  -4   2  112.41    8.50   0
  18   4   2  102.70    8.50   0
  18   4  -2  109.02    9.67   0
  19  -4   2  142.68    6.45   0
  19  -4  -2  153.33    8.29   0
  19   4   2  137.53    8.86   0
  19   4  -2  145.97    9.79   0
  20  -4   2  408.66    9.81   0
  20   4   2  393.54   10.27   0
  20   4  -2  406.07    9.99   0
  20  -4  -2  411.12    9.66   0
  21   4   2  226.86    9.35   0
  21  -4   2  223.84    6.97   0
  21  -4  -2  221.07    6.93   0
  21   4  -2  231.62    9.17   0
  22  -4  -2   50.83    5.84   0
  22   4  -2   59.02    9.44   0
  22  -4   2   49.82    8.27   0
  22   4   2   45.40    9.92   0
  23   4   2   58.27    8.47   0
  23   4  -2   52.62    8.16   0
  23  -4  -2   69.00    8.24   0
  23  -4   2   53.06    6.15   0
  -1   5   2 3150.59   22.90   0
   1  -5  -2 3161.10   22.71   0
   1   5   2 3261.39   25.01   0
  -1  -5  -2 3218.80   23.20   0
   2   5   2  282.23   10.38   0
  -2  -5  -2  298.94   12.24   0
   2  -5   2  271.84   10.49   0
  -2   5   2  298.13   13.16   0
   2  -5  -2  293.36   10.06   0
   3  -5   2 1119.29   14.13   0
  -3   5   2 1168.14   15.80   0
   3  -5  -2 1196.12   13.60   0
  -3  -5  -2 1176.01   17.26   0
   3   5   2 1186.57   17.76   0
   4  -5  -2 2182.04   17.95   0
  -4   5   2 2061.00   16.04   0
   4  -5   2 2022.31   16.37   0
   4   5   2 2146.66   22.49   0
  -4  -5   2 2134.27   27.11   0
   5  -5  -2   23.26    9.97   0
  -5   5   2   16.69   10.04   0
  -5  -5   2   22.42   10.38   0
   5  -5   2   22.67   10.74   0
   5   5   2   20.99    8.30   0
  -6  -5   2  853.82   20.79   0
  -6   5   2  832.60   10.62   0
   6  -5  -2  861.30   10.75   0
   6  -5   2  852.27   11.19   0
  -7   5   2  338.51    8.19   0
   7  -5  -2  386.96   10.56   0
  -7  -5   2  343.32   15.54   0
   7   5  -2  345.24   13.88   0
   7  -5   2  365.26   10.83   0
   8  -5  -2 1916.13   14.96   0
   8   5  -2 1773.66   22.74   0
  -8   5   2 1652.70   12.56   0
  -8  -5   2 1675.19   24.69   0
   8  -5   2 1757.26   13.28   0
   9  -5   2  479.81   10.54   0
  -9   5   2  436.30   10.20   0
   9   5   2  426.80   12.66   0
   9   5  -2  442.33   12.23   0
   9  -5  -2  487.88   10.34   0
  -9  -5   2  425.37   14.87   0
 -10   5   2  109.71    8.75   0
  10  -5  -2  111.99    9.03   0
  10   5   2   97.30    9.39   0
  10   5  -2  103.83    9.88   0
 -10  -5   2   95.10   10.94   0
  10  -5   2   96.80    6.68   0
  11  -5  -2   32.60    6.10   0
  11   5   2   33.89    9.19   0
  11   5  -2   34.37    9.09   0
  11  -5   2   28.53    8.71   0
 -11   5   2   27.29    5.91   0
 -11  -5   2   32.85    9.94   0
  12   5  -2  145.20    8.86   0
  12   5   2  138.22    9.59   0
  12  -5  -2  147.21    8.92   0
  12  -5   2  140.62    6.85   0
 -12   5   2  122.65    6.43   0
  13  -5   2  941.66   11.81   0
  13  -5  -2  932.27    9.58   0
  13   5  -2  969.45   14.83   0
  13   5   2  885.38   13.72   0
 -13   5   2  838.28   10.85   0
  14  -5   2   55.28    6.16   0
 -14   5   2   47.59    5.78   0
  14   5  -2   54.32    7.97   0
  14   5   2   49.36    8.32   0
  14  -5  -2   65.27    6.05   0
  15  -5  -2   -4.82    8.10   0
  15   5   2    0.70    8.03   0
 -15   5   2   11.81    8.19   0
  15  -5   2    6.19    6.04   0
  15   5  -2    4.91    7.30   0
  16   5  -2   24.64    7.75   0
  16  -5   2   18.82    8.53   0
  16  -5  -2   24.23    8.21   0
 -16   5   2   16.69    5.78   0
  16   5   2   18.82    8.31   0
  17  -5   2  175.39    6.58   0
  17   5  -2  175.32    8.57   0
  17  -5  -2  182.44    6.56   0
  17   5   2  170.11    9.02   0
 -17   5   2  156.01    8.22   0
 -18   5   2  294.88    8.97   0
  18  -5  -2  325.04    7.35   0
  18   5  -2  324.90    9.85   0
  18  -5   2  333.97    9.54   0
  18   5   2  317.83    9.83   0
  19  -5  -2  105.02    6.19   0
  19  -5   2   86.41    6.25   0
  19   5   2   97.76    8.29   0
  19   5  -2  102.21    8.17   0
  20  -5   2   55.70    8.23   0
  20   5   2   41.61    7.83   0
  20   5  -2   40.43    7.56   0
  20  -5  -2   47.06    5.89   0
  21  -5  -2    5.53    5.70   0
  21   5  -2   -0.91    8.73   0
  21   5   2    1.78    9.46   0
  21  -5   2    2.81    8.10   0
  22   5   2  107.84    8.62   0
  22  -5  -2  105.69    8.58   0
  22   5  -2  103.61    8.47   0
  22  -5   2   98.90    8.77   0
  23   5   2  106.08    8.95   0
  23  -5   2  120.67    9.01   0
  23   5  -2  109.63    8.62   0
  23  -5  -2  122.50    8.85   0
   0   6   2 1756.40   17.06   0
   0  -6   2 1699.02   20.24   0
   0  -6  -2 1866.15   18.98   0
   1  -6  -2   21.45   11.81   0
  -1  -6  -2   27.64   11.23   0
   1   6   2   22.61   11.54   0
  -1   6   2   25.51    8.53   0
   1  -6   2   18.28    9.15   0
  -2   6   2   13.11    8.22   0
  -2  -6  -2   12.72    9.67   0
   2  -6   2    9.70   12.60   0
   2  -6  -2   13.12    8.13   0
   2   6   2    9.49   10.16   0
   3  -6   2   16.54    8.19   0
  -3   6   2   18.13   11.17   0
  -3  -6  -2   13.05    8.88   0
   3   6   2   15.33    9.42   0
   3  -6  -2   13.55    7.89   0
  -4  -6  -2  102.00    9.10   0
  -4   6   2  103.86   10.57   0
   4   6   2  106.51    9.70   0
   4  -6  -2  105.52    7.85   0
   4  -6   2  105.52   11.14   0
  -5  -6   2  121.72   11.64   0
   5  -6   2  127.23    7.88   0
  -5   6   2  122.69   10.16   0
   5  -6  -2  129.94    7.53   0
   5   6   2  124.20    9.49   0
  -6  -6   2  265.28   16.76   0
   6   6   2  257.94   10.71   0
  -6   6   2  258.39   10.24   0
   6  -6   2  263.35   10.84   0
   6  -6  -2  268.06   10.21   0
   7  -6   2    4.82    6.92   0
   7  -6  -2   -7.78    6.65   0
   7   6   2    3.51    7.83   0
  -7  -6   2    1.06   13.98   0
  -7   6   2   -0.49    9.44   0
   8  -6  -2  110.81    6.92   0
   8  -6   2  108.40    7.66   0
  -8  -6   2   93.87   14.05   0
  -8   6   2  100.31    6.63   0
   9   6  -2   16.83    9.15   0
   9   6   2   14.40    8.82   0
  -9  -6   2   14.27   10.58   0
  -9   6   2   17.65    6.13   0
   9  -6  -2   12.10    6.11   0
   9  -6   2   18.44    9.22   0
 -10   6   2   36.95    8.54   0
  10   6   2   38.29    8.93   0
  10  -6   2   30.71    6.32   0
  10   6  -2   34.36    9.27   0
  10  -6  -2   30.52    8.75   0
  11  -6   2  162.82    6.65   0
 -11   6   2  143.13    6.55   0
  11   6  -2  165.00   10.61   0
  11  -6  -2  185.47    9.17   0
  11   6   2  168.98   11.93   0
  12  -6  -2   18.86    5.74   0
  12  -6   2   22.40    8.26   0
 -12   6   2   18.03    6.10   0
  12   6   2   17.34    8.70   0
  12   6  -2   17.91    9.06   0
  13   6  -2    1.26    8.98   0
  13   6   2    0.02    8.27   0
 -13   6   2   -0.90    8.34   0
  13  -6  -2    5.59    8.39   0
  13  -6   2    4.70    9.08   0
  14   6  -2    1.49    7.33   0
  14  -6  -2    6.26    8.31   0
 -14   6   2    3.46    5.76   0
  14   6   2    0.47    8.37   0
  14  -6   2    9.04    6.20   0
  15   6  -2    4.30    9.24   0
  15   6   2    6.18    8.27   0
  15  -6  -2    8.47    5.90   0
  15  -6   2   11.42    8.30   0
 -15   6   2    6.43    8.01   0
  16   6  -2   -1.57    9.17   0
  16  -6  -2    1.55    5.95   0
 -16   6   2    1.42    5.62   0
  16   6   2   -0.12    8.05   0
  16  -6   2    6.87    8.23   0
  17  -6  -2   10.11    8.27   0
  17   6  -2    8.62    7.49   0
 -17   6   2   10.48    8.00   0
  17   6   2    4.33    9.57   0
  17  -6   2   13.19    5.97   0
  18   6  -2   19.22    8.97   0
  18   6   2   15.87    7.84   0
  18  -6  -2   15.40    8.02   0
  18  -6   2    7.87    8.37   0
 -18   6   2   16.43    5.60   0
  19  -6   2   -3.93    5.65   0
  19  -6  -2   -1.43    7.95   0
  19   6  -2    7.55    8.94   0
  19   6   2    3.47    7.45   0
  20  -6  -2   19.75    7.99   0
  20  -6   2   22.74    5.84   0
  20   6   2   25.67    9.62   0
  20   6  -2   18.75    7.33   0
  21  -6  -2   11.94    7.90   0
  21  -6   2   -7.20    8.23   0
  21   6   2    1.60    7.64   0
  21   6  -2    5.24    9.01   0
  22  -6  -2    5.47    8.18   0
  22  -6   2   -1.32    5.83   0
  22   6  -2    2.99    9.00   0
  22   6   2    6.48    7.68   0
  23  -6   2   -0.32    8.40   0
  23   6  -2    5.08    9.22   0
  23  -6  -2    1.90    5.89   0
  23   6   2    2.46    9.47   0
  -1   7   2  252.67    9.45   0
   1  -7   2  245.32    9.99   0
  -1  -7  -2  259.21   11.48   0
   1  -7  -2  265.84   12.04   0
   1   7   2  255.07   11.92   0
  -1  -7   2  246.27   12.41   0
  -2   7   2  113.08    8.31   0
   2  -7  -2  113.00    8.22   0
   2  -7   2  106.38    8.55   0
   2   7   2  113.76   10.37   0
  -2  -7  -2  114.76    9.86   0
  -2  -7   2  113.48   11.27   0
  -3   7   2  217.41    8.24   0
   3  -7  -2  227.97   10.83   0
   3  -7   2  218.86    9.08   0
  -3  -7   2  216.36   12.08   0
   3   7   2  227.84   10.68   0
  -3  -7  -2  236.39   10.13   0
   4   7   2  580.64   13.24   0
   4  -7  -2  588.33    9.54   0
  -4  -7   2  547.40   17.19   0
  -4  -7  -2  595.98   12.66   0
   4  -7   2  585.61   12.52   0
  -4   7   2  571.66    9.68   0
  -5   7   2  147.42    7.36   0
  -5  -7   2  137.49   13.69   0
   5   7   2  145.45    9.67   0
   5  -7   2  149.92   10.53   0
   5  -7  -2  152.31    9.82   0
  -6  -7   2  291.18   21.35   0
  -6  -7   2  309.19   18.52   0
   6   7   2  312.52   11.55   0
   6  -7  -2  321.15    8.00   0
   6  -7   2  326.72   10.54   0
  -6   7   2  306.92   10.17   0
  -7   7   2  386.13    8.26   0
   7  -7   2  400.97    8.87   0
   7   7   2  395.51   12.19   0
   7  -7  -2  421.41    8.62   0
   8  -7   2 1833.47   13.25   0
   8   7   2 1819.60   22.25   0
   8  -7  -2 1954.36   14.68   0
  -8   7   2 1747.62   12.64   0
   9   7   2 1188.22   17.94   0
   9  -7   2 1191.31   10.90   0
  -9   7   2 1133.47   11.97   0
   9  -7  -2 1221.26   10.91   0
   9   7   2 1120.91   19.59   0
 -10   7   2  205.68    6.78   0
  10   7   2  193.02   10.56   0
  10   7   2  198.51   12.35   0
  10  -7  -2  219.07    7.13   0
  10  -7   2  217.91    9.36   0
 -11   7   2   35.17    8.23   0
  11  -7   2   25.17    8.69   0
  11  -7  -2   34.26    8.56   0
  11   7   2   25.06   10.38   0
  12   7   2   71.07   10.96   0
  12  -7  -2   77.45    6.43   0
  12  -7   2   80.10    6.45   0
  12   7  -2   74.00   10.92   0
 -12   7   2   65.61    6.25   0
  13  -7  -2 1216.22   11.95   0
  13   7   2 1119.28   16.62   0
 -13   7   2 1060.86   11.51   0
  13  -7   2 1139.82   10.25   0
  13   7  -2 1132.11   20.05   0
  14   7   2    5.13   10.01   0
  14  -7   2    6.56    8.71   0
  14   7  -2    3.01    9.88   0
  14  -7  -2   -1.28    5.98   0
 -14   7   2    4.48    5.66   0
  15   7  -2    9.13    8.98   0
  15  -7  -2   14.37    5.89   0
  15  -7   2    4.99    8.40   0
  15   7   2    5.75    9.93   0
 -15   7   2   11.09    5.70   0
  16   7   2   23.12    9.84   0
 -16   7   2   27.89    8.11   0
  16  -7  -2   28.77    8.36   0
  16   7  -2   20.97    9.11   0
  16  -7   2   21.30    6.25   0
  17   7  -2  368.87   12.34   0
  17  -7   2  378.42    7.47   0
 -17   7   2  314.37    7.13   0
  17  -7  -2  403.72    9.61   0
  17   7   2  373.77   12.40   0
  18   7   2  227.90    9.66   0
  18  -7  -2  241.56    6.71   0
 -18   7   2  218.01    8.55   0
  18  -7   2  232.35    9.11   0
  18   7  -2  228.40   11.15   0
  19   7   2   23.23    9.70   0
 -19   7   2   21.11    5.54   0
  19  -7   2   19.14    5.88   0
  19  -7  -2   18.93    5.80   0
  19   7  -2   22.65    9.19   0
  20   7  -2   51.04   10.70   0
  20  -7   2   46.44    6.11   0
  20   7   2   46.98    9.63   0
  20  -7  -2   60.60    5.90   0
  21  -7  -2    2.36    5.55   0
  21   7   2    4.21    9.29   0
  21   7  -2    1.70   10.26   0
  21  -7   2   15.37    8.14   0
  22   7  -2  217.22   14.98   0
  22  -7  -2  230.66    6.88   0
  22   7   2  212.24   11.76   0
  22  -7   2  214.27    6.90   0
  23  -7   2   75.58    8.76   0
  23   7   2   71.54   10.48   0
  23  -7  -2   73.78    8.56   0
   0   8   2  171.74    8.47   0
   0  -8   2  176.85   11.41   0
   0  -8  -2  181.59    7.98   0
   1   8   2 4296.88   23.29   0
   1  -8   2 4264.78   22.77   0
  -1   8   2 4343.22   21.79   0
  -1  -8   2 4250.52   24.94   0
   1  -8  -2 4541.25   22.75   0
  -1  -8  -2 4558.95   23.11   0
   2   8   2  860.99   13.70   0
  -2   8   2  854.71   13.44   0
  -2  -8  -2  889.96   13.35   0
  -2  -8   2  835.39   14.92   0
   2  -8   2  838.19   11.66   0
   2  -8  -2  860.39   12.91   0
   3  -8  -2  709.75   10.22   0
  -3  -8  -2  732.67   12.48   0
  -3  -8   2  667.80   14.59   0
  -3   8   2  682.21   12.44   0
   3   8   2  688.72   13.06   0
   3  -8   2  674.17   10.80   0
   4   8   2    6.09    8.42   0
  -4   8  -2    8.52    7.03   0
  -4   8   2    4.55    6.81   0
   4  -8  -2    7.48    6.59   0
   4  -8   2    6.86    7.01   0
  -4  -8   2    8.06    9.47   0
  -4  -8  -2    7.75    7.67   0
  -5   8   2  880.34   12.25   0
  -5  -8   2  844.58   20.32   0
  -5  -8  -2  867.64   14.29   0
   5  -8   2  883.42   10.97   0
  -5   8  -2  811.78   10.59   0
   5   8   2  890.76   15.16   0
   5  -8  -2  911.16   10.33   0
  -6   8   2 3418.61   16.55   0
   6   8   2 3687.89   29.14   0
  -6   8  -2 3269.37   16.67   0
   6  -8  -2 3748.25   17.23   0
   6  -8   2 3640.93   17.78   0
   7  -8  -2  191.14   10.28   0
   7   8   2  181.29   11.64   0
   7  -8   2  175.88    7.93   0
  -7   8   2  169.01    7.35   0
   8  -8  -2  723.43   11.25   0
   8   8   2  670.56   16.05   0
   8  -8   2  671.12    9.37   0
  -8   8   2  620.05    8.70   0
   9  -8   2    8.04    6.23   0
   9   8   2    6.54    8.82   0
  -9   8   2   -6.08    8.61   0
   9  -8  -2   10.21    8.83   0
  10   8   2 1816.74   26.71   0
  10  -8   2 1896.89   12.46   0
  10  -8  -2 1968.27   12.39   0
 -10   8   2 1706.35   11.64   0
  10   8   2 1821.29   23.11   0
  11   8   2  976.65   17.55   0
  11  -8   2 1019.62    9.69   0
 -11   8   2  932.68   10.84   0
  11   8   2  984.91   19.66   0
  11  -8  -2 1058.16    9.86   0
 -12   8   2   19.89    6.16   0
  12   8   2   22.57   11.88   0
  12   8   2   17.77    8.99   0
  12  -8  -2   24.85    8.58   0
  12  -8   2   32.75    8.86   0
  13  -8  -2   18.94    6.26   0
 -13   8   2   17.04    8.24   0
  13   8   2   13.82   10.15   0
  13   8   2   13.43   10.13   0
  13  -8   2    7.60    9.00   0
 -14   8   2   23.03    5.95   0
  14   8   2   26.78   10.23   0
  14  -8   2   21.35    8.75   0
  14  -8  -2   28.95    6.11   0
 -15   8   2  842.99    8.85   0
  15   8   2  933.52   17.69   0
  15  -8   2  934.13    9.38   0
  15  -8  -2 1004.93   11.33   0
 -16   8   2  244.75    8.97   0
  16   8   2  296.04   12.56   0
  16  -8   2  296.62    7.05   0
  16  -8  -2  319.60    9.01   0
 -17   8   2   34.55    5.55   0
  17   8   2   39.39    9.64   0
  17  -8  -2   29.80    5.82   0
  17  -8   2   36.27    8.37   0
  18  -8  -2  113.40    6.31   0
  18   8   2  119.65   11.85   0
 -18   8   2   99.88    8.13   0
  18  -8   2  119.17    8.59   0
  19   8   2   20.99   10.88   0
 -19   8   2   22.25    7.72   0
  19  -8  -2   27.67    5.56   0
  19  -8   2   15.38    5.49   0
  20  -8  -2  417.54    9.61   0
  20  -8   2  377.59    7.61   0
  20   8   2  380.09   15.17   0
  21   8   2  211.98   14.46   0
  21  -8  -2  242.99    9.13   0
  21   8   2  217.33   13.72   0
  21  -8   2  232.01    9.17   0
  22  -8   2   44.41    8.66   0
  22   8   2   45.36   13.83   0
  22  -8  -2   49.48    8.56   0
  22   8   2   43.63   12.86   0
  23  -8   2   50.67    6.37   0
  23  -8  -2   32.11    6.31   0
  -1   9   2  885.14   11.26   0
   1  -9  -2  919.33   11.16   0
  -1  -9  -2  949.74   13.12   0
   1  -9   2  915.75   13.95   0
   1   9   2  909.74   13.32   0
  -1  -9   2  866.70   12.32   0
  -2  -9  -2  205.74    9.56   0
   2  -9   2  199.94    8.24   0
  -2  -9   2  181.91    8.15   0
   2   9   2  185.49    7.76   0
  -2   9   2  200.40   10.33   0
   2  -9  -2  196.81    7.74   0
  -3  -9   2  190.43   10.50   0
   3   9   2  193.95    9.99   0
   3  -9   2  196.39   10.85   0
  -3   9  -2  181.52    8.08   0
  -3  -9  -2  206.26    9.32   0
   3  -9  -2  195.57    7.44   0
  -3   9   2  191.30    7.63   0
   4   9   2 1688.29   18.22   0
  -4  -9   2 1628.18   21.53   0
  -4   9   2 1611.60   12.60   0
  -4  -9  -2 1743.71   17.33   0
   4  -9  -2 1666.24   12.55   0
   4  -9   2 1692.62   13.21   0
  -4   9  -2 1579.08   12.83   0
  -5  -9   2   31.01   11.53   0
   5  -9   2   26.88    7.03   0
  -5   9  -2   41.20    9.73   0
  -5   9   2   28.15    9.43   0
   5   9   2   30.54    9.04   0
  -5  -9  -2   30.54    8.16   0
   5  -9  -2   28.36    6.58   0
   6  -9  -2   64.62    7.06   0
  -6   9   2   61.34    6.99   0
  -6  -9   2   64.06   13.39   0
   6  -9   2   77.62    7.38   0
  -6   9  -2   61.40    7.21   0
   6   9   2   66.36    9.20   0
   7   9   2  421.18   14.46   0
   7  -9  -2  435.55   10.88   0
   7  -9   2  419.49    8.71   0
  -7   9   2  408.68   10.79   0
  -7   9  -2  361.52    8.26   0
   8  -9   2 1010.86   10.20   0
   8   9   2 1025.73   19.60   0
  -8   9   2  958.65    9.72   0
   8  -9  -2 1093.98   12.09   0
   9  -9  -2  295.89    9.64   0
   9   9   2  257.11   14.24   0
  -9   9   2  233.75    7.09   0
   9  -9   2  260.77    7.35   0
  10  -9  -2  294.82    7.29   0
  10  -9   2  279.23    7.27   0
 -10   9   2  254.01    9.15   0
  10   9   2  270.13   16.99   0
  10   9   2  274.16   14.49   0
 -11   9   2    2.26    5.70   0
  11   9   2    0.11   11.16   0
  11  -9   2    2.57    5.97   0
  11   9   2    1.30   13.00   0
  11  -9  -2   -0.38    6.02   0
  12  -9  -2  526.16   10.13   0
  12   9   2  476.39   18.14   0
  12  -9   2  489.56    7.81   0
  12   9   2  502.59   20.83   0
 -12   9   2  438.40    7.63   0
  13   9   2  399.47   18.36   0
 -13   9   2  363.28    9.38   0
  13  -9  -2  421.70    7.75   0
  13  -9   2  407.15    7.68   0
  13   9   2  411.28   18.57   0
 -14   9   2    8.60    5.71   0
  14   9   2    5.82   11.58   0
  14  -9   2   16.42    6.25   0
  14  -9  -2   13.67    8.72   0
  14   9   2    6.15   13.58   0
  15   9   2   19.73   12.90   0
 -15   9   2   14.79    5.86   0
  15  -9   2   12.86    6.26   0
  15   9   2   24.40   13.39   0
  15  -9  -2   15.21    8.66   0
 -16   9   2   64.59    7.67   0
  16  -9  -2   71.96    5.88   0
  16  -9   2   76.96    8.53   0
  16   9   2   62.88   13.72   0
  16   9   2   64.39   14.23   0
  17  -9   2  115.08    8.39   0
 -17   9   2   93.78    5.88   0
  17   9   2  103.36   15.29   0
  17   9   2  107.96   15.76   0
  17  -9  -2  110.19    6.14   0
  18  -9   2  177.50    8.76   0
 -18   9   2  133.17    6.13   0
  18  -9  -2  158.07    8.47   0
  19  -9  -2   78.08    8.43   0
  19  -9   2   61.61    6.23   0
 -19   9   2   62.24    7.92   0
  20  -9  -2   76.88    8.39   0
  20  -9   2   56.28    6.35   0
  21  -9  -2   13.98    8.10   0
  21  -9   2   10.10    8.18   0
  22  -9  -2  112.68    8.86   0
  22  -9   2   98.33    8.74   0
  23  -9  -2  126.95    9.02   0
  23  -9   2  133.39    6.73   0
   0 -10  -2  278.45   10.04   0
   0 -10   2  262.20    8.32   0
   0  10   2  258.57   10.50   0
   1 -10   2  156.78    7.76   0
   1 -10  -2  161.79    9.56   0
   1  10   2  150.87    7.41   0
  -1  10   2  144.68    9.91   0
  -1 -10   2  139.72    7.75   0
  -1 -10  -2  154.18    9.38   0
   2 -10  -2   16.51    6.39   0
   2  10   2   15.23    8.91   0
  -2 -10  -2   16.13    8.51   0
   2 -10   2   21.95    9.90   0
  -2  10   2    9.14    6.52   0
  -2 -10   2    8.15    9.23   0
  -2  10  -2    9.36    6.95   0
  -3 -10   2   80.64    9.84   0
  -3 -10  -2   79.91    6.56   0
  -3  10  -2   71.98    9.78   0
   3  10   2   84.11    9.33   0
   3 -10   2   76.60    7.47   0
   3 -10  -2   89.50    8.93   0
  -3  10   2   75.88    6.94   0
  -4  10  -2   10.90    9.59   0
  -4 -10  -2    3.92    8.14   0
  -4 -10   2    2.81    9.22   0
  -4  10   2    1.84    6.54   0
   4  10   2    1.01    9.29   0
   4 -10   2    4.33    9.69   0
   4 -10  -2    6.67    6.43   0
  -5  10   2   17.44    9.46   0
   5  10   2   13.70    8.97   0
   5 -10   2    8.35    7.09   0
   5 -10  -2   16.72    6.74   0
  -5 -10   2   11.03    9.06   0
  -5  10  -2   15.56    9.74   0
  -5 -10  -2   16.69    8.02   0
   6 -10  -2  179.25    7.32   0
  -6 -10   2  171.08   12.63   0
   6  10   2  182.59   10.84   0
   6 -10   2  179.06    7.63   0
  -6  10   2  168.17    7.17   0
  -6 -10  -2  170.78    9.05   0
  -6  10  -2  157.62    9.92   0
   7 -10  -2   90.76    9.37   0
  -7  10   2   82.28    6.70   0
  -7  10  -2   75.68    9.15   0
   7  10   2   83.42   10.87   0
   7 -10   2   80.87    7.08   0
  -8  10  -2  219.95    6.97   0
   8  10   2  249.62   13.30   0
   8 -10   2  251.27    9.93   0
  -8  10   2  227.77    6.99   0
   8 -10  -2  259.33    9.53   0
   9 -10  -2   10.26    8.61   0
  -9  10   2    4.00    8.23   0
   9 -10   2   11.50    8.73   0
   9  10   2    5.65   12.46   0
 -10  10   2    4.76    5.75   0
  10 -10   2    6.49    8.62   0
  10 -10  -2   -0.20    6.04   0
 -11  10   2   25.87    5.58   0
  11 -10   2   28.88    8.67   0
  11 -10  -2   19.71    6.09   0
 -12  10   2   15.30    8.18   0
  12 -10  -2   16.35    8.59   0
  12 -10   2    3.98    8.62   0
  13 -10   2   22.92    8.36   0
  13 -10  -2    9.01    6.14   0
 -13  10   2   19.68    8.37   0
  14 -10   2  157.14    8.90   0
  14 -10  -2  157.15    9.15   0
 -14  10   2  133.19    6.09   0
 -15  10   2    2.28    5.71   0
  15 -10  -2   12.90    8.46   0
  15 -10   2   14.32    8.37   0
  16 -10  -2   13.12    5.72   0
  16 -10   2   14.52    8.34   0
 -16  10   2   18.14    7.85   0
  17 -10   2   13.68    5.82   0
  17 -10  -2   15.78    8.20   0
 -17  10   2    0.80    7.77   0
  18 -10  -2   15.53    7.94   0
 -18  10   2    9.86    5.38   0
  18 -10   2   15.84    5.82   0
  19 -10   2   16.94    5.92   0
  19 -10  -2    6.85    7.89   0
 -19  10   2    5.08    7.82   0
  20 -10   2   30.07    8.28   0
  20 -10  -2   32.62    5.90   0
  21 -10   2    7.82    8.35   0
  21 -10  -2    9.95    5.85   0
  22 -10  -2    3.93    5.91   0
  22 -10   2   20.70    8.36   0
   1  11   2 1075.17   11.94   0
  -1  11   2 1074.23   11.17   0
  -1 -11   2 1112.29   13.95   0
   1 -11   2 1106.74   11.72   0
   1 -11  -2 1153.08   11.10   0
  -1 -11  -2 1130.08   11.53   0
   2 -11  -2   76.30    8.80   0
  -2 -11  -2   82.08    6.50   0
  -2  11  -2   70.18    7.01   0
  -2 -11   2   75.95    7.36   0
   2  11   2   77.69    9.80   0
   2 -11   2   76.88    7.02   0
  -2  11   2   79.15    6.67   0
  -3  11  -2  289.43   10.55   0
  -3 -11   2  295.58   11.31   0
   3  11   2  301.49   11.15   0
  -3 -11  -2  311.31   10.12   0
   3 -11  -2  318.23   10.10   0
   3 -11   2  294.46   10.84   0
  -3  11   2  285.41    7.94   0
   4 -11  -2 1053.29   10.50   0
  -4 -11  -2 1053.65   13.71   0
  -4 -11   2  991.00   15.38   0
  -4  11   2  981.66   10.52   0
  -4  11  -2  972.60   10.88   0
   4  11   2 1040.20   14.93   0
   4 -11   2 1030.69   10.96   0
   5 -11  -2   57.99    6.77   0
  -5 -11  -2   57.57    8.24   0
  -5 -11   2   60.42    9.41   0
  -5  11  -2   55.29    7.10   0
  -5  11   2   58.95    9.38   0
   5 -11   2   60.16   10.14   0
   5  11   2   61.86    9.31   0
   6 -11  -2  290.98    7.62   0
  -6  11  -2  274.47    7.68   0
   6 -11   2  297.98    8.05   0
   6  11   2  295.74   11.29   0
  -6 -11  -2  295.55    9.88   0
  -6 -11   2  293.44   13.21   0
  -6  11   2  280.43    9.89   0
   7  11   2  111.26    9.68   0
   7 -11   2  112.70    7.12   0
   7 -11  -2  118.47    9.50   0
  -7  11   2  112.07    9.25   0
  -7 -11   2  107.57   14.33   0
  -7  11  -2  101.74    9.16   0
  -7 -11   2  106.51   15.04   0
   8  11   2  478.31   15.63   0
   8 -11   2  491.14   10.38   0
  -8  11  -2  440.73    7.71   0
   8 -11  -2  527.53   10.33   0
  -8  11   2  454.38    7.85   0
   9 -11   2  446.62   10.24   0
  -9  11   2  410.06    7.62   0
   9  11   2  421.03   20.82   0
   9 -11  -2  447.54    7.89   0
  10 -11  -2  261.46    7.21   0
 -10  11   2  222.21    6.81   0
  10 -11   2  271.59    7.43   0
  11 -11   2    4.87    6.12   0
  11 -11  -2    0.50    6.02   0
 -11  11   2   14.52    7.96   0
  12 -11   2  127.24    6.44   0
 -12  11   2  135.25    8.32   0
  12 -11  -2  158.22    9.06   0
  13 -11  -2  635.66    8.54   0
  13 -11   2  641.41    8.35   0
 -13  11   2  546.96    7.87   0
  14 -11   2  165.45    6.60   0
 -14  11   2  142.22    6.35   0
  14 -11  -2  162.91    9.18   0
  15 -11  -2   85.89    6.34   0
  15 -11   2   79.03    6.11   0
 -15  11   2   60.28    5.83   0
 -16  11   2   89.03    8.23   0
  16 -11   2   86.55    6.12   0
  16 -11  -2   85.07    6.07   0
  17 -11  -2  274.78    8.99   0
  17 -11   2  263.87    6.76   0
 -17  11   2  233.06    8.31   0
  18 -11  -2  294.38    8.99   0
  18 -11   2  259.72    6.95   0
 -18  11   2  235.80    6.54   0
  19 -11   2   58.87    5.94   0
 -19  11   2   43.93    5.81   0
  19 -11  -2   75.74    6.11   0
  20 -11  -2   10.83    5.88   0
  20 -11   2   14.26    8.35   0
  21 -11  -2    3.42    5.93   0
  21 -11   2    6.17    8.33   0
  22 -11  -2  155.25    6.60   0
  22 -11   2  149.72    6.76   0
   0 -12   2   10.57    8.90   0
   0 -12  -2   13.23    5.81   0
   0  12   2   15.83    8.75   0
  -1 -12   2 1691.85   14.08   0
   1  12   2 1686.36   13.70   0
   1 -12  -2 1819.73   12.82   0
   1 -12   2 1763.87   14.94   0
  -1  12   2 1673.40   14.21   0
  -1 -12  -2 1853.17   14.75   0
  -2  12  -2 1138.56   11.29   0
  -2  12   2 1180.90   12.62   0
   2  12   2 1201.70   13.92   0
  -2 -12  -2 1312.78   13.31   0
   2 -12   2 1219.36   13.23   0
   2 -12  -2 1223.29   10.83   0
  -2 -12   2 1171.55   12.89   0
   3 -12  -2 1321.90   12.62   0
  -3 -12  -2 1362.13   14.04   0
   3  12   2 1250.17   13.32   0
  -3  12   2 1191.35   10.81   0
   3 -12   2 1260.00   11.55   0
  -3  12  -2 1226.77   13.35   0
  -3 -12   2 1278.68   15.20   0
  -4  12  -2  113.07    7.26   0
   4  12   2  121.54    9.91   0
  -4  12   2  112.59    7.04   0
  -4 -12   2  123.49    9.73   0
   4 -12   2  136.15    7.37   0
   4 -12  -2  134.79    6.99   0
  -4 -12  -2  131.76    8.93   0
  -5  12   2 1388.22   11.17   0
  -5  12  -2 1370.56   11.38   0
   5 -12   2 1509.71   13.58   0
  -5 -12   2 1431.26   17.47   0
   5  12   2 1447.46   16.89   0
   5 -12  -2 1545.24   13.16   0
  -5 -12  -2 1526.24   15.49   0
  -6 -12  -2 1996.69   18.07   0
   6 -12  -2 2084.59   12.61   0
  -6  12  -2 1828.23   12.22   0
  -6  12   2 1853.78   12.07   0
   6  12   2 1988.65   20.05   0
  -6 -12   2 2014.67   22.72   0
   6 -12   2 2032.79   12.96   0
   7 -12   2  335.14   10.07   0
  -7  12   2  318.20    9.59   0
  -7  12  -2  311.20    9.73   0
   7  12   2  337.80   13.30   0
  -7 -12   2  340.38   15.08   0
   7 -12  -2  336.06    7.55   0
  -7 -12  -2  306.87    9.95   0
   8  12   2  419.63   14.92   0
   8 -12  -2  433.19    7.58   0
  -8  12  -2  391.07    7.60   0
   8 -12   2  457.55   10.34   0
  -8  12   2  395.94    9.56   0
   9 -12   2  125.32    7.00   0
   9 -12  -2  118.94    6.50   0
  -9  12   2  114.58    8.53   0
  -9  12  -2  103.62    6.21   0
   9  12   2  105.52   14.97   0
  10 -12  -2  469.50    7.68   0
 -10  12   2  414.01    9.45   0
  10 -12   2  436.43    7.67   0
 -11  12   2  734.40   10.20   0
  11 -12  -2  870.42   10.89   0
  11 -12   2  814.88   10.77   0
 -12  12   2   29.50    5.65   0
  12 -12   2   29.79    8.33   0
  12 -12  -2   30.53    5.86   0
  13 -12   2   19.02    8.34   0
 -13  12   2    6.86    5.51   0
  13 -12  -2   15.41    6.19   0
  14 -12  -2    7.08    8.36   0
  14 -12   2    3.28    8.31   0
 -14  12   2    1.99    5.65   0
  15 -12   2  637.40    9.90   0
 -15  12   2  532.80    9.44   0
  15 -12  -2  631.96    7.99   0
 -16  12   2  495.50    9.33   0
  16 -12   2  572.91    9.92   0
  16 -12  -2  584.38    8.01   0
 -17  12   2   23.29    5.42   0
  17 -12  -2   30.45    8.29   0
  17 -12   2   28.97    8.25   0
 -18  12   2   31.54    5.57   0
  18 -12  -2   34.90    8.39   0
  18 -12   2   31.04    8.26   0
 -19  12   2   61.18    5.83   0
  19 -12   2   72.35    8.37   0
  19 -12  -2   70.88    5.84   0
  20 -12   2  446.43    9.90   0
  20 -12  -2  431.18    7.70   0
  21 -12   2  313.33    9.68   0
  21 -12  -2  304.05    7.48   0
  22 -12  -2   29.82    6.06   0
  22 -12   2   31.10    5.98   0
   1 -13   2  365.01    8.18   0
   1 -13  -2  377.23    7.81   0
  -1 -13  -2  380.65    7.76   0
  -1 -13   2  374.78   10.63   0
  -1  13   2  369.53    7.85   0
   1  13   2  371.95   10.25   0
  -2 -13  -2  171.23    6.90   0
  -2  13   2  166.26    9.18   0
   2 -13   2  167.51    7.27   0
  -2 -13   2  172.18    9.64   0
   2  13   2  168.24    9.99   0
  -2  13  -2  154.73    7.33   0
   2 -13  -2  169.40    6.79   0
  -3 -13   2  467.31    9.36   0
   3  13   2  476.37    9.35   0
  -3 -13  -2  506.76   10.35   0
   3 -13  -2  494.75    8.28   0
  -3  13  -2  449.54   10.59   0
   3 -13   2  483.71    8.60   0
  -3  13   2  473.53   10.64   0
   4 -13   2 1030.87   10.39   0
   4  13   2  958.23   12.23   0
  -4  13  -2  934.47    9.99   0
   4 -13  -2 1018.26    9.86   0
  -4 -13   2  983.68   13.83   0
  -4  13   2  935.14    9.72   0
  -4 -13  -2 1066.78   12.93   0
   5  13   2    0.95    8.97   0
  -5  13  -2    4.28    6.46   0
  -5 -13   2   -1.40    8.05   0
  -5 -13  -2    3.21    7.37   0
   5 -13  -2   -1.22    8.66   0
   5 -13   2   -4.21    9.38   0
  -5  13   2    3.14    6.36   0
  -6 -13  -2  110.35    8.24   0
   6 -13  -2  110.40    6.58   0
   6  13   2  111.91   11.56   0
  -6  13  -2   94.69    6.57   0
  -6  13   2  100.32    6.51   0
   6 -13   2  118.72    6.92   0
  -6 -13   2  109.29   10.69   0
  -7  13   2  472.12    7.86   0
  -7 -13   2  504.67   14.63   0
  -7 -13  -2  484.52   10.97   0
  -7  13  -2  456.70    9.94   0
   7 -13  -2  536.24    8.06   0
   7  13   2  491.27   13.02   0
   7 -13   2  529.88   10.47   0
   8 -13  -2  495.04    8.14   0
   8 -13   2  481.10    8.15   0
   8  13   2  462.46   15.00   0
  -8  13  -2  406.60    7.65   0
  -8  13   2  441.59    7.89   0
  -9  13   2  259.06    6.91   0
   9  13   2  258.31   16.83   0
   9 -13   2  269.91    7.28   0
   9 -13  -2  284.79    7.24   0
  -9  13  -2  231.83    6.76   0
 -10  13   2   51.72    6.01   0
  10 -13  -2   50.95    6.31   0
  10 -13   2   57.31    8.85   0
  11 -13   2   30.70    6.18   0
 -11  13   2   30.19    5.77   0
  11 -13  -2   42.83    8.55   0
  12 -13   2   22.51    6.13   0
 -12  13   2   25.48    5.66   0
  12 -13  -2   35.90    5.95   0
 -13  13   2  257.59    6.62   0
  13 -13   2  283.97    7.19   0
  13 -13  -2  310.60    7.04   0
 -14  13   2   29.45    8.21   0
  14 -13  -2   35.57    5.90   0
  14 -13   2   27.45    6.11   0
  15 -13   2   25.79    5.72   0
 -15  13   2   28.79    7.90   0
  15 -13  -2   20.70    8.43   0
  16 -13   2   36.23    8.33   0
  16 -13  -2   39.15    5.80   0
 -16  13   2   24.96    7.76   0
  17 -13  -2  102.38    8.57   0
 -17  13   2   80.80    5.74   0
  17 -13   2  109.22    8.48   0
  18 -13  -2  297.90    8.99   0
 -18  13   2  231.66    6.45   0
  18 -13   2  250.08    9.10   0
  19 -13   2  120.59    8.72   0
 -19  13   2   92.42    6.09   0
  19 -13  -2  118.69    6.43   0
  20 -13   2   10.89    5.92   0
  20 -13  -2    8.97    5.90   0
  21 -13  -2    0.84    5.96   0
  21 -13   2   -5.80    5.89   0
  22 -13  -2   40.34    8.67   0
  22 -13   2   32.59    6.27   0
   0 -14  -2   59.94    6.06   0
   0  14   2   53.79    8.69   0
   0 -14   2   63.16    8.82   0
  -1 -14  -2  109.77    6.39   0
  -1  14   2  110.74    6.58   0
   1 -14  -2  110.99    6.25   0
   1  14   2  103.73    7.06   0
  -1 -14   2  108.00    9.17   0
   1 -14   2  109.21    8.97   0
  -2  14   2  181.47    9.15   0
  -2  14  -2  188.32    7.23   0
  -2 -14   2  199.72    9.56   0
  -2 -14  -2  209.82    8.98   0
   2 -14   2  197.37    7.03   0
   2  14   2  198.44    7.62   0
   2 -14  -2  207.76    6.85   0
  -3  14  -2  459.40   10.47   0
   3  14   2  471.86    9.17   0
  -3 -14  -2  522.29   10.13   0
   3 -14   2  498.05    8.42   0
  -3 -14   2  483.89   10.86   0
   3 -14  -2  500.25    8.10   0
  -3  14   2  461.66   10.13   0
  -4 -14   2   99.54    8.89   0
  -4  14   2   98.33    6.42   0
   4  14   2   99.00    6.92   0
  -4 -14  -2  118.99    8.19   0
   4 -14   2  109.27    9.32   0
  -4  14  -2   93.17    6.79   0
   4 -14  -2  115.21    8.76   0
  -5  14  -2   74.66    6.47   0
  -5  14   2   72.31    6.63   0
  -5 -14  -2   90.91    8.06   0
   5 -14  -2   81.37    6.51   0
   5 -14   2   93.27    9.08   0
  -5 -14   2   84.38    8.68   0
   5  14   2   83.88    9.38   0
  -6 -14  -2  416.75   10.16   0
  -6 -14   2  393.06   11.16   0
  -6  14  -2  365.70    7.40   0
  -6  14   2  382.28    7.45   0
   6 -14   2  424.70    7.84   0
   6  14   2  395.72   11.55   0
   6 -14  -2  423.14    9.59   0
   7 -14  -2    2.23    6.09   0
   7 -14   2    3.32    9.00   0
  -7 -14  -2    2.32    7.14   0
  -7  14   2   -0.25    8.35   0
   7  14   2    1.23    8.55   0
  -7  14  -2    9.11    8.48   0
  -7 -14   2    0.29    7.64   0
   8 -14   2   21.55    6.17   0
  -8 -14   2   12.55   13.19   0
   8 -14  -2   11.91    6.18   0
  -8  14  -2   17.39    5.88   0
   8  14   2   15.95   10.51   0
  -8  14   2   10.14    8.41   0
  -9  14   2    9.38    8.33   0
   9 -14   2   24.08    8.81   0
  -9  14  -2   11.58    5.87   0
   9 -14  -2   17.79    6.14   0
   9  14   2   14.52   11.89   0
  10 -14  -2   72.63    8.78   0
 -10  14   2   73.46    8.33   0
  10 -14   2   68.85    6.24   0
  11 -14  -2   40.60    8.71   0
  11 -14   2   47.33    6.19   0
 -11  14   2   39.97    8.20   0
  12 -14   2  132.14    8.73   0
 -12  14   2  117.85    8.10   0
  12 -14  -2  135.77    6.43   0
 -13  14   2   17.01    8.34   0
  13 -14  -2   32.99    8.58   0
  13 -14   2   23.81    8.72   0
 -14  14   2   12.76    8.10   0
  14 -14  -2    9.82    5.83   0
  14 -14   2   12.95    8.51   0
  15 -14   2   11.07    5.89   0
 -15  14   2    1.84    7.96   0
  15 -14  -2    8.54    8.22   0
  16 -14  -2   10.41    6.06   0
 -16  14   2   19.30    5.52   0
  16 -14   2    8.14    6.19   0
  17 -14  -2    7.63    8.36   0
  17 -14   2   20.26    5.80   0
 -17  14   2   15.37    5.51   0
 -18  14   2   18.69    5.63   0
  18 -14   2   25.62    6.10   0
  18 -14  -2   32.58    8.43   0
  19 -14  -2    5.12    5.89   0
  19 -14   2   18.52    6.01   0
 -19  14   2    6.91    5.55   0
  20 -14   2    5.67    6.05   0
  20 -14  -2   21.69    5.94   0
  21 -14   2   15.21    6.11   0
  21 -14  -2   16.19    6.22   0
   1  15   2  920.02   12.16   0
   1 -15   2  935.56   11.95   0
  -1 -15   2  950.79   11.80   0
  -1  15   2  907.14   11.83   0
   1 -15  -2  980.04   11.29   0
  -1 -15  -2  963.39    9.99   0
  -2 -15  -2   64.85    8.22   0
   2 -15  -2   68.37    6.24   0
  -2  15   2   54.36    6.46   0
  -2 -15   2   67.48    8.63   0
   2 -15   2   63.03    9.11   0
   2  15   2   65.35    8.86   0
  -2  15  -2   59.42    6.45   0
   3 -15  -2  496.29    9.95   0
  -3  15   2  452.87    9.87   0
  -3 -15   2  476.94   10.70   0
   3  15   2  466.02   10.88   0
  -3  15  -2  451.77   10.12   0
  -3 -15  -2  499.01    9.83   0
   3 -15   2  493.85   10.21   0
  -4  15  -2  867.37   11.35   0
  -4 -15   2  906.22   12.68   0
   4  15   2  857.94   11.01   0
   4 -15   2  933.61   11.57   0
  -4  15   2  848.11    9.21   0
  -4 -15  -2  890.76   10.14   0
   4 -15  -2  945.21   10.98   0
   5  15   2   15.84    8.85   0
  -5  15  -2   23.44    8.54   0
   5 -15  -2   14.93    5.74   0
  -5 -15  -2   14.68    7.35   0
  -5  15   2   20.91    5.99   0
   5 -15   2   20.20    8.70   0
  -5 -15   2   18.93    8.06   0
   6  15   2  159.45    9.91   0
  -6  15   2  152.00    9.03   0
   6 -15   2  163.04    6.86   0
  -6  15  -2  159.56    8.90   0
   6 -15  -2  171.52    6.79   0
  -6 -15   2  160.65    9.01   0
  -6 -15  -2  166.25    8.64   0
  -7  15  -2  210.68    9.15   0
   7 -15   2  236.90    9.61   0
  -7 -15  -2  216.32    8.86   0
  -7 -15   2  216.22    9.69   0
  -7  15   2  210.76    9.01   0
   7  15   2  215.86   10.12   0
   7 -15  -2  255.72    9.28   0
   8  15   2 1087.48   18.41   0
  -8 -15   2 1146.26   22.30   0
  -8 -15  -2 1126.92   16.28   0
   8 -15  -2 1228.18   11.60   0
   8 -15   2 1149.44    9.96   0
  -8  15  -2 1003.56    9.29   0
  -8  15   2 1039.46    9.40   0
   9 -15  -2  363.54    9.55   0
  -9  15  -2  296.24    6.85   0
   9 -15   2  355.93    9.71   0
  -9  15   2  305.59    6.95   0
   9  15   2  318.39   15.27   0
  10 -15   2  131.97    6.63   0
 -10  15   2  114.20    6.21   0
  10 -15  -2  131.78    8.86   0
  11 -15  -2   -2.64    5.82   0
 -11  15   2   -2.46    5.55   0
  11 -15   2   -5.08    8.52   0
  12 -15  -2  110.24    6.19   0
  12 -15   2   89.03    6.56   0
 -12  15   2   86.70    6.27   0
  13 -15  -2  547.78   10.02   0
 -13  15   2  445.15    7.39   0
  13 -15   2  533.82    7.68   0
  14 -15  -2   28.70    6.11   0
 -14  15   2   26.77    5.55   0
  14 -15   2   26.66    5.76   0
  15 -15  -2   29.78    8.21   0
 -15  15   2   12.78    5.45   0
  15 -15   2   34.43    8.30   0
  16 -15   2   33.32    8.41   0
  16 -15  -2   40.40    5.89   0
 -16  15   2   21.14    5.63   0
  17 -15  -2  249.69    7.01   0
  17 -15   2  254.10    9.06   0
 -17  15   2  212.60    6.39   0
  18 -15  -2  289.24    9.25   0
  18 -15   2  291.32    9.35   0
 -18  15   2  223.72    6.60   0
  19 -15  -2   96.57    6.20   0
  19 -15   2   97.13    8.56   0
 -19  15   2   77.53    8.00   0
  20 -15   2  103.29    8.84   0
  20 -15  -2   89.49    6.35   0
  21 -15   2   -7.94    8.67   0
  21 -15  -2   -2.83    6.02   0
   0 -16   2   62.45    8.53   0
   0 -16  -2   67.31    5.91   0
   0  16   2   59.81    6.35   0
   1 -16   2 1134.74   10.40   0
  -1 -16  -2 1161.91   10.31   0
   1 -16  -2 1205.36   11.70   0
   1  16   2 1088.66   10.75   0
  -1 -16   2 1110.80   10.75   0
  -1  16   2 1109.34   12.07   0
  -2 -16  -2  615.46   10.10   0
   2 -16   2  595.14   10.40   0
  -2  16   2  559.88    8.28   0
   2 -16  -2  603.11    9.88   0
   2  16   2  573.84    9.02   0
  -2 -16   2  568.31    8.80   0
  -2  16  -2  538.80    8.25   0
  -3 -16   2  128.94    8.61   0
   3 -16  -2  132.87    8.79   0
  -3  16  -2  116.71    6.51   0
  -3  16   2  122.45    8.72   0
   3  16   2  123.12    9.04   0
   3 -16   2  133.64    8.98   0
  -3 -16  -2  136.74    6.08   0
   4  16   2  271.07   10.07   0
  -4 -16  -2  284.15    9.15   0
  -4 -16   2  280.73    9.91   0
   4 -16  -2  282.01    6.89   0
  -4  16   2  267.28    6.96   0
  -4  16  -2  257.00    9.37   0
   4 -16   2  281.43    9.49   0
  -5 -16   2  473.26   10.76   0
  -5 -16  -2  504.80    9.95   0
   5 -16  -2  509.38    9.86   0
  -5  16  -2  455.69   10.27   0
   5 -16   2  507.49   10.11   0
  -5  16   2  443.58    9.61   0
   5  16   2  473.11   11.10   0
  -6 -16   2 1632.93   16.42   0
   6 -16  -2 1685.81   10.92   0
  -6  16  -2 1520.13   12.59   0
  -6  16   2 1504.39   10.54   0
   6 -16   2 1690.18   11.24   0
   6  16   2 1581.64   16.75   0
  -6 -16  -2 1646.66   14.91   0
  -7  16   2   62.15    5.89   0
   7 -16  -2   58.41    6.08   0
  -7 -16  -2   60.04    9.25   0
  -7  16  -2   60.43    6.20   0
   7  16   2   50.48    9.04   0
   7 -16   2   60.75    6.54   0
  -7 -16   2   56.43    9.59   0
  -8 -16  -2  186.05   10.14   0
  -8  16  -2  174.88    6.73   0
  -8  16   2  178.68    6.57   0
   8 -16   2  184.76    9.44   0
   8  16   2  170.35   11.80   0
   8 -16  -2  187.80    6.63   0
  -8 -16   2  182.02   11.10   0
   9 -16  -2  158.13    6.59   0
   9 -16   2  142.63    6.65   0
   9  16   2  136.16   12.79   0
  -9  16   2  126.22    8.53   0
  10 -16  -2  687.48    8.45   0
  10 -16   2  702.88   10.23   0
 -10  16   2  616.50    9.74   0
  11 -16  -2  537.25    8.08   0
 -11  16   2  465.94    9.41   0
  11 -16   2  524.91    8.03   0
  12 -16  -2    1.06    8.58   0
  12 -16   2   -3.56    6.06   0
 -12  16   2    8.53    5.81   0
  13 -16  -2   -2.62    5.84   0
  13 -16   2   -4.46    8.22   0
 -13  16   2   -2.43    5.57   0
  14 -16   2   21.20    8.09   0
  14 -16  -2    8.20    8.16   0
 -14  16   2   17.71    5.41   0
  15 -16  -2  755.89    8.53   0
  15 -16   2  765.75    8.69   0
 -15  16   2  642.20    8.04   0
 -16  16   2   77.00    5.87   0
  16 -16   2  104.33    6.05   0
  16 -16  -2  103.27    8.54   0
  17 -16  -2   98.11    6.44   0
 -17  16   2   85.99    6.04   0
  17 -16   2  108.24    6.41   0
  18 -16   2   51.96    8.58   0
  18 -16  -2   58.74    8.37   0
 -18  16   2   55.12    7.94   0
  19 -16  -2   14.35    8.50   0
  19 -16   2   38.20    8.27   0
 -19  16   2    5.08    8.11   0
  20 -16   2  393.91    9.67   0
  20 -16  -2  377.66    7.43   0
  21 -16  -2   77.39    6.54   0
  21 -16   2   96.00    8.87   0
   1  17   2   65.89    8.85   0
  -1 -17   2   60.75    8.30   0
  -1  17   2   66.21    8.95   0
   1 -17  -2   59.99    6.16   0
  -1 -17  -2   68.77    5.91   0
   1 -17   2   62.31    6.31   0
  -2 -17   2  224.11    8.99   0
   2 -17   2  212.81    9.19   0
   2  17   2  212.99    9.42   0
  -2  17   2  217.62    6.80   0
  -2 -17  -2  220.83    8.63   0
   2 -17  -2  228.32    6.65   0
  -3 -17   2  377.19    7.68   0
   3  17   2  362.33   10.17   0
  -3  17   2  351.63    9.31   0
  -3  17  -2  359.55    7.47   0
   3 -17   2  377.32    9.65   0
   3 -17  -2  397.25    7.43   0
  -3 -17  -2  391.60    7.55   0
   4  17   2   54.37    8.56   0
  -4 -17   2   60.35    8.25   0
  -4 -17  -2   52.60    5.50   0
  -4  17   2   52.08    6.01   0
   4 -17   2   59.95    8.45   0
   4 -17  -2   54.31    8.19   0
  -4  17  -2   45.20    6.08   0
   5 -17   2   -0.40    8.37   0
  -5 -17  -2    2.63    5.38   0
  -5  17   2   -4.78    8.12   0
   5 -17  -2    8.11    5.74   0
  -5 -17   2    1.71    7.99   0
  -5  17  -2   -0.39    5.86   0
   5  17   2    7.89    8.61   0
   6 -17  -2  136.87    8.82   0
  -6 -17   2  146.85    8.74   0
  -6  17   2  125.19    6.17   0
   6 -17   2  143.61    6.55   0
   6  17   2  127.84    9.59   0
  -6  17  -2  129.78    6.42   0
  -6 -17  -2  136.49    6.39   0
   7 -17  -2   60.05    6.02   0
   7 -17   2   53.30    6.26   0
  -7  17  -2   48.62    5.99   0
  -7 -17   2   53.98    8.09   0
   7  17   2   49.32    8.70   0
  -7  17   2   46.79    8.29   0
  -7 -17  -2   58.46    7.62   0
  -8  17   2  276.53    8.86   0
   8  17   2  278.19   10.82   0
  -8 -17  -2  286.65    9.57   0
  -8 -17   2  304.46   11.88   0
   8 -17  -2  317.68    7.13   0
  -8  17  -2  276.23    6.80   0
   8 -17   2  318.85    9.29   0
   9 -17  -2   52.93    6.25   0
  -9  17   2   40.57    5.99   0
   9  17   2   46.25   10.51   0
   9 -17   2   49.52    6.11   0
  10 -17   2   38.16    8.85   0
 -10  17   2   22.53    5.80   0
  10 -17  -2   32.95    8.66   0
  11 -17   2   51.17    6.38   0
 -11  17   2   41.78    5.91   0
  11 -17  -2   65.61    8.78   0
  12 -17  -2   44.74    6.02   0
  12 -17   2   64.07    8.55   0
 -12  17   2   41.16    5.73   0
 -13  17   2  219.94    8.21   0
  13 -17  -2  260.42    6.67   0
  13 -17   2  263.52    6.62   0
  14 -17  -2   79.36    8.59   0
  14 -17   2   67.64    6.14   0
 -14  17   2   57.50    8.03   0
  15 -17  -2   58.58    6.10   0
  15 -17   2   53.57    8.66   0
 -15  17   2   54.15    7.91   0
  16 -17  -2   -1.74    8.27   0
  16 -17   2   16.73    8.14   0
 -16  17   2   11.57    8.02   0
  17 -17  -2  125.03    6.58   0
  17 -17   2  118.83    6.35   0
 -17  17   2  105.22    8.18   0
  18 -17   2   22.39    6.14   0
  18 -17  -2   30.61    6.12   0
 -18  17   2   32.02    8.05   0
 -19  17   2   35.29    8.13   0
  19 -17  -2   44.16    8.46   0
  19 -17   2   31.72    6.02   0
  20 -17  -2    9.50    6.11   0
  20 -17   2   16.66    6.08   0
   0  18   2  141.43    9.19   0
   0 -18  -2  149.73    8.49   0
   0 -18   2  151.50    8.76   0
   1  18   2  210.03    9.28   0
  -1  18   2  213.01    9.51   0
   1 -18  -2  212.01    8.78   0
  -1 -18  -2  215.66    8.68   0
   1 -18   2  208.42    6.92   0
  -1 -18   2  186.98    9.13   0
  -2 -18  -2  185.31    8.23   0
   2  18   2  167.63    9.12   0
   2 -18   2  167.46    8.98   0
  -2 -18   2  168.62    8.65   0
  -2  18   2  156.02    7.01   0
   2 -18  -2  163.03    6.34   0
  -3 -18  -2    0.83    7.57   0
   3  18   2    3.17    6.08   0
  -3 -18   2    3.68    5.60   0
  -3  18   2   -2.29    5.71   0
   3 -18   2    1.32    8.45   0
   3 -18  -2   -2.60    8.18   0
   4 -18  -2   14.34    8.20   0
  -4 -18   2    2.81    5.50   0
  -4 -18  -2    6.48    7.60   0
  -4  18  -2    7.88    6.10   0
  -4  18   2   11.25    8.27   0
   4  18   2   -2.93    8.60   0
   4 -18   2    1.12    8.36   0
  -5  18   2    0.99    5.90   0
   5 -18   2   16.18    8.60   0
  -5 -18  -2   13.01    7.38   0
  -5 -18   2    7.48    7.78   0
   5  18   2   17.61    8.43   0
   5 -18  -2    6.96    5.79   0
  -5  18  -2   15.16    5.88   0
  -6  18   2  323.41    6.95   0
   6 -18  -2  356.44    7.24   0
   6 -18   2  367.34    9.36   0
  -6 -18  -2  350.30    9.27   0
  -6 -18   2  342.43    9.65   0
  -6  18  -2  317.07    7.13   0
   6  18   2  330.26   10.36   0
  -7 -18  -2   30.10    9.26   0
  -7 -18   2   32.99    9.12   0
   7 -18   2   30.00    6.16   0
   7 -18  -2   29.81    8.28   0
   7  18   2   24.92    8.45   0
  -7  18  -2   26.58    5.96   0
  -7  18   2   30.33    8.22   0
  -8 -18   2   87.81   10.00   0
  -8 -18  -2   88.87    8.05   0
   8  18   2   80.55   10.72   0
  -8  18   2   79.21    5.94   0
   8 -18   2   89.84    6.54   0
   8 -18  -2  105.40    8.69   0
   9 -18  -2    5.65    8.39   0
  -9 -18   2    0.35   12.57   0
  -9  18   2    1.91    5.79   0
   9 -18   2   10.97    8.58   0
  10 -18  -2   84.68    8.75   0
 -10  18   2   75.50    8.42   0
  10 -18   2   91.14    6.34   0
  11 -18  -2    4.94    5.83   0
 -11  18   2   11.32    7.92   0
  11 -18   2   10.61    8.36   0
  12 -18  -2   22.16    6.06   0
 -12  18   2   32.21    5.50   0
  12 -18   2   23.98    5.82   0
 -13  18   2    6.18    5.56   0
  13 -18  -2   16.14    8.10   0
  13 -18   2   22.30    5.94   0
  14 -18  -2   74.89    6.01   0
  14 -18   2   59.70    8.44   0
 -14  18   2   47.73    5.63   0
  15 -18  -2   49.24    5.72   0
 -15  18   2   39.87    5.58   0
  15 -18   2   55.83    6.10   0
  16 -18  -2    6.67    5.71   0
  16 -18   2   -3.01    6.08   0
 -16  18   2    9.09    5.60   0
  17 -18  -2   -4.63    8.20   0
 -17  18   2    8.60    5.69   0
  17 -18   2   -5.11    8.43   0
  18 -18   2   23.75    8.44   0
  18 -18  -2    1.62    5.87   0
 -18  18   2    7.48    5.79   0
  19 -18   2   19.75    8.40   0
 -19  18   2    1.52    5.81   0
  19 -18  -2   10.08    8.34   0
  20 -18   2   28.07    6.16   0
  20 -18  -2   10.21    8.76   0
   1 -19  -2  357.10    9.03   0
  -1  19   2  347.95    9.71   0
   1  19   2  348.05    9.87   0
  -1 -19  -2  373.28    9.14   0
   1 -19   2  361.87    7.45   0
  -1 -19   2  353.75    9.42   0
   2  19   2    4.57    6.23   0
   2 -19  -2    8.35    8.22   0
  -2  19   2   -0.85    6.17   0
  -2 -19  -2    5.92    7.74   0
   2 -19   2    7.07    6.08   0
  -2 -19   2   -1.34    7.99   0
   3 -19  -2  225.14    6.48   0
   3 -19   2  246.50    9.09   0
   3  19   2  219.54    9.21   0
  -3 -19  -2  229.38    6.54   0
  -3 -19   2  231.75    8.96   0
  -3  19   2  199.25    6.98   0
   4 -19   2  508.99   10.10   0
  -4 -19  -2  514.87    9.82   0
   4 -19  -2  521.07    7.87   0
  -4  19   2  468.53    9.77   0
   4  19   2  464.45    8.69   0
  -4 -19   2  497.72   10.12   0
   5 -19   2    4.56    8.50   0
  -5  19   2   11.06    5.90   0
   5 -19  -2    7.37    7.88   0
   5  19   2    8.06    5.82   0
  -5 -19   2    4.19    7.58   0
  -5 -19  -2    3.65    7.22   0
   6 -19   2  186.75    9.23   0
   6 -19  -2  197.91    8.70   0
  -6  19   2  165.16    8.74   0
  -6 -19   2  183.88    9.16   0
  -6 -19  -2  185.56    8.38   0
   6  19   2  169.58    9.47   0
   7 -19   2  174.03    8.94   0
   7 -19  -2  177.93    6.40   0
  -7 -19  -2  158.24    8.44   0
   7  19   2  149.57    9.68   0
  -7  19   2  133.24    6.28   0
  -7 -19   2  157.31    9.15   0
  -8 -19   2  654.35   13.78   0
   8 -19   2  651.13    8.23   0
  -8  19   2  593.57    9.88   0
   8  19   2  588.89   12.62   0
  -8 -19  -2  624.55   11.31   0
   8 -19  -2  685.26    8.15   0
  -9 -19   2  219.08   12.93   0
   9 -19  -2  257.20    6.92   0
  -9 -19  -2  224.09   10.71   0
   9 -19   2  231.97    9.27   0
  -9  19   2  202.32    8.78   0
 -10  19   2   79.67    5.89   0
  10 -19   2   84.92    6.24   0
  10 -19  -2   74.22    6.15   0
  11 -19   2    7.10    5.77   0
  11 -19  -2   19.28    5.85   0
 -11  19   2   18.14    5.39   0
 -12  19   2   42.24    7.82   0
  12 -19   2   49.38    5.87   0
  12 -19  -2   69.34    8.09   0
  13 -19   2  422.86    9.19   0
  13 -19  -2  400.63    7.16   0
 -13  19   2  353.37    8.57   0
  14 -19   2    9.20    5.58   0
 -14  19   2   -8.36    7.53   0
  14 -19  -2    5.66    5.63   0
  15 -19  -2    7.23    8.03   0
 -15  19   2    4.10    5.63   0
  15 -19   2   21.95    8.58   0
 -16  19   2   47.00    5.79   0
  16 -19   2   69.28    8.27   0
  16 -19  -2   64.41    6.07   0
  17 -19  -2  255.90    9.24   0
  17 -19   2  220.07    6.72   0
 -17  19   2  199.86    6.40   0
  18 -19  -2  126.68    6.52   0
  18 -19   2  131.61    6.58   0
 -18  19   2  110.88    6.35   0
  19 -19   2   45.00    6.09   0
 -19  19   2   34.83    5.83   0
  19 -19  -2   49.42    6.28   0
   0  20   2   38.22    8.43   0
   0 -20  -2   34.85    7.92   0
   0 -20   2   30.16    5.82   0
   1  20   2  493.36    8.21   0
   1 -20   2  524.79    9.98   0
  -1 -20  -2  537.78    7.81   0
  -1 -20   2  527.18   10.08   0
  -1  20   2  502.08   10.07   0
   1 -20  -2  543.92    7.65   0
   2 -20   2  379.99    7.40   0
  -2 -20  -2  391.77    9.15   0
   2  20   2  348.02    7.98   0
  -2  20   2  353.28    7.46   0
   2 -20  -2  389.13    7.21   0
  -2 -20   2  370.68    7.70   0
  -3 -20  -2  172.15    6.48   0
   3 -20  -2  174.82    6.44   0
   3 -20   2  175.94    9.03   0
   3  20   2  155.37    9.60   0
  -3  20   2  157.73    6.63   0
  -3 -20   2  166.38    8.78   0
  -4 -20  -2   66.16    7.87   0
   4 -20  -2   66.38    8.28   0
   4  20   2   57.69    8.83   0
   4 -20   2   73.71    8.62   0
  -4 -20   2   62.19    8.22   0
  -4  20   2   65.22    8.46   0
   5 -20   2  449.08    9.99   0
   5 -20  -2  456.17    7.45   0
  -5  20   2  407.52    7.48   0
   5  20   2  405.61   10.38   0
  -5 -20   2  433.09    9.96   0
  -5 -20  -2  434.20    7.71   0
  -6  20   2  722.72    8.43   0
   6 -20   2  860.13   10.79   0
   6  20   2  718.77   12.07   0
   6 -20  -2  806.36    8.31   0
  -6 -20  -2  817.81   11.35   0
  -6 -20   2  791.39   11.84   0
  -7 -20  -2  162.51    8.33   0
   7 -20  -2  162.75    8.60   0
   7 -20   2  177.98    9.17   0
  -7  20   2  142.16    6.64   0
  -7 -20   2  158.65    8.59   0
   7  20   2  143.01   11.12   0
   8 -20  -2  211.95    8.75   0
  -8 -20   2  199.66   10.84   0
  -8 -20  -2  198.00    8.55   0
   8 -20   2  203.50    6.84   0
  -8  20   2  176.48    8.68   0
   8  20   2  184.25   11.25   0
  -9 -20   2  125.32   11.62   0
   9 -20   2  126.23    6.42   0
  -9  20   2  111.54    6.15   0
   9 -20  -2  123.93    8.72   0
  -9 -20  -2  126.49   10.00   0
  10 -20  -2  513.18    9.54   0
  10 -20   2  509.37    9.63   0
 -10  20   2  451.05    9.00   0
 -11  20   2  602.98    9.45   0
  11 -20   2  677.44    8.10   0
  11 -20  -2  686.73   10.01   0
 -12  20   2    9.19    5.47   0
  12 -20   2   10.86    8.13   0
  12 -20  -2   -8.69    5.70   0
  13 -20   2   10.34    5.63   0
 -13  20   2    5.53    5.37   0
  13 -20  -2    5.49    5.67   0
 -14  20   2   11.79    5.60   0
  14 -20  -2    7.95    8.26   0
  14 -20   2   25.43    8.16   0
  15 -20   2  462.91    7.74   0
  15 -20  -2  454.60    7.71   0
 -15  20   2  404.12    9.00   0
  16 -20  -2  142.54    8.74   0
  16 -20   2  143.08    6.45   0
 -16  20   2  131.96    8.21   0
 -17  20   2   70.38    8.40   0
  17 -20   2   88.95    8.65   0
  17 -20  -2   87.04    6.39   0
 -18  20   2   17.11    8.14   0
  18 -20   2   21.92    8.49   0
  18 -20  -2   20.44    8.67   0
  19 -20   2   59.20    6.28   0
  19 -20  -2   54.41    6.47   0
  -1 -21  -2   34.91    8.00   0
   1  21   2   30.19    6.28   0
  -1  21   2   43.64    9.03   0
   1 -21  -2   42.90    8.11   0
   1 -21   2   35.91    8.36   0
  -1 -21   2   30.28    6.04   0
   2 -21   2  104.15    6.65   0
   2  21   2  111.24    8.91   0
  -2 -21   2  113.86    6.37   0
   2 -21  -2  113.42    8.71   0
  -2  21   2  103.98    6.44   0
  -2 -21  -2  111.64    6.22   0
  -3  21   2  167.06    6.71   0
   3 -21  -2  179.01    6.43   0
   3  21   2  162.70    9.33   0
  -3 -21   2  194.40    8.81   0
   3 -21   2  197.65    9.08   0
  -3 -21  -2  190.09    8.77   0
   4 -21   2  161.56    6.59   0
   4  21   2  150.79    9.12   0
  -4 -21   2  180.52    8.54   0
   4 -21  -2  174.48    6.59   0
  -4  21   2  138.17    6.65   0
  -4 -21  -2  163.02    6.39   0
  -5  21   2    7.49    8.36   0
   5  21   2    9.53    8.57   0
  -5 -21  -2   12.89    5.26   0
  -5 -21   2    9.62    7.93   0
   5 -21  -2   12.15    8.38   0
   5 -21   2   13.79    6.23   0
  -6 -21  -2    4.72    7.60   0
   6  21   2    9.60    8.92   0
  -6  21   2    6.73    5.84   0
  -6 -21   2    6.06    7.82   0
   6 -21   2    5.24    6.24   0
   6 -21  -2   12.74    5.79   0
  -7  21   2  165.91    8.80   0
  -7 -21   2  195.54    8.88   0
   7 -21  -2  191.61    6.68   0
   7 -21   2  210.61    9.27   0
   7  21   2  184.18    9.49   0
  -7 -21  -2  208.11    8.68   0
   8 -21   2  160.62    8.85   0
   8  21   2  145.15    9.21   0
  -8 -21   2  154.78    8.72   0
  -8  21   2  145.93    6.07   0
   8 -21  -2  162.67    6.35   0
  -8 -21  -2  159.48    8.21   0
   9 -21   2  225.08    6.62   0
   9 -21  -2  228.54    6.59   0
  -9 -21  -2  224.81   10.25   0
  -9  21   2  189.65    8.29   0
  -9 -21   2  223.97   12.23   0
  10 -21  -2   15.28    5.80   0
 -10  21   2  -11.99    5.69   0
  10 -21   2   11.60    5.83   0
  11 -21  -2   11.94    5.77   0
 -11  21   2    1.61    5.61   0
  11 -21   2   20.91    8.20   0
  12 -21   2   20.46    5.79   0
  12 -21  -2   21.31    5.67   0
 -12  21   2   29.88    7.59   0
  13 -21   2   60.12    8.26   0
  13 -21  -2   74.87    8.22   0
 -13  21   2   52.03    7.91   0
  14 -21  -2   60.24    5.90   0
 -14  21   2   38.27    5.79   0
  14 -21   2   53.69    5.95   0
  15 -21   2    7.13    5.72   0
  15 -21  -2    8.62    5.71   0
 -15  21   2   -2.13    5.37   0
 -16  21   2    8.52    5.83   0
  16 -21  -2    3.07    8.44   0
  16 -21   2   -4.92    8.16   0
  17 -21   2   56.42    6.08   0
  17 -21  -2   41.36    5.98   0
 -17  21   2   36.78    8.30   0
  18 -21  -2   28.16    6.09   0
 -18  21   2   26.13    8.36   0
  18 -21   2   27.76    6.24   0
   0 -22  -2   49.36    7.95   0
   0 -22   2   44.03    5.93   0
   0  22   2   46.85    8.58   0
   1  22   2   11.46    6.16   0
  -1  22   2   19.42    8.66   0
   1 -22  -2   18.22    6.02   0
  -1 -22   2   10.24    5.86   0
  -1 -22  -2   21.97    7.84   0
   1 -22   2   20.09    8.39   0
  -2 -22  -2    8.78    7.96   0
  -2  22   2   15.26    8.55   0
   2 -22  -2   13.52    5.83   0
   2  22   2   11.53    8.70   0
  -2 -22   2   18.33    5.83   0
   2 -22   2   17.83    6.10   0
   3 -22   2   49.31    8.53   0
  -3 -22   2   41.48    8.41   0
  -3 -22  -2   40.20    8.00   0
   3 -22  -2   32.83    6.04   0
  -3  22   2   30.64    6.11   0
   3  22   2   39.68    6.21   0
   4  22   2   30.46    8.45   0
   4 -22   2   36.44    6.06   0
  -4  22   2   33.55    6.11   0
  -4 -22   2   32.81    8.07   0
  -4 -22  -2   38.66    5.66   0
   4 -22  -2   30.34    8.37   0
   5 -22  -2   12.27    5.61   0
  -5  22   2    3.08    8.32   0
  -5 -22   2   13.69    7.59   0
  -5 -22  -2   18.23    5.24   0
   5 -22   2   16.59    6.20   0
   5  22   2    8.89    6.01   0
  -6  22   2   56.21    8.49   0
  -6 -22  -2   55.50    7.62   0
  -6 -22   2   52.34    8.17   0
   6 -22   2   60.39    6.13   0
   6  22   2   48.56    8.45   0
   6 -22  -2   59.15    5.99   0
   7 -22  -2   14.82    8.11   0
  -7  22   2   -5.30    5.55   0
   7  22   2   -0.75    7.90   0
  -7 -22   2    3.29    7.06   0
  -7 -22  -2    1.93    7.15   0
   7 -22   2   11.05    5.92   0
   8 -22   2   10.44    8.21   0
   8 -22  -2    5.95    7.94   0
  -8  22   2   35.40    7.86   0
  -8 -22   2    7.64    8.90   0
  -8 -22  -2   11.02    7.10   0
  -9 -22  -2   -4.14    8.53   0
   9 -22  -2    4.28    5.61   0
  -9  22   2    3.06    5.60   0
  -9 -22   2   -0.40    8.78   0
   9 -22   2   -0.13    8.18   0
  10 -22  -2   21.36    8.05   0
  10 -22   2    8.26    5.85   0
 -10  22   2   11.53    5.52   0
  11 -22  -2   29.09    7.96   0
 -11  22   2   22.58    7.65   0
  11 -22   2    7.43    5.68   0
  12 -22   2   -1.35    7.96   0
 -12  22   2    3.02    5.45   0
  12 -22  -2    5.16    8.01   0
  13 -22   2    9.51    5.62   0
 -13  22   2   13.99    5.32   0
  13 -22  -2    9.57    5.72   0
  14 -22   2    1.20    8.03   0
  14 -22  -2    1.47    5.63   0
 -14  22   2    3.40    7.65   0
  15 -22   2   54.21    5.98   0
  15 -22  -2   48.61    8.44   0
 -15  22   2   35.63    8.18   0
  16 -22  -2   15.88    5.79   0
 -16  22   2   -8.71    5.72   0
  16 -22   2   -7.45    5.83   0
  17 -22   2   21.75    8.54   0
  17 -22  -2  -15.07    8.60   0
 -17  22   2   -1.09    5.91   0
  -1 -23  -2   83.76    6.01   0
   1 -23   2   94.22    8.67   0
  -1 -23   2   80.56    6.25   0
  -1  23   2   71.47    8.54   0
   1  23   2   72.91    6.21   0
   1 -23  -2   73.26    8.20   0
   2 -23  -2  173.09    8.48   0
  -2 -23   2  178.45    6.61   0
   2  23   2  168.63    9.24   0
  -2  23   2  161.50    8.76   0
  -2 -23  -2  167.48    6.46   0
   2 -23   2  180.73    6.73   0
  -3 -23  -2  238.90    6.58   0
   3 -23   2  248.83    8.88   0
   3  23   2  222.43    7.26   0
  -3 -23   2  246.42    8.90   0
   3 -23  -2  254.30    6.50   0
  -3  23   2  225.86    9.20   0
   4  23   2  285.63    7.63   0
   4 -23   2  318.39    6.81   0
   4 -23  -2  306.13    6.74   0
  -4 -23   2  316.87    9.32   0
  -4  23   2  293.02    6.83   0
  -4 -23  -2  339.69    9.03   0
   5 -23  -2   39.68    8.04   0
   5  23   2   27.13    8.45   0
  -5  23   2   29.38    5.86   0
  -5 -23   2   40.26    7.46   0
  -5 -23  -2   36.34    7.59   0
   5 -23   2   36.71    5.94   0
   6  23   2   23.13    8.35   0
  -6 -23  -2   35.06    7.32   0
   6 -23  -2   31.14    5.58   0
   6 -23   2   37.36    5.69   0
  -6  23   2   17.43    8.25   0
  -6 -23   2   25.91    7.76   0
  -7  23   2  275.90    6.76   0
  -7 -23   2  306.73    9.17   0
   7 -23  -2  321.23    6.99   0
  -7 -23  -2  309.62    9.00   0
   7 -23   2  323.16    7.03   0
   7  23   2  284.09    9.80   0
   8 -23   2  103.78    6.39   0
   8 -23  -2  110.45    6.16   0
  -8 -23  -2   96.96    7.63   0
  -8 -23   2   97.34    8.03   0
  -8  23   2   93.21    5.80   0
   9 -23   2  417.38    9.58   0
  -9  23   2  324.00    6.74   0
  -9 -23   2  376.97   12.19   0
  -9 -23  -2  386.91   11.06   0
   9 -23  -2  381.59    7.31   0
  10 -23   2   43.78    8.02   0
 -10  23   2   38.06    7.90   0
  10 -23  -2   39.81    5.94   0
  11 -23   2   -0.67    5.73   0
  11 -23  -2   -1.95    5.55   0
 -11  23   2   -3.67    5.38   0
  12 -23  -2  121.22    6.10   0
  12 -23   2  114.83    8.49   0
 -12  23   2   79.47    7.92   0
  13 -23   2  168.20    6.29   0
 -13  23   2  141.58    8.04   0
  13 -23  -2  158.83    8.52   0
  14 -23  -2   68.04    8.34   0
  14 -23   2   46.14    8.39   0
 -14  23   2   37.55    5.67   0
  15 -23   2    3.98    5.83   0
 -15  23   2    4.77    5.70   0
  15 -23  -2    7.61    5.74   0
 -16  23   2   11.67    8.37   0
  16 -23   2    3.18    8.54   0
  16 -23  -2   10.50    8.40   0
  17 -23   2  138.35    6.82   0
  17 -23  -2  153.11    6.90   0
 -17  23   2  136.85    8.61   0
   0 -24   2  104.34    6.15   0
   0  24   2   88.42    8.69   0
   0 -24  -2   96.59    5.98   0
   1 -24   2  430.24    9.65   0
  -1 -24   2  424.29    7.51   0
   1 -24  -2  427.09    7.32   0
  -1 -24  -2  443.99    9.25   0
  -1  24   2  402.38    9.59   0
   1  24   2  381.39    7.68   0
  -2 -24   2   41.46    5.80   0
  -2  24   2   36.07    8.55   0
  -2 -24  -2   36.63    7.79   0
   2  24   2   47.36    8.49   0
   2 -24  -2   47.51    5.93   0
   2 -24   2   40.11    8.22   0
   3 -24   2   13.34    8.22   0
   3  24   2    5.51    8.36   0
  -3  24   2    5.21    8.05   0
  -3 -24   2    8.28    7.94   0
  -3 -24  -2    3.33    7.56   0
   3 -24  -2   16.14    7.89   0
  -4 -24   2  173.73    8.57   0
   4 -24   2  173.89    6.45   0
   4 -24  -2  184.94    8.45   0
   4  24   2  156.63    6.86   0
  -4 -24  -2  191.48    8.31   0
  -4  24   2  176.66    8.66   0
  -5  24   2  160.68    6.20   0
   5 -24  -2  179.48    6.28   0
  -5 -24   2  168.71    8.47   0
  -5 -24  -2  191.59    8.12   0
   5 -24   2  164.82    6.29   0
   5  24   2  161.29    8.90   0
  -6  24   2  285.79    6.74   0
   6  24   2  304.99    9.85   0
   6 -24  -2  332.16    6.98   0
   6 -24   2  333.37    7.25   0
  -6 -24  -2  360.93    9.04   0
  -6 -24   2  344.41    9.38   0
  -7 -24   2   39.71    7.60   0
  -7  24   2   45.40    8.07   0
   7 -24  -2   54.86    7.98   0
   7 -24   2   49.14    6.13   0
  -7 -24  -2   45.79    7.38   0
   8 -24  -2   42.86    7.77   0
  -8  24   2   21.78    5.61   0
   8 -24   2   30.70    5.69   0
  -8 -24   2   28.05    9.23   0
  -8 -24  -2   25.93    7.22   0
  -9 -24  -2  102.10    9.39   0
  -9  24   2  109.35    7.93   0
   9 -24   2  100.16    6.49   0
  -9 -24   2  107.11   10.00   0
   9 -24  -2  107.10    6.07   0
  10 -24   2  164.66    8.65   0
 -10 -24   2  141.58   15.68   0
  10 -24  -2  168.67    6.16   0
 -10  24   2  132.53    6.11   0
 -11  24   2  223.30    8.70   0
  11 -24  -2  268.88    9.25   0
  11 -24   2  263.96    8.92   0
 -12  24   2   -6.70    5.47   0
  12 -24  -2    7.47    7.88   0
  12 -24   2   13.90    5.59   0
  13 -24   2    9.17    8.26   0
  13 -24  -2    5.72    5.81   0
 -13  24   2   19.44    5.50   0
  14 -24  -2   39.58    5.85   0
 -14  24   2   40.06    7.86   0
  14 -24   2   39.39    5.72   0
  15 -24   2  214.02    9.01   0
 -15  24   2  170.28    6.29   0
  15 -24  -2  223.83    9.09   0
  16 -24   2   88.41    6.18   0
  16 -24  -2   92.46    6.54   0
 -16  24   2   69.77    6.40   0
   1  25   2   40.05    6.10   0
   1 -25  -2   44.02    7.88   0
  -1 -25   2   36.38    5.70   0
  -1 -25  -2   38.70    5.72   0
   1 -25   2   35.91    8.23   0
  -1  25   2   34.63    8.44   0
   2  25   2  144.71    8.85   0
   2 -25   2  160.11    8.31   0
  -2  25   2  149.48    8.51   0
  -2 -25   2  150.67    6.46   0
  -2 -25  -2  174.71    8.31   0
   2 -25  -2  165.75    8.32   0
  -3  25   2  140.49    8.61   0
  -3 -25   2  143.09    8.50   0
   3 -25   2  145.35    6.43   0
   3 -25  -2  151.32    6.28   0
  -3 -25  -2  137.06    8.16   0
   3  25   2  122.34    8.82   0
   4 -25   2   18.82    5.84   0
  -4 -25   2    5.54    7.70   0
  -4  25   2   15.82    8.09   0
  -4 -25  -2   13.16    5.40   0
   4  25   2   17.65    8.38   0
   4 -25  -2    3.33    5.53   0
   5 -25  -2  -14.80    5.31   0
  -5 -25   2   -1.54    7.42   0
  -5 -25  -2    1.70    7.05   0
   5 -25   2    9.75    7.90   0
   5  25   2   -2.51    8.13   0
  -5  25   2   -6.11    7.87   0
  -6 -25   2    8.60    7.47   0
   6 -25  -2    3.09    7.93   0
  -6  25   2   -6.53    5.69   0
  -6 -25  -2    0.55    7.32   0
   6  25   2    2.22    8.37   0
   6 -25   2   -8.71    8.04   0
  -7 -25  -2   66.75    7.41   0
  -7  25   2   61.21    5.98   0
  -7 -25   2   71.47    7.70   0
   7 -25  -2   75.52    6.08   0
   7 -25   2   62.67    8.50   0
  -8 -25  -2   34.05    7.30   0
   8 -25  -2   46.21    5.58   0
  -8  25   2   28.54    8.08   0
  -8 -25   2   31.46    7.48   0
   8 -25   2   29.95    8.47   0
   9 -25   2   57.07    6.07   0
   9 -25  -2   63.93    5.86   0
  -9  25   2   47.66    5.92   0
  -9 -25   2   58.76    9.37   0
  -9 -25  -2   59.34    7.49   0
  10 -25  -2   12.39    5.74   0
  10 -25   2   -3.83    6.00   0
 -10  25   2   15.14    7.76   0
 -10 -25   2    7.04   11.72   0
 -11  25   2   10.11    5.85   0
  11 -25   2   26.78    8.51   0
  11 -25  -2   20.65    6.05   0
  12 -25   2   52.52    8.48   0
  12 -25  -2   27.58    5.88   0
 -12  25   2   15.90    5.77   0
  13 -25   2   55.94    6.09   0
 -13  25   2   39.25    7.93   0
  13 -25  -2   50.89    5.93   0
  14 -25   2  100.48    8.60   0
  14 -25  -2  102.12    8.53   0
 -14  25   2   77.58    6.00   0
  15 -25  -2    6.55    5.84   0
 -15  25   2    5.92    5.91   0
  15 -25   2   18.13    6.02   0
   0 -26  -2   -1.80    7.56   0
   0  26   2   -7.88    8.21   0
   0 -26   2    2.21    5.66   0
   1  26   2   -1.36    5.77   0
   1 -26   2    4.80    5.60   0
  -1 -26   2   -4.95    5.69   0
  -1  26   2   10.31    8.21   0
  -1 -26  -2    2.92    7.67   0
   1 -26  -2   -0.90    5.56   0
  -2  26   2  120.40    8.83   0
   2  26   2  111.68    8.61   0
  -2 -26   2  128.05    8.53   0
   2 -26   2  132.29    8.42   0
  -2 -26  -2  142.01    8.08   0
   2 -26  -2  142.24    6.19   0
   3  26   2   35.35    8.25   0
  -3 -26   2   47.06    7.91   0
   3 -26   2   41.59    5.91   0
   3 -26  -2   49.43    7.98   0
  -3  26   2   35.52    8.39   0
  -3 -26  -2   36.43    5.47   0
   4 -26  -2   15.72    5.57   0
  -4 -26  -2   25.89    7.40   0
   4  26   2    7.15    7.88   0
  -4 -26   2   10.19    7.81   0
   4 -26   2   10.12    5.83   0
  -4  26   2   13.24    7.96   0
   5  26   2   -3.87    7.99   0
  -5  26   2   11.98    7.88   0
  -5 -26   2   -3.28    7.36   0
  -5 -26  -2    1.90    5.09   0
   5 -26  -2   10.63    7.80   0
   5 -26   2    6.91    7.76   0
  -6  26   2   44.48    8.05   0
  -6 -26   2   56.64    7.72   0
   6 -26   2   72.54    8.39   0
   6 -26  -2   64.33    5.79   0
  -6 -26  -2   68.61    7.59   0
   7 -26   2   -0.28    8.15   0
  -7 -26  -2    2.02    7.23   0
  -7  26   2   11.55    5.53   0
   7 -26  -2    4.87    7.76   0
  -7 -26   2    2.47    7.33   0
  -8 -26   2   45.01    7.63   0
   8 -26   2   55.45    8.38   0
  -8 -26  -2   40.87    7.68   0
   8 -26  -2   65.37    7.98   0
  -8  26   2   48.64    8.25   0
  -9  26   2   12.58    5.68   0
   9 -26   2   -4.64    8.46   0
  -9 -26   2   -2.05    7.29   0
   9 -26  -2    9.90    7.65   0
  -9 -26  -2   -4.11    6.93   0
 -10 -26   2   18.06   11.73   0
 -10 -26  -2   16.78    9.06   0
 -10  26   2   19.30    5.59   0
  10 -26  -2   32.98    8.25   0
  10 -26   2   25.69    5.69   0
  11 -26  -2   25.78    8.64   0
 -11  26   2   22.81    5.71   0
  11 -26   2   36.23    6.02   0
  12 -26   2   13.36    8.29   0
 -12  26   2   16.30    5.51   0
  12 -26  -2    4.76    8.27   0
  13 -26  -2   -0.56    8.20   0
 -13  26   2    7.24    5.89   0
  13 -26   2    8.02    5.84   0
  14 -26   2    1.79    5.79   0
 -14  26   2    0.11    8.09   0
  14 -26  -2    8.03    6.08   0
  -1 -27   2  141.64    6.46   0
  -1  27   2  145.38    8.56   0
   1 -27  -2  142.42    6.22   0
   1  27   2  122.13    6.45   0
  -1 -27  -2  146.53    8.22   0
   1 -27   2  146.66    6.42   0
   2 -27   2   39.83    8.24   0
  -2 -27   2   30.55    5.60   0
  -2  27   2   29.29    5.99   0
  -2 -27  -2   31.37    5.54   0
   2 -27  -2   38.93    5.83   0
   2  27   2   35.97    8.44   0
   3 -27   2  255.30    6.65   0
  -3  27   2  215.98    6.57   0
  -3 -27   2  263.26    8.65   0
   3  27   2  231.38    9.11   0
   3 -27  -2  257.62    6.44   0
  -3 -27  -2  254.71    8.63   0
  -4 -27  -2  136.84    8.15   0
   4 -27  -2  144.70    8.42   0
  -4 -27   2  123.65    8.14   0
   4 -27   2  138.23    8.42   0
  -4  27   2   97.39    6.17   0
   4  27   2  116.81    8.77   0
  -5 -27  -2    7.06    7.31   0
  -5  27   2   13.43    8.04   0
  -5 -27   2   -4.62    7.39   0
   5 -27  -2   -2.13    5.53   0
   5  27   2    4.40    8.27   0
   5 -27   2   11.94    8.24   0
  -6 -27  -2   39.60    7.54   0
  -6  27   2   37.39    8.51   0
   6 -27   2   49.89    8.33   0
  -6 -27   2   39.90    7.76   0
   6 -27  -2   51.77    8.22   0
  -7  27   2   33.64    5.65   0
   7 -27  -2   24.43    5.75   0
  -7 -27   2   38.71    7.70   0
  -7 -27  -2   39.83    7.62   0
   7 -27   2   50.72    5.85   0
  -8  27   2  187.78    6.43   0
   8 -27  -2  231.35    6.80   0
  -8 -27   2  215.45    9.02   0
  -8 -27  -2  210.43    8.64   0
   8 -27   2  229.17    6.81   0
   9 -27   2  109.18    8.71   0
  -9  27   2  130.70    8.40   0
   9 -27  -2  130.07    6.20   0
  -9 -27  -2  112.79    9.62   0
  -9 -27   2  102.84    9.99   0
 -10  27   2   11.63    5.70   0
 -10 -27   2   14.06   11.64   0
 -10 -27  -2   11.02    9.10   0
  10 -27   2   21.40    8.46   0
  10 -27  -2   19.24    6.10   0
  11 -27   2   21.02    6.05   0
  11 -27  -2   11.15    5.87   0
 -11  27   2    6.75    8.30   0
  12 -27   2    5.83    5.78   0
  12 -27  -2   -9.44    5.99   0
 -12  27   2   11.86    5.64   0
  13 -27   2  153.31    9.08   0
 -13  27   2  120.69    8.74   0
  13 -27  -2  125.65    6.83   0
   0 -28  -2   65.26    7.90   0
   0 -28   2   46.97    5.84   0
   0  28   2   55.01    8.39   0
   1 -28   2  218.13    6.63   0
  -1  28   2  193.77    8.92   0
  -1 -28   2  203.68    6.62   0
   1 -28  -2  222.11    8.63   0
   1  28   2  181.22    6.90   0
  -1 -28  -2  217.62    6.53   0
  -2 -28   2   29.16    5.72   0
   2 -28   2   38.21    8.17   0
   2 -28  -2   12.05    7.80   0
  -2  28   2   21.35    5.76   0
   2  28   2   24.94    8.24   0
  -2 -28  -2   21.09    7.64   0
   3  28   2   38.38    8.33   0
  -3 -28  -2   38.04    7.73   0
  -3  28   2   33.91    6.02   0
   3 -28   2   37.67    5.89   0
   3 -28  -2   46.19    8.22   0
  -3 -28   2   33.99    7.95   0
   4  28   2   53.43    8.49   0
  -4 -28   2   68.41    8.02   0
   4 -28   2   66.57    8.20   0
  -4 -28  -2   67.08    7.72   0
  -4  28   2   60.43    6.06   0
   4 -28  -2   60.86    5.84   0
   5 -28   2  242.82    8.93   0
   5 -28  -2  246.67    8.87   0
  -5  28   2  202.42    6.79   0
  -5 -28  -2  217.45    8.66   0
  -5 -28   2  222.83    8.76   0
  -6  28   2  198.84    6.55   0
   6 -28   2  232.55    6.69   0
  -6 -28  -2  235.76    8.50   0
  -6 -28   2  221.41    8.89   0
   6 -28  -2  227.08    6.59   0
   7 -28   2   44.00    6.07   0
  -7 -28   2   44.36    7.66   0
   7 -28  -2   38.12    5.78   0
  -7 -28  -2   34.29    7.55   0
  -7  28   2   34.31    8.31   0
  -8 -28   2   36.29    7.61   0
   8 -28   2   31.14    6.09   0
   8 -28  -2   52.79    8.52   0
  -8 -28  -2   31.25    7.63   0
  -8  28   2   26.57    5.82   0
   9 -28   2   51.45    6.26   0
   9 -28  -2   78.22    8.40   0
  -9 -28   2   65.52    7.80   0
  -9 -28  -2   66.34    9.35   0
  -9  28   2   47.59    6.06   0
 -10  28   2  176.41    8.70   0
 -10 -28  -2  153.05    9.26   0
  10 -28  -2  187.40    8.98   0
 -10 -28   2  162.88   13.93   0
  10 -28   2  192.34    6.66   0
  11 -28   2  170.63    9.19   0
 -11  28   2  134.28    6.44   0
  11 -28  -2  177.27    9.02   0
  12 -28  -2   33.36    8.42   0
 -12  28   2   39.56    8.34   0
  12 -28   2   40.29    6.17   0
   1  29   2   25.20    6.04   0
  -1 -29   2   27.76    5.88   0
   1 -29   2   29.53    5.73   0
   1 -29  -2   29.28    5.66   0
  -1 -29  -2   36.32    7.92   0
  -1  29   2   26.62    5.95   0
  -2  29   2   17.91    5.87   0
  -2 -29   2   24.26    5.62   0
   2  29   2   16.85    8.37   0
   2 -29   2   24.99    8.24   0
  -2 -29  -2   26.54    5.60   0
   2 -29  -2   34.45    5.56   0
  -3 -29  -2   38.66    7.82   0
   3 -29  -2   23.48    8.04   0
   3 -29   2   32.19    5.94   0
  -3  29   2   22.35    6.04   0
   3  29   2   26.88    8.33   0
  -3 -29   2   39.88    8.08   0
   4 -29  -2   21.88    8.20   0
  -4 -29   2   27.21    8.02   0
  -4  29   2   22.02    6.12   0
  -4 -29  -2   14.50    5.52   0
   4 -29   2   28.52    8.21   0
  -5 -29   2    2.27    7.50   0
  -5  29   2    1.59    6.06   0
  -5 -29  -2   -4.80    7.57   0
   5 -29  -2   -3.59    5.76   0
   5 -29   2   -3.96    5.88   0
  -6 -29  -2   10.95    7.66   0
  -6 -29   2   14.08    5.63   0
   6 -29  -2    9.46    8.03   0
   6 -29   2   14.01    5.76   0
  -6  29   2   16.75    6.04   0
  -7  29   2   83.82    6.17   0
  -7 -29   2   86.00    8.22   0
   7 -29  -2   99.48    8.38   0
   7 -29   2   85.03    6.20   0
  -7 -29  -2  100.35    8.12   0
  -8  29   2   52.00    8.29   0
   8 -29   2   56.98    5.98   0
  -8 -29  -2   40.11    7.62   0
  -8 -29   2   42.23    7.69   0
   8 -29  -2   39.94    5.99   0
  -9 -29  -2   37.25    9.30   0
  -9 -29   2   39.66    9.43   0
   9 -29  -2   38.38    6.20   0
  -9  29   2   28.39    6.09   0
   9 -29   2   42.84    6.22   0
  10 -29  -2    8.52    5.84   0
  10 -29   2    7.29    6.04   0
 -10  29   2   14.73    6.01   0
 -10 -29   2    1.68   10.68   0
 -10 -29  -2    3.99    9.12   0
  11 -29   2   -3.29    6.10   0
  11 -29  -2    5.93    6.00   0
 -11  29   2  -18.88    8.37   0
   0  30   2    5.73    8.37   0
   0 -30   2    3.31    5.60   0
   0 -30  -2   -5.83    7.56   0
  -1 -30   2   -4.59    5.68   0
  -1  30   2   -0.59    5.95   0
   1 -30  -2    9.98    7.79   0
   1 -30   2    8.42    5.61   0
  -1 -30  -2    1.27    5.44   0
   1  30   2   -1.97    5.91   0
  -2 -30  -2    9.82    7.73   0
   2  30   2    1.40    8.32   0
  -2  30   2   -0.43    5.90   0
   2 -30  -2   10.37    7.87   0
  -2 -30   2    2.15    5.39   0
   2 -30   2   -1.82    7.98   0
   3 -30   2   24.15    5.71   0
  -3  30   2   29.56    8.39   0
  -3 -30   2   15.65    8.01   0
  -3 -30  -2   27.97    7.87   0
   3 -30  -2    9.20    5.79   0
   4 -30  -2   -2.36    5.77   0
  -4 -30  -2  -10.39    7.46   0
  -4  30   2   -0.65    8.44   0
   4 -30   2   10.78    8.28   0
  -4 -30   2    1.54    7.73   0
  -5 -30   2    1.62    7.76   0
  -5 -30  -2   14.48    7.56   0
   5 -30   2   15.67    5.88   0
   5 -30  -2    4.71    5.93   0
  -5  30   2   19.19    8.43   0
   6 -30  -2   20.27    8.31   0
  -6  30   2   19.01    5.93   0
  -6 -30  -2   19.16    7.60   0
   6 -30   2   19.94    5.88   0
  -6 -30   2   13.02    5.48   0
  -7 -30  -2   -1.79    5.48   0
   7 -30   2   24.64    8.10   0
   7 -30  -2    7.98    5.72   0
  -7 -30   2    4.91    7.75   0
  -7  30   2    2.30    5.85   0
  -8  30   2    6.28    5.98   0
  -8 -30   2    4.28    7.68   0
   8 -30   2   16.47    8.50   0
  -8 -30  -2    2.06    7.71   0
   8 -30  -2    0.80    5.77   0
  -9 -30   2    1.07    9.29   0
   9 -30   2   -0.72    8.45   0
   9 -30  -2   26.29    8.23   0
  -9  30   2    8.22    8.37   0
  -9 -30  -2   -0.03    7.41   0
 -10  30   2   11.29    6.09   0
   1 -31   2   71.74    6.20   0
   1 -31  -2   74.50    8.25   0
  -1 -31  -2   82.68    8.09   0
   1  31   2   52.22    6.37   0
  -1 -31   2   65.54    6.00   0
  -1  31   2   53.33    6.31   0
   2 -31   2   37.13    8.39   0
   2 -31  -2   51.61    8.21   0
  -2  31   2   46.11    6.39   0
  -2 -31  -2   51.94    7.85   0
  -2 -31   2   51.68    5.85   0
  -3  31   2  114.55    8.78   0
  -3 -31  -2  135.12    6.13   0
   3 -31   2  156.34    8.91   0
   3 -31  -2  152.90    8.61   0
  -3 -31   2  138.35    8.40   0
  -4 -31   2   93.76    8.32   0
   4 -31  -2   93.55    6.14   0
  -4 -31  -2   89.93    6.18   0
  -4  31   2   81.87    8.71   0
   4 -31   2  101.86    8.54   0
   5 -31   2    9.95    5.96   0
  -5  31   2    7.05    8.44   0
  -5 -31  -2    6.75    7.53   0
   5 -31  -2   16.63    8.34   0
  -5 -31   2    7.48    7.84   0
  -6  31   2   13.88    8.53   0
  -6 -31  -2   15.13    7.67   0
   6 -31   2   10.29    8.44   0
  -6 -31   2    8.88    5.39   0
   6 -31  -2   19.06    5.87   0
   7 -31  -2  108.20    8.50   0
  -7 -31   2   84.50    8.52   0
  -7  31   2   82.84    8.70   0
  -7 -31  -2  104.79    8.23   0
   7 -31   2  106.57    8.63   0
  -8  31   2  107.29    6.68   0
   8 -31   2  139.92    8.89   0
   8 -31  -2  126.95    8.83   0
  -8 -31  -2  129.78    8.56   0
  -8 -31   2  112.94    8.89   0
   0 -32  -2   79.11    6.23   0
   0 -32   2   85.17    6.29   0
  -1  32   2   55.25    6.35   0
   1 -32   2   56.60    6.08   0
  -1 -32   2   64.43    6.03   0
   1 -32  -2   68.73    6.03   0
  -1 -32  -2   66.72    8.14   0
   2 -32   2   26.16    5.92   0
  -2 -32  -2   22.37    5.73   0
   2 -32  -2   23.26    5.79   0
  -2 -32   2   25.56    6.07   0
  -2  32   2   17.41    8.54   0
   3 -32  -2   20.30    8.22   0
  -3  32   2   45.75    8.74   0
  -3 -32   2   22.82    8.29   0
  -3 -32  -2   38.21    8.05   0
   3 -32   2   34.34    8.50   0
  -4 -32  -2   19.66    7.88   0
   4 -32   2   16.90    5.98   0
   4 -32  -2    5.21    8.31   0
  -4  32   2    5.61    8.79   0
  -4 -32   2    9.35    8.22   0
   5 -32   2  136.05    6.60   0
  -5 -32   2  138.17    8.79   0
   5 -32  -2  125.61    6.55   0
  -5 -32  -2  133.35    6.58   0
  -5  32   2  120.91    9.01   0
  -1   1   3   37.86    6.68   0
   1  -1  -3   38.26    6.44   0
  -1  -1   3   39.23    6.53   0
   2  -1  -3   53.60    7.01   0
  -2   1   3   50.96    9.59   0
  -2  -1   3   51.84    9.74   0
  -3   1   3  987.83   15.51   0
   3  -1  -3  959.71   13.39   0
  -3  -1   3  952.93   14.10   0
  -4   1   3 4079.42   24.70   0
  -4  -1   3 4079.13   26.12   0
   4  -1  -3 3915.91   22.78   0
  -5   1   3 1131.75   14.89   0
  -5  -1   3 1113.03   13.82   0
   5  -1  -3 1187.16   14.94   0
  -6  -1   3  234.72    8.02   0
   6  -1  -3  251.48   10.11   0
  -6   1   3  235.95    8.09   0
   7  -1  -3  175.08    7.25   0
  -7  -1   3  184.05    9.67   0
  -7   1   3  171.72    7.53   0
   8  -1  -3 2538.33   17.20   0
   8  -1   3 2377.02   17.32   0
  -8   1   3 2400.39   17.25   0
  -8  -1   3 2301.84   17.41   0
  -9  -1   3  344.51    8.70   0
  -9   1   3  354.82   10.26   0
   9  -1   3  353.74    8.58   0
 -10   1   3  125.32    9.07   0
  10  -1   3  135.91    9.66   0
 -10  -1   3  126.59    9.34   0
 -11  -1   3  169.19    9.32   0
  11  -1   3  165.09    7.09   0
 -11   1   3  162.01    6.62   0
  12  -1   3  598.31    8.85   0
 -12  -1   3  546.64   10.66   0
 -12   1   3  570.97   10.35   0
  12   1  -3  655.88   10.75   0
 -13  -1   3   63.60    8.35   0
  13   1  -3   77.45    7.77   0
  13  -1   3   65.60    8.56   0
 -13   1   3   73.23    8.43   0
  14  -1   3  263.60    9.34   0
 -14   1   3  259.29    7.43   0
 -14  -1   3  262.51    9.22   0
  14   1  -3  301.00    9.19   0
  15  -1   3  101.48    8.71   0
  15   1  -3   93.98    6.03   0
 -15  -1   3   81.14    8.10   0
 -15   1   3   82.20    6.33   0
  16   1   3    4.82    8.32   0
  16   1  -3    3.06    7.73   0
 -16  -1   3    7.50    5.75   0
 -16   1   3    5.00    5.70   0
  17   1   3   90.39    8.89   0
 -17  -1   3   72.85    5.94   0
 -17   1   3   77.12    6.14   0
  17   1  -3   84.91    8.35   0
 -18   1   3  578.15    8.59   0
  18   1  -3  655.88    9.19   0
  18   1   3  676.18   11.09   0
  19   1   3  164.59    9.12   0
  19   1  -3  169.15    8.66   0
  20   1  -3   40.75    7.81   0
  20  -1  -3   36.43    7.97   0
  20   1   3   48.97    8.30   0
  21   1  -3    7.76    7.55   0
  21   1   3    5.16    8.13   0
  21  -1  -3   -0.40    7.68   0
  22   1  -3  250.39    9.20   0
  22  -1   3  243.46    9.30   0
  22  -1  -3  236.75    7.17   0
  22   1   3  247.94    9.30   0
  23  -1   3   -0.02    5.67   0
  23   1   3    2.48    8.17   0
  23   1  -3    6.78    7.73   0
  23  -1  -3    3.69    5.61   0
  24   1  -3   91.94    8.49   0
  24   1   3   93.02    9.00   0
  24  -1   3   96.37    6.57   0
  24  -1  -3   94.77    8.84   0
   0  -2  -3  663.98   11.38   0
   0   2   3  663.61   11.56   0
  -1   2   3   85.14    7.25   0
  -1  -2  -3   84.80    9.38   0
   1   2   3   85.97    9.61   0
   1  -2  -3   89.28    7.20   0
  -2  -2   3 1667.52   17.74   0
   2   2   3 1684.78   17.08   0
  -2   2   3 1750.68   16.28   0
   2  -2  -3 1764.75   16.23   0
   3  -2  -3  714.91   14.35   0
  -3  -2   3  700.82   14.67   0
  -3   2   3  705.60   14.40   0
  -4   2   3 1235.39   16.38   0
   4  -2  -3 1240.19   16.22   0
  -4  -2   3 1216.36   16.93   0
  -5   2   3 1506.41   14.21   0
  -5  -2   3 1558.12   17.71   0
   5  -2  -3 1526.66   14.16   0
  -6   2   3 8645.07   30.08   0
   6  -2  -3 8852.09   29.47   0
   7  -2  -3  266.68    9.87   0
   7   2  -3  272.05    9.92   0
  -7  -2   3  246.23    8.28   0
   7  -2   3  242.03    8.03   0
  -7   2   3  243.64    7.85   0
  -8   2   3  553.62    9.40   0
   8   2  -3  577.36   10.18   0
   8  -2   3  551.71    9.27   0
   8  -2  -3  597.63    9.27   0
  -8  -2   3  569.22   12.27   0
   9   2  -3  856.69   12.74   0
  -9  -2   3  794.95   12.98   0
   9  -2   3  778.36    9.98   0
  -9   2   3  784.83   10.06   0
   9  -2  -3  873.69   11.69   0
  10  -2   3 2788.10   17.23   0
 -10   2   3 2708.88   17.08   0
  10  -2  -3 2951.07   16.29   0
 -10  -2   3 2696.06   19.67   0
  10   2  -3 2815.43   18.07   0
 -11  -2   3    4.81    6.20   0
  11  -2   3   12.88    8.67   0
  11   2  -3    7.11    7.88   0
 -11   2   3    4.38    5.65   0
  11  -2  -3    5.38    5.54   0
 -12  -2   3    9.72    5.71   0
  12  -2  -3   17.91    5.41   0
 -12   2   3   14.83    7.94   0
  12  -2   3   20.05    8.59   0
  12   2  -3   10.40    8.04   0
  12   2   3   14.82    8.27   0
 -13  -2   3    1.77    8.15   0
 -13   2   3    1.59    7.83   0
  13  -2   3    2.97    8.35   0
  13   2   3   -0.17    8.43   0
  13  -2  -3   -3.79    7.78   0
  13   2  -3    2.59    7.77   0
  14   2  -3   24.08    7.70   0
 -14   2   3   23.94    8.06   0
  14  -2  -3   15.55    5.84   0
 -14  -2   3   25.96    7.88   0
  14   2   3   21.75    5.96   0
  14  -2   3   30.31    8.79   0
 -15  -2   3    5.17    5.71   0
 -15   2   3    0.46    8.15   0
  15  -2   3    8.58    8.46   0
  15   2  -3    2.73    7.55   0
  15   2   3    9.77    8.34   0
  15  -2  -3   12.17    7.79   0
  16   2  -3 1093.45   12.44   0
 -16   2   3  937.21   11.45   0
  16   2   3 1057.15   12.53   0
  16  -2   3 1003.67   10.20   0
  16  -2  -3 1057.03   10.29   0
 -16  -2   3  923.46   12.25   0
  17   2  -3  305.04    9.30   0
  17  -2   3  288.65    7.34   0
  17   2   3  285.17    9.83   0
 -17   2   3  251.66    9.10   0
 -18   2   3  107.30    6.27   0
  18  -2   3  127.31    8.79   0
  18   2   3  126.38    6.73   0
  18   2  -3  122.66    6.17   0
 -19   2   3   53.70    5.78   0
  19   2  -3   56.38    7.87   0
  19  -2   3   54.09    8.23   0
  19   2   3   60.56    8.44   0
  20   2   3  957.97   12.50   0
  20   2  -3  995.82   12.23   0
  21   2  -3  119.14    8.44   0
  21   2   3  125.34    8.66   0
  22   2   3  159.59    9.15   0
  22   2  -3  155.71    8.62   0
  23   2  -3   51.85    8.03   0
  23   2   3   46.86    8.33   0
  23  -2  -3   46.97    8.34   0
   1  -3  -3  203.87    8.54   0
  -1   3   3  205.68   10.86   0
   1   3   3  202.44    8.46   0
  -1  -3  -3  196.86   10.37   0
   2   3   3   20.09    7.20   0
   2  -3  -3   21.51    7.60   0
  -2   3   3   25.69    7.69   0
  -3  -3   3  183.48    8.75   0
  -3   3   3  200.32    9.46   0
   3  -3  -3  197.27   12.33   0
   3   3   3  191.60    8.80   0
   4   3  -3 2515.68   22.33   0
  -4   3   3 2497.51   17.58   0
   4  -3  -3 2575.77   19.25   0
  -4  -3   3 2556.31   22.76   0
  -5   3   3   -1.51    7.06   0
  -5  -3   3   -2.35    8.71   0
   5   3  -3    2.80    8.17   0
   5  -3  -3    7.16    9.80   0
   6   3  -3  218.12    9.67   0
  -6  -3   3  211.56   10.07   0
   6  -3  -3  215.41    7.79   0
  -6   3   3  209.67    7.79   0
   6  -3   3  213.92   10.44   0
   7  -3   3   45.65    6.67   0
  -7  -3   3   45.55    8.79   0
   7   3  -3   41.81    8.17   0
  -7   3   3   42.08    6.53   0
   7  -3  -3   46.01    6.37   0
  -8  -3   3 2624.28   21.22   0
   8  -3   3 2590.80   15.73   0
   8  -3  -3 2816.31   17.09   0
  -8   3   3 2574.58   15.44   0
   8   3  -3 2758.43   20.79   0
   9  -3  -3   82.24    6.49   0
  -9  -3   3   73.79    9.29   0
  -9   3   3   71.30    8.88   0
   9   3  -3   80.11    8.71   0
   9  -3   3   87.99    8.99   0
  10  -3  -3   70.44    6.35   0
 -10   3   3   62.74    6.36   0
  10   3   3   69.47    8.99   0
  10   3  -3   75.77    8.48   0
  10  -3   3   72.49    8.96   0
 -10  -3   3   66.10    6.43   0
  11  -3  -3   22.13    5.89   0
  11  -3   3   34.14    8.67   0
 -11  -3   3   19.46    8.66   0
  11   3  -3   21.95    7.97   0
  11   3   3   21.58    6.08   0
 -11   3   3   22.84    5.85   0
  12  -3   3  195.47    9.12   0
 -12  -3   3  190.11    9.40   0
  12  -3  -3  223.16    6.79   0
  12   3   3  199.28    9.42   0
  12   3  -3  198.87    7.08   0
 -12   3   3  194.91    6.73   0
  13   3   3    0.06    8.33   0
  13  -3  -3    4.28    8.12   0
  13   3  -3    1.93    7.61   0
  13  -3   3    1.23    5.92   0
 -13  -3   3    0.70    5.78   0
 -13   3   3    3.46    5.73   0
  14  -3   3   47.82    6.15   0
 -14  -3   3   42.51    8.16   0
  14   3  -3   50.54    7.70   0
  14  -3  -3   44.69    5.78   0
  14   3   3   40.35    6.18   0
 -14   3   3   43.76    5.78   0
 -15  -3   3   93.62    8.34   0
  15  -3  -3  105.07    8.36   0
  15  -3   3  108.99    8.78   0
  15   3  -3  100.36    8.03   0
  15   3   3  101.91    8.80   0
 -15   3   3   86.17    5.95   0
  16   3  -3    7.90    7.51   0
  16  -3   3   11.68    8.42   0
  16   3   3    0.61    6.00   0
  16  -3  -3    9.11    5.74   0
 -16   3   3   -2.95    5.78   0
 -16  -3   3    6.59    7.97   0
  17   3   3    3.87    8.03   0
  17  -3  -3    5.15    5.45   0
  17   3  -3    3.10    7.28   0
  17  -3   3   -6.21    5.96   0
 -17   3   3   -0.27    7.88   0
 -18   3   3  520.43    9.83   0
  18   3  -3  603.01   10.74   0
  18  -3  -3  627.85   10.30   0
  18   3   3  568.37   10.92   0
  18  -3   3  602.68   10.35   0
 -19   3   3   17.31    7.73   0
  19  -3  -3   26.68    7.81   0
  19   3   3   27.57    6.02   0
  19   3  -3   21.91    7.45   0
  19  -3   3   32.03    8.19   0
  20   3  -3   93.63    8.03   0
  20  -3   3   79.54    6.36   0
  20   3   3   82.71    8.41   0
  20  -3  -3  102.04    8.31   0
  21   3   3   15.77    8.13   0
  21   3  -3   19.83    7.41   0
  21  -3   3   10.92    8.29   0
  22  -3   3  267.08    9.25   0
  22   3   3  265.97    9.55   0
  22   3  -3  258.56    9.26   0
  23   3   3    1.22    8.16   0
  23   3  -3    9.04    9.68   0
   0  -4  -3  858.60   14.30   0
   0   4   3  847.37   12.51   0
  -1   4   3   30.55    8.05   0
  -1  -4  -3   35.19    7.56   0
   1  -4  -3   38.96    7.86   0
   1   4   3   37.55   10.59   0
   2   4   3  122.52   11.23   0
  -2  -4  -3  116.63    8.13   0
   2  -4  -3  128.66    8.58   0
  -2   4   3  124.08    8.83   0
  -3   4   3  541.67   10.63   0
   3   4   3  519.35   10.74   0
   3  -4  -3  553.27   10.68   0
  -4   4   3  215.59   11.27   0
   4   4   3  208.88    8.13   0
  -4  -4   3  202.42    8.45   0
   4  -4  -3  235.56   11.39   0
  -5  -4   3    9.41    7.95   0
   5  -4   3    5.76    7.36   0
  -5   4   3    4.77    9.56   0
   5  -4  -3    6.34    6.91   0
   6  -4  -3    3.16    8.84   0
   6  -4   3    9.92    9.56   0
   6   4  -3    6.44    7.76   0
  -6  -4   3    6.22    9.94   0
  -6   4   3    7.59    9.09   0
   7   4  -3  283.38   10.45   0
   7  -4   3  275.36   10.39   0
  -7   4   3  278.62    7.70   0
  -7  -4   3  279.53   11.08   0
   7  -4  -3  285.86    7.91   0
  -8  -4   3   15.30    9.18   0
   8  -4   3   18.99    9.40   0
  -8   4   3    9.90    8.90   0
   8   4  -3   18.69    8.20   0
   8  -4  -3   17.46    6.15   0
  -9   4   3   18.29    5.94   0
   9  -4  -3   27.04    5.91   0
   9  -4   3   17.70    8.60   0
  -9  -4   3   19.35    8.76   0
   9   4  -3   22.36    7.79   0
 -10  -4   3   13.26    8.54   0
  10  -4  -3   12.05    5.96   0
 -10   4   3    4.77    5.86   0
  10  -4   3   10.99    8.65   0
  10   4   3    3.84    8.66   0
  10   4  -3   10.08    7.53   0
  11   4  -3  121.04    8.46   0
 -11  -4   3  102.67    9.49   0
 -11   4   3  112.62    6.35   0
  11  -4  -3  121.84    6.40   0
  11   4   3  106.86    9.20   0
  11  -4   3  117.78    6.38   0
 -12  -4   3   26.89    8.39   0
  12  -4  -3   17.83    5.96   0
  12   4   3   26.45    8.72   0
  12  -4   3   22.95    6.05   0
  12   4  -3   22.19    7.68   0
 -12   4   3   17.36    5.88   0
 -13  -4   3   31.76    8.16   0
  13   4   3   31.72    8.51   0
  13  -4  -3   27.22    8.24   0
  13   4  -3   33.41    7.83   0
  13  -4   3   35.15    8.55   0
 -13   4   3   27.97    5.87   0
 -14  -4   3    3.76    7.78   0
 -14   4   3    0.01    5.58   0
  14  -4  -3    0.86    5.60   0
  14   4  -3    3.20    7.16   0
  14  -4   3    3.52    5.67   0
  14   4   3    1.30    8.01   0
  15  -4  -3   10.43    8.22   0
  15   4  -3    4.37    7.58   0
 -15  -4   3   -0.87    7.85   0
  15   4   3    3.60    5.71   0
  15  -4   3   -5.02    5.88   0
 -15   4   3    4.72    8.12   0
 -16   4   3   25.43    8.08   0
  16  -4  -3   33.96    8.07   0
  16  -4   3   27.37    8.44   0
  16   4   3   18.60    8.56   0
  16   4  -3   30.27    7.64   0
  17  -4   3   21.83    5.93   0
  17   4   3   23.72    8.15   0
 -17   4   3   19.24    8.06   0
  17  -4  -3   22.48    5.75   0
  17   4  -3   22.58    7.50   0
  18   4   3    9.11    8.11   0
  18  -4  -3    8.75    7.92   0
  18   4  -3    3.75    7.34   0
 -18   4   3   -2.09    5.71   0
  18  -4   3    4.64    8.18   0
  19   4   3   -0.66    8.08   0
  19   4  -3    4.25    6.98   0
 -19   4   3    4.77    7.95   0
  19  -4  -3   12.70    7.68   0
  19  -4   3    3.68    8.13   0
  20  -4  -3  -15.97    8.02   0
  20   4   3    4.24    7.78   0
  20   4  -3    5.82    7.24   0
  20  -4   3   -0.35    5.72   0
  21  -4  -3    6.20    8.06   0
  21   4  -3    6.01    7.42   0
  21   4   3    4.12    7.75   0
  21  -4   3    6.92    8.25   0
  22  -4   3    7.66    5.90   0
  22  -4  -3    0.69    7.86   0
  22   4  -3    0.75    7.41   0
  22   4   3   -1.85    7.91   0
  23   4   3   -0.85    7.90   0
  23  -4  -3    7.59    8.03   0
  23   4  -3   -5.06    9.42   0
  23  -4   3    9.20    8.42   0
  -1   5   3  290.75    9.76   0
   1  -5  -3  308.06    9.64   0
  -1  -5  -3  303.97   12.10   0
   1   5   3  303.17   12.29   0
   2  -5  -3  174.74    8.73   0
  -2   5   3  176.34    8.85   0
  -2  -5  -3  176.06   10.43   0
   2   5   3  168.34    8.27   0
  -3  -5  -3  121.13    7.27   0
   3  -5  -3  128.19    8.25   0
   3   5   3  130.80    9.83   0
  -3   5   3  121.91    8.29   0
   4  -5  -3 1531.29   13.32   0
  -4   5   3 1505.54   15.11   0
   4   5   3 1452.48   15.48   0
  -4  -5   3 1485.08   18.21   0
   4  -5   3 1454.08   13.55   0
   5  -5  -3  658.08   11.74   0
   5   5   3  630.17   12.09   0
  -5   5   3  610.00    9.82   0
   5  -5   3  614.88   10.14   0
  -5  -5   3  625.73   13.42   0
   6  -5   3 1351.72   12.37   0
  -6   5   3 1386.24   13.91   0
   6   5   3 1377.22   15.80   0
  -6  -5   3 1391.58   18.65   0
   6  -5  -3 1415.65   13.74   0
   7  -5   3 1074.89   11.11   0
  -7   5   3 1066.47   10.71   0
   7   5  -3 1157.58   16.61   0
  -7  -5   3 1100.40   17.11   0
   7  -5  -3 1135.47   10.90   0
  -8   5   3 4303.94   18.21   0
   8  -5   3 4462.81   18.95   0
   8  -5  -3 4968.68   20.47   0
   9  -5  -3   51.96    6.16   0
  -9  -5   3   46.23    8.81   0
   9   5  -3   46.79    7.79   0
   9  -5   3   52.86    8.86   0
  -9   5   3   50.57    8.35   0
  10  -5  -3    6.59    6.15   0
  10  -5   3    0.39    6.00   0
  10   5   3    6.43    8.69   0
 -10   5   3    3.95    8.19   0
 -10  -5   3    6.00   10.02   0
  10   5  -3   -0.15    7.30   0
 -11  -5   3  264.82   10.89   0
  11   5   3  267.94   10.48   0
  11  -5  -3  303.58    7.14   0
  11   5  -3  298.94   11.09   0
 -11   5   3  274.42    9.13   0
  11  -5   3  278.80    7.68   0
  12   5  -3  222.54    9.04   0
  12  -5  -3  232.54    9.25   0
 -12   5   3  206.40    6.96   0
  12   5   3  213.32    9.84   0
  12  -5   3  227.42    9.43   0
 -12  -5   3  204.47    9.82   0
  13  -5  -3   56.24    6.30   0
 -13   5   3   51.29    6.01   0
  13   5  -3   52.36    7.71   0
  13  -5   3   47.98    6.30   0
 -13  -5   3   49.65    8.38   0
  13   5   3   55.66    8.62   0
 -14   5   3   27.71    5.64   0
  14   5  -3   34.81    7.41   0
 -14  -5   3   28.84    8.28   0
  14  -5   3   23.27    8.61   0
  14  -5  -3   28.86    8.07   0
  14   5   3   29.49    8.37   0
  15   5  -3  282.70    9.51   0
  15  -5  -3  296.94    7.16   0
  15  -5   3  278.04    7.25   0
  15   5   3  279.57   10.03   0
 -15   5   3  258.07    8.87   0
  16  -5   3   18.25    8.47   0
  16   5  -3    1.31    7.50   0
 -16   5   3    1.10    5.58   0
  16   5   3    5.65    8.24   0
  16  -5  -3    0.44    8.19   0
 -17   5   3   -0.84    5.65   0
  17  -5   3   -2.57    5.83   0
  17   5   3   -5.52    7.70   0
  17  -5  -3    3.12    8.14   0
  17   5  -3    2.10    7.26   0
  18   5  -3  903.33   13.86   0
  18  -5  -3  871.45    9.44   0
  18  -5   3  865.42   11.19   0
 -18   5   3  746.03   10.62   0
  18   5   3  833.93   12.59   0
  19  -5   3   25.50    5.94   0
  19   5  -3   24.11    7.43   0
 -19   5   3   29.33    7.85   0
  19   5   3   18.66    8.11   0
  19  -5  -3   24.03    5.65   0
  20   5  -3   66.17    9.50   0
 -20   5   3   52.96    6.05   0
  20  -5  -3   71.65    6.04   0
  20  -5   3   75.68    8.41   0
  20   5   3   73.42    8.38   0
  21   5   3   24.29    7.96   0
  21  -5   3   19.99    8.39   0
  21  -5  -3   24.49    8.14   0
  21   5  -3   26.10    9.12   0
  22  -5  -3  232.81    6.92   0
  22  -5   3  230.84    7.09   0
  22   5   3  230.48    9.63   0
  22   5  -3  240.69    9.68   0
  23   5  -3   31.73    9.54   0
  23  -5   3   39.57    8.53   0
  23  -5  -3   33.10    6.01   0
  23   5   3   36.17    8.39   0
   0  -6  -3 1417.51   14.42   0
   0   6   3 1401.14   14.63   0
  -1   6   3  770.52   13.78   0
  -1  -6  -3  781.45   11.59   0
   1   6   3  780.31   14.14   0
   1  -6  -3  764.09   11.33   0
  -2  -6  -3 2882.34   19.40   0
   2  -6  -3 2847.32   17.59   0
  -2   6   3 2906.28   19.42   0
   2   6   3 2831.86   19.69   0
  -3   6   3  841.40   13.11   0
   3  -6  -3  896.06   13.02   0
   3   6   3  860.21   13.68   0
  -3  -6  -3  859.74   13.22   0
   3  -6   3  832.18   11.57   0
   4  -6  -3 1411.79   12.45   0
  -4   6   3 1343.01   12.41   0
   4  -6   3 1341.05   12.78   0
   4   6   3 1418.43   16.10   0
  -5   6   3  567.26   11.32   0
   5  -6   3  549.07    9.58   0
   5  -6  -3  592.75   11.26   0
   5   6   3  570.38   11.94   0
  -5  -6   3  570.87   13.93   0
   6  -6  -3 6358.87   23.05   0
   6  -6   3 5908.42   23.08   0
  -6   6   3 5811.22   21.42   0
   6   6   3 6062.76   30.59   0
  -7   6   3  206.13    7.45   0
   7   6   3  206.63    9.63   0
   7  -6  -3  206.87    7.41   0
   7  -6   3  202.25   10.10   0
  -7  -6   3  202.33   10.77   0
   8  -6   3  656.35    9.39   0
  -8  -6   3  670.10   16.51   0
  -8   6   3  632.41    8.91   0
   8  -6  -3  702.57   11.10   0
   9  -6   3 1237.90   12.63   0
  -9   6   3 1165.46   10.54   0
   9  -6  -3 1320.92   12.64   0
  -9  -6   3 1147.64   18.49   0
 -10  -6   3 1425.03   20.50   0
 -10   6   3 1447.50   10.95   0
  10  -6  -3 1598.57   13.03   0
  10  -6   3 1495.41   11.57   0
  10   6  -3 1442.84   17.77   0
  11   6  -3   10.79    8.63   0
  11  -6   3   19.80    8.35   0
  11   6   3   13.14    8.41   0
 -11   6   3   20.80    8.41   0
 -11  -6   3    8.95    8.42   0
  11  -6  -3   11.30    8.40   0
  12   6  -3    4.47    7.01   0
 -12   6   3    4.76    8.28   0
 -12  -6   3    3.67    9.88   0
  12  -6  -3    7.88    5.64   0
  12   6   3    0.49    8.45   0
  12  -6   3   11.28    6.00   0
  13  -6  -3    1.11    8.30   0
 -13  -6   3    0.18    7.93   0
 -13   6   3    4.16    5.89   0
  13   6   3    4.51    8.16   0
  13  -6   3    2.88    8.60   0
  13   6  -3    3.97    7.06   0
  14  -6  -3   72.29    8.33   0
  14   6   3   61.56    8.78   0
 -14   6   3   53.20    5.94   0
  14  -6   3   61.23    6.41   0
  14   6  -3   60.89    7.56   0
  15  -6  -3   81.45    8.55   0
  15   6  -3   73.93    9.36   0
  15   6   3   73.83    8.58   0
  15  -6   3   63.03    8.67   0
 -15   6   3   75.18    8.27   0
  16  -6  -3  846.63    9.26   0
  16   6  -3  808.40   13.04   0
 -16   6   3  716.68    8.68   0
  16   6   3  807.60   13.10   0
  16  -6   3  842.02    9.25   0
  17   6   3   34.71    8.15   0
  17  -6  -3   25.58    8.22   0
  17   6  -3   37.11    7.79   0
  17  -6   3   38.64    8.31   0
 -17   6   3   29.67    8.02   0
  18  -6   3  163.92    6.49   0
  18  -6  -3  177.01    8.66   0
  18   6   3  156.76    8.98   0
 -18   6   3  149.92    8.39   0
  18   6  -3  169.39   10.17   0
  19  -6   3   26.86    8.34   0
  19   6  -3   34.20    9.23   0
 -19   6   3   37.57    5.68   0
  19  -6  -3   38.70    8.13   0
  19   6   3   33.68    8.36   0
  20  -6   3  958.86   11.40   0
  20   6  -3  895.43   14.07   0
 -20   6   3  834.24   10.71   0
  20  -6  -3  973.21    9.72   0
  20   6   3  942.99   15.24   0
  21  -6  -3  130.08    6.49   0
  21   6  -3  125.77   10.25   0
  21  -6   3  127.72    6.52   0
  21   6   3  129.37    8.95   0
  22  -6   3  151.50    8.91   0
  22   6   3  141.48    9.26   0
  22  -6  -3  136.94    6.52   0
  22   6  -3  138.54   10.60   0
  23   6  -3   17.56    9.40   0
  23  -6  -3   12.82    8.25   0
  23   6   3   19.59    9.85   0
  23  -6   3   19.98    6.02   0
   1   7   3    1.92    9.52   0
   1  -7  -3    9.31    7.00   0
  -1  -7  -3    4.74    6.54   0
  -1   7   3   14.05   10.16   0
   2  -7  -3 1365.64   14.45   0
   2  -7   3 1254.32   13.20   0
  -2   7   3 1288.51   12.72   0
  -2  -7  -3 1331.19   14.64   0
   2   7   3 1312.80   13.85   0
  -3   7   3  597.82   11.78   0
   3  -7  -3  607.86   11.59   0
  -3  -7  -3  611.92   11.57   0
   3  -7   3  563.18   12.24   0
   3   7   3  604.09   11.94   0
  -4   7   3  941.22   10.61   0
   4  -7  -3  956.42   10.64   0
   4  -7   3  921.89   11.00   0
   4   7   3  965.65   13.98   0
  -4  -7  -3  955.99   13.40   0
  -5  -7   3  637.71   13.25   0
  -5   7   3  626.25    9.17   0
   5  -7   3  623.49   11.92   0
   5   7   3  613.35   10.81   0
   5  -7  -3  649.66    9.29   0
  -6  -7   3  614.12   14.08   0
   6  -7   3  640.48    9.39   0
  -6   7   3  604.88    9.12   0
   6   7   3  649.53   12.52   0
   6  -7  -3  656.69    9.09   0
  -7  -7   3  104.69   10.72   0
   7   7   3  108.20   10.56   0
   7  -7   3  115.33   10.14   0
  -7   7   3  103.85    6.57   0
   7  -7  -3  111.25    9.11   0
   8  -7  -3 1378.74   11.15   0
   8   7   3 1291.54   15.64   0
   8  -7   3 1289.36   11.31   0
  -8  -7   3 1315.68   23.67   0
  -8   7   3 1270.90   12.51   0
   9  -7   3   -3.28    8.90   0
  -9  -7   3    4.06   11.81   0
  -9   7   3    2.72    8.30   0
   9  -7  -3    0.67    6.02   0
   9   7   3   -0.45    8.72   0
  10  -7  -3   15.36    5.96   0
  10  -7   3    5.69    6.12   0
 -10  -7   3    8.09   11.63   0
 -10   7   3    5.21    5.75   0
  10   7   3    6.31    7.15   0
  11  -7  -3  342.22    7.36   0
  11   7   3  308.11   12.38   0
 -11  -7   3  292.58   13.44   0
 -11   7   3  314.06    6.92   0
  11  -7   3  334.32    9.54   0
  12  -7   3  270.78    9.59   0
 -12   7   3  239.96    8.90   0
  12   7   3  251.19   10.44   0
  12  -7  -3  289.56    9.18   0
  13  -7  -3    2.37    5.77   0
 -13   7   3   -0.38    5.93   0
  13   7  -3    3.93    8.47   0
  13   7   3    5.60    9.89   0
  13  -7   3    5.20    5.98   0
  14   7   3  152.36    9.84   0
  14  -7  -3  178.34    8.82   0
 -14   7   3  142.11    6.39   0
  14  -7   3  174.00    8.85   0
  14   7  -3  160.54   10.52   0
  15   7   3   36.99   10.33   0
  15   7  -3   38.19   10.66   0
 -15   7   3   47.39    8.22   0
  15  -7  -3   41.39    6.03   0
  15  -7   3   30.58    6.06   0
  16   7   3    7.05    8.01   0
 -16   7   3    1.46    5.81   0
  16   7  -3   13.26    8.76   0
  16  -7  -3   13.85    8.18   0
  16  -7   3    7.43    5.90   0
  17   7   3   23.69    8.25   0
 -17   7   3   29.28    7.83   0
  17  -7  -3   23.73    5.64   0
  17   7  -3   27.13    8.90   0
  17  -7   3   37.17    8.11   0
  18   7   3  302.41   10.40   0
  18   7  -3  305.91   11.58   0
  18  -7  -3  318.89    7.04   0
 -18   7   3  256.49    6.71   0
  18  -7   3  307.74    7.24   0
  19  -7  -3   60.19    8.28   0
  19   7   3   50.70    8.16   0
  19  -7   3   57.80    8.43   0
 -19   7   3   51.67    8.03   0
  19   7  -3   56.00   10.87   0
  20  -7  -3   69.11    8.29   0
  20   7   3   73.66    8.36   0
  20   7  -3   67.34    9.60   0
  20  -7   3   72.02    8.59   0
 -20   7   3   61.35    5.76   0
  21  -7  -3   13.88    8.17   0
  21  -7   3   12.68    5.88   0
  21   7  -3    8.07   10.55   0
  21   7   3    9.41    7.87   0
  22  -7   3  249.41    9.11   0
  22  -7  -3  245.28    9.17   0
  22   7   3  225.63   11.85   0
  23  -7  -3   22.14    8.34   0
  23   7   3   17.65    9.79   0
  23  -7   3   29.33    6.04   0
   0   8   3   58.42    9.75   0
   0  -8  -3   56.27    6.68   0
   0  -8   3   53.74    9.95   0
   1  -8   3   38.72    7.37   0
  -1   8   3   39.03    6.94   0
   1  -8  -3   36.59    6.76   0
   1   8   3   35.45    6.71   0
  -1  -8  -3   39.85    8.78   0
   2   8   3  288.32   10.28   0
  -2  -8  -3  297.93    9.87   0
   2  -8   3  283.55   11.26   0
   2  -8  -3  302.44   10.45   0
  -2   8   3  278.32    8.27   0
  -3  -8  -3  161.47    8.80   0
  -3   8   3  149.80    7.38   0
   3  -8  -3  166.03    9.76   0
   3  -8   3  151.45   10.23   0
   3   8   3  156.97    9.26   0
  -4   8   3   22.83    6.62   0
   4  -8  -3   20.02    6.52   0
  -4  -8  -3   14.13    7.82   0
   4  -8   3   18.79    7.02   0
   4   8   3   17.71    8.11   0
  -5  -8  -3    2.17    7.84   0
   5   8   3    4.46    8.38   0
   5  -8   3    0.96    9.60   0
   5  -8  -3    4.65    6.37   0
  -5   8   3    2.23    6.56   0
  -6   8   3  290.60    7.70   0
   6  -8  -3  301.84   10.26   0
  -6  -8   3  284.50   11.88   0
   6   8   3  277.84   10.33   0
   6  -8   3  277.17   10.54   0
  -7  -8   3   26.23    9.48   0
   7   8   3   26.43    8.03   0
  -7   8   3   26.77    6.61   0
   7  -8  -3   24.64    6.66   0
   7  -8   3   26.72    6.98   0
   8   8   3    2.16    7.53   0
  -8  -8   3    1.11   12.73   0
   8  -8  -3    3.49    8.76   0
   8  -8   3    4.50    6.57   0
  -8   8   3   -0.33    8.99   0
   9  -8  -3    3.98    8.48   0
   9  -8   3   14.68    8.84   0
   9   8   3   15.35    8.86   0
  -9   8   3    9.51    5.78   0
  10  -8   3   21.97    6.08   0
  10  -8  -3   16.56    8.54   0
  10   8   3   17.80    7.17   0
 -10   8   3   22.60    8.19   0
  11  -8   3   54.85    6.10   0
  11  -8  -3   61.70    6.10   0
  11   8   3   50.61    8.69   0
 -11   8   3   59.53    8.25   0
  11   8   3   54.03    7.58   0
  12  -8  -3   52.08    6.49   0
  12   8   3   57.62    9.00   0
 -12   8   3   61.18    5.86   0
  12   8   3   56.85   10.46   0
  12  -8   3   50.60    8.69   0
  13  -8   3   18.91    8.63   0
  13  -8  -3   25.43    8.36   0
  13   8   3   14.39    8.72   0
  13   8   3   13.65   10.14   0
 -13   8   3   23.00    8.03   0
 -14   8   3   28.50    6.02   0
  14   8   3   27.25   10.46   0
  14   8   3   25.20    7.49   0
  14  -8   3   27.37    6.01   0
  14  -8  -3   30.80    6.14   0
 -15   8   3    8.73    8.18   0
  15   8   3    9.44   10.11   0
  15  -8  -3   11.00    8.47   0
  15  -8   3   14.00    6.05   0
  16  -8   3   20.29    8.44   0
 -16   8   3    7.69    5.53   0
  16   8   3   15.57    9.91   0
  16  -8  -3   14.31    5.89   0
 -17   8   3   18.84    7.64   0
  17   8   3    7.76    7.97   0
  17  -8   3   12.52    5.79   0
  17  -8  -3   14.55    5.69   0
  18   8   3   31.80    9.65   0
  18  -8   3   29.64    6.00   0
  18  -8  -3   19.14    8.11   0
 -18   8   3   29.53    5.59   0
 -19   8   3   11.74    7.89   0
  19   8   3    4.19    9.43   0
  19  -8  -3    1.78    8.00   0
  19  -8   3    8.93    8.16   0
 -20   8   3   12.87    5.72   0
  20   8   3   14.28   11.03   0
  20  -8  -3   17.61    5.93   0
  20  -8   3    8.37    6.01   0
  21  -8   3   -7.67    5.93   0
  21  -8  -3    4.85    5.81   0
  21   8   3    1.53    8.76   0
  21   8   3    0.58    9.29   0
  22  -8   3   -4.74    8.45   0
  22   8   3    4.18   10.50   0
  22   8   3    4.63   11.05   0
  22  -8  -3    2.70    5.75   0
  23  -8   3   17.22    5.96   0
  23   8   3   15.94   12.38   0
  23   8   3   14.26   12.05   0
  23  -8  -3   14.67    5.80   0
  -1  -9   3   37.25    9.31   0
  -1  -9  -3   40.01    6.39   0
   1  -9  -3   36.18    8.86   0
  -1   9   3   36.49    9.26   0
   1  -9   3   38.40    9.75   0
   1   9   3   37.98    9.24   0
  -2   9   3  161.96    7.13   0
   2   9   3  153.93    7.38   0
   2  -9   3  161.52   10.34   0
  -2  -9   3  150.53    7.62   0
  -2  -9  -3  161.82    7.10   0
   2  -9  -3  157.82    9.30   0
   3  -9   3  126.00    9.92   0
  -3  -9  -3  123.80    8.87   0
  -3  -9   3  122.79   10.32   0
   3  -9  -3  122.57    7.09   0
   3   9   3  124.53    9.28   0
  -3   9   3  115.48    6.95   0
  -4  -9   3 1603.07   18.82   0
  -4   9   3 1644.43   13.70   0
   4   9   3 1675.46   16.62   0
   4  -9  -3 1711.35   13.68   0
  -4  -9  -3 1648.83   14.67   0
   4  -9   3 1590.43   12.59   0
  -5   9   3  152.33    9.53   0
  -5  -9   3  154.37   10.55   0
  -5  -9  -3  160.14    8.76   0
   5  -9  -3  162.25    7.04   0
   5  -9   3  169.12    7.65   0
   5   9   3  167.54    9.26   0
   6  -9  -3  620.62    8.96   0
  -6   9   3  569.32    8.80   0
   6   9   3  606.80   12.31   0
   6  -9   3  598.38    9.41   0
  -6  -9   3  556.69   16.13   0
   7   9   3 1071.93   16.20   0
  -7  -9   3  957.28   22.38   0
  -7  -9   3 1029.19   20.67   0
   7  -9  -3 1095.15   12.29   0
   7  -9   3 1040.32   10.53   0
  -7   9   3 1021.69   11.97   0
   8   9   3 2310.95   21.89   0
   8  -9  -3 2379.03   14.62   0
  -8   9   3 2083.98   12.51   0
   8  -9   3 2285.37   13.41   0
   9  -9  -3   -0.70    8.57   0
  -9   9   3    6.41    8.22   0
   9   9   3    2.60    7.03   0
   9  -9   3    3.66    8.73   0
 -10   9   3  107.53    6.24   0
  10   9   3  124.42    9.86   0
  10  -9  -3  122.48    8.87   0
  10  -9   3  119.07    8.72   0
  11  -9   3    8.19    5.93   0
  11  -9  -3   18.06    8.24   0
 -11   9   3    8.60    7.87   0
  11   9   3   12.74    9.84   0
  11   9   3   16.16    8.77   0
  12   9   3  451.46   12.60   0
  12   9   3  432.52   14.16   0
  12  -9  -3  467.34    7.87   0
 -12   9   3  422.16    7.33   0
  12  -9   3  436.94    7.99   0
  13   9   3   90.63    9.50   0
 -13   9   3   91.21    8.47   0
  13   9   3   86.26   11.06   0
  13  -9  -3   92.22    5.98   0
  13  -9   3   98.84    6.17   0
  14  -9  -3   91.95    8.60   0
  14   9   3   78.03    9.67   0
  14   9   3   75.90   10.96   0
 -14   9   3   70.39    6.09   0
  14  -9   3   85.97    8.65   0
  15   9   3   29.23   10.29   0
 -15   9   3   26.56    8.06   0
  15  -9   3   18.12    8.51   0
  15  -9  -3   30.53    5.89   0
  15   9   3   27.50   10.57   0
  16  -9   3   15.63    5.98   0
 -16   9   3   14.48    5.73   0
  16   9   3   10.11    9.83   0
  16   9   3   11.38    8.84   0
  16  -9  -3   22.80    5.73   0
  17   9   3   12.90    9.43   0
 -17   9   3    5.01    7.93   0
  17  -9  -3   30.96    7.91   0
  17  -9   3    2.92    5.83   0
  17   9   3   13.54   10.19   0
  18   9   3  448.67   14.74   0
  18   9   3  440.28   13.85   0
  18  -9  -3  474.72    7.70   0
  18  -9   3  501.29    9.59   0
 -18   9   3  394.83    7.24   0
  19   9   3  149.48   12.86   0
  19   9   3  154.92   13.36   0
 -19   9   3  135.05    6.21   0
  19  -9   3  170.98    8.85   0
  19  -9  -3  156.44    6.56   0
 -20   9   3   38.10    8.17   0
  20  -9  -3   56.96    6.03   0
  20  -9   3   52.71    6.06   0
  20   9   3   45.24   12.74   0
  20   9   3   49.68   14.14   0
  21  -9   3    2.29    8.27   0
  21  -9  -3    9.29    8.28   0
 -21   9   3   11.83    5.59   0
  22  -9   3  408.19   10.07   0
  22  -9  -3  397.63    9.67   0
  23  -9   3   21.68    6.01   0
  23  -9  -3   18.67    8.51   0
   0 -10  -3 2516.78   16.28   0
   0  10   3 2457.66   16.65   0
   0 -10   3 2313.77   16.11   0
   1  10   3   15.63    6.26   0
  -1 -10   3   20.96    9.25   0
   1 -10   3   19.37    6.69   0
   1 -10  -3   22.91    6.09   0
  -1 -10  -3   19.48    8.16   0
  -1  10   3   21.70    8.81   0
  -2 -10  -3 1712.24   14.91   0
   2 -10  -3 1644.07   12.30   0
   2  10   3 1612.11   15.24   0
  -2  10   3 1571.76   12.47   0
  -2 -10   3 1551.91   16.43   0
   2 -10   3 1589.40   14.64   0
  -3  10   3  350.12    9.93   0
  -3 -10   3  326.55    9.35   0
   3 -10   3  340.47   10.58   0
  -3 -10  -3  348.78    8.20   0
   3  10   3  347.29   10.59   0
   3 -10  -3  358.84    9.90   0
  -4 -10  -3  877.81   11.23   0
   4  10   3  888.20   13.46   0
  -4  10   3  830.82    9.76   0
   4 -10  -3  934.56   11.91   0
   4 -10   3  901.30   12.51   0
  -4 -10   3  833.33   14.62   0
  -5 -10   3 1057.83   16.61   0
   5 -10   3 1163.92   11.27   0
  -5  10   3 1124.00   12.39   0
   5  10   3 1164.28   14.92   0
   5 -10  -3 1208.67   12.54   0
  -5 -10  -3 1160.72   13.99   0
  -6 -10  -3 3926.80   23.84   0
  -6  10   3 3877.08   16.57   0
  -6 -10   3 3756.61   31.02   0
   6  10   3 4143.18   25.59   0
   6 -10   3 4083.93   17.67   0
   6 -10  -3 4185.46   17.02   0
  -7 -10   3  218.07   12.49   0
  -7  10   3  205.56    9.45   0
   7 -10   3  220.63    7.59   0
   7 -10  -3  226.85    9.66   0
   7  10   3  225.43   10.00   0
  -7 -10   3  207.27   14.67   0
   8 -10   3  647.95    8.95   0
   8  10   3  642.39   12.94   0
  -8  10   3  607.61    8.41   0
   8 -10  -3  671.43    8.55   0
   9 -10  -3  308.39    7.39   0
  -9  10   3  262.03    6.87   0
   9 -10   3  293.59    9.75   0
   9  10   3  285.81   10.54   0
  10 -10  -3 1344.25   10.32   0
 -10  10   3 1188.21   11.39   0
  10 -10   3 1274.36   11.96   0
  10  10   3 1297.61   19.90   0
  11  10   3    1.60   10.42   0
 -11  10   3    4.28    5.55   0
  11 -10  -3    7.31    8.15   0
  11  10   3    0.52    9.91   0
  11 -10   3    0.38    8.19   0
 -12  10   3   22.41    8.19   0
  12  10   3    7.91   10.22   0
  12 -10  -3   -0.34    8.51   0
  12 -10   3    8.30    8.30   0
  12  10   3    5.05   11.55   0
  13  10   3   59.94   12.64   0
  13  10   3   61.61   12.54   0
  13 -10  -3   65.68    6.35   0
 -13  10   3   49.39    6.14   0
  13 -10   3   62.76    6.15   0
  14  10   3   72.64   13.81   0
  14 -10   3   69.86    6.38   0
 -14  10   3   70.28    6.08   0
  14  10   3   72.14   12.69   0
  14 -10  -3   77.73    8.64   0
  15  10   3    2.14   12.65   0
  15  10   3    3.14   12.39   0
 -15  10   3   -0.95    7.81   0
  15 -10  -3    4.33    6.02   0
  15 -10   3    4.86    6.09   0
  16 -10  -3  735.50   10.14   0
 -16  10   3  582.57    7.89   0
  16 -10   3  666.18    8.20   0
  16  10   3  655.68   24.95   0
 -17  10   3  139.89    8.34   0
  17 -10  -3  178.13    8.81   0
  17 -10   3  180.42    8.63   0
  18 -10  -3   87.38    6.24   0
  18 -10   3   85.30    8.45   0
 -18  10   3   71.28    5.81   0
  19 -10  -3   19.81    8.28   0
  19 -10   3    7.89    5.99   0
 -19  10   3    8.31    5.69   0
  20 -10  -3  897.75   11.11   0
  20 -10   3  824.18    9.16   0
 -20  10   3  736.67   10.47   0
  21 -10   3  100.89    8.80   0
 -21  10   3   89.20    6.30   0
  21 -10  -3  112.34    8.54   0
  22 -10   3  204.96    9.23   0
  22 -10  -3  189.46    9.19   0
   1 -11  -3    8.60    8.29   0
  -1 -11  -3    3.06    7.97   0
   1 -11   3   -2.55    6.41   0
  -1 -11   3   -2.01    6.38   0
  -1  11   3    3.56    6.01   0
   1  11   3    0.74    8.46   0
  -2 -11  -3  500.09    8.56   0
   2  11   3  471.04    8.91   0
  -2 -11   3  455.29    9.73   0
   2 -11  -3  490.92   10.32   0
   2 -11   3  481.02   11.15   0
  -2  11   3  466.09   10.44   0
  -3  11   3  119.21    6.92   0
  -3 -11   3  110.24    9.99   0
  -3 -11  -3  120.50    8.75   0
   3  11   3  120.05    9.50   0
   3 -11  -3  126.48    6.90   0
   3 -11   3  123.98    7.62   0
   4 -11   3  322.73    8.47   0
  -4  11   3  295.37    7.77   0
   4  11   3  325.70   10.35   0
  -4 -11   3  303.39   11.06   0
  -4 -11  -3  341.60    9.63   0
   4 -11  -3  332.62    7.83   0
  -5  11   3  135.99    9.59   0
  -5 -11   3  129.39   10.17   0
   5  11   3  137.25    9.49   0
  -5 -11  -3  131.91    6.63   0
   5 -11   3  142.19   10.02   0
   5 -11  -3  146.73    9.44   0
   6 -11  -3  640.82    8.83   0
  -6  11   3  613.08    8.71   0
   6  11   3  657.85   12.64   0
  -6 -11   3  609.83   14.37   0
  -6 -11  -3  637.90   11.52   0
   6 -11   3  660.70   11.37   0
  -7 -11   3    1.40    8.53   0
   7 -11  -3   -7.91    8.82   0
   7  11   3    0.49    7.88   0
  -7  11   3    3.00    6.30   0
  -7 -11   3    3.46   11.87   0
   7 -11   3   -2.91    9.19   0
   8 -11   3 1369.62   10.74   0
   8  11   3 1342.78   17.43   0
   8 -11  -3 1411.44   10.53   0
  -8  11   3 1299.57   11.73   0
   9 -11  -3    6.02    5.98   0
  -9  11   3    2.26    5.81   0
   9  11   3    8.09    7.85   0
   9 -11   3   14.12    6.05   0
  10 -11   3   20.96    6.20   0
  10 -11  -3   19.05    5.87   0
 -10  11   3   18.40    5.91   0
  10  11   3   16.72    9.53   0
 -11  11   3   50.73    8.10   0
  11  11   3   57.39   12.07   0
  11 -11  -3   60.85    8.51   0
  11  11   3   61.88   11.41   0
  11 -11   3   53.19    6.23   0
  12 -11  -3   15.73    8.27   0
  12  11   3   15.58   13.78   0
  12 -11   3   11.42    5.90   0
 -12  11   3    9.07    5.75   0
  12  11   3   10.97   14.31   0
  13 -11  -3    6.73    5.81   0
 -13  11   3    6.02    5.57   0
  13 -11   3   13.26    8.39   0
  14 -11   3  142.14    8.72   0
  14 -11  -3  151.84    8.66   0
 -14  11   3  127.05    8.37   0
 -15  11   3    9.87    5.76   0
  15 -11  -3    8.13    5.97   0
  15 -11   3   19.84    8.11   0
 -16  11   3   -7.40    5.42   0
  16 -11  -3    3.37    8.11   0
  16 -11   3    7.95    8.00   0
  17 -11   3    3.99    5.85   0
  17 -11  -3   15.26    5.69   0
 -17  11   3    8.11    7.65   0
  18 -11   3  305.93    6.94   0
  18 -11  -3  301.66    6.89   0
 -18  11   3  252.94    6.51   0
  19 -11   3   57.05    6.04   0
 -19  11   3   50.23    5.84   0
  19 -11  -3   61.70    8.23   0
  20 -11   3   50.97    8.62   0
  20 -11  -3   57.71    8.60   0
 -20  11   3   32.30    8.05   0
 -21  11   3    9.62    5.62   0
  21 -11   3   20.88    8.20   0
  21 -11  -3   -7.78    5.96   0
  22 -11  -3   89.22    6.42   0
  22 -11   3   96.60    6.45   0
   0 -12   3    7.52    8.72   0
   0  12   3    5.17    5.97   0
   0 -12  -3    0.21    5.71   0
   1 -12   3  104.31    7.11   0
  -1  12   3  100.65    6.59   0
   1  12   3  109.48    9.11   0
  -1 -12   3  102.66    9.13   0
   1 -12  -3  109.44    6.32   0
  -1 -12  -3  108.97    8.43   0
  -2 -12  -3  151.56    8.97   0
   2  12   3  139.21    9.54   0
   2 -12   3  136.99    7.38   0
  -2  12   3  143.24    7.02   0
   2 -12  -3  165.71    8.90   0
  -2 -12   3  130.44    9.63   0
   3 -12  -3   25.24    6.74   0
  -3 -12  -3   30.38    8.09   0
   3 -12   3   32.14    9.64   0
   3  12   3   31.77    8.71   0
  -3  12   3   31.23    6.61   0
  -3 -12   3   27.98    6.51   0
   4 -12  -3   -3.41    6.42   0
  -4  12   3    4.99    9.10   0
   4  12   3    1.62    8.58   0
  -4 -12  -3    0.24    7.87   0
  -4 -12   3    1.92    6.25   0
   4 -12   3    8.76    6.48   0
  -5  12   3   11.18    8.77   0
   5 -12   3    9.90    6.72   0
   5 -12  -3   15.96    6.25   0
  -5 -12   3   12.22    8.83   0
  -5 -12  -3   16.68    7.64   0
   5  12   3   10.46    8.50   0
  -6 -12   3  321.20   11.33   0
   6 -12   3  351.87   10.30   0
  -6  12   3  329.34    7.58   0
  -6 -12  -3  343.51    9.63   0
   6 -12  -3  342.58    7.42   0
   6  12   3  340.18   10.78   0
   7 -12   3   18.90    9.23   0
   7  12   3   17.48    8.41   0
   7 -12  -3    6.83    8.77   0
  -7 -12   3   16.18   11.84   0
  -7  12   3   14.53    6.18   0
   8 -12   3   15.46    6.36   0
  -8  12   3   26.80    6.16   0
  -8 -12   3   17.54   13.41   0
  -8 -12   3   18.10   13.77   0
   8  12   3   20.62    8.21   0
   8 -12  -3   14.08    6.10   0
   9  12   3   17.72    8.21   0
   9 -12  -3   23.59    6.28   0
  -9  12   3   17.76    8.18   0
   9 -12   3   19.24    6.49   0
  10 -12   3    4.50    5.91   0
  10  12   3    3.73   11.26   0
 -10  12   3    5.94    5.77   0
  10 -12  -3    3.13    6.05   0
  11 -12  -3   15.46    8.27   0
  11  12   3    3.71   12.55   0
 -11  12   3    5.03    5.64   0
  11  12   3    3.96   13.63   0
  11 -12   3    4.44    5.87   0
 -12  12   3   46.92    5.88   0
  12 -12  -3   63.20    8.51   0
  12 -12   3   65.30    6.02   0
  13 -12   3    1.96    5.70   0
  13 -12  -3   -8.81    5.82   0
 -13  12   3    4.62    7.81   0
  14 -12  -3   31.27    8.49   0
 -14  12   3   29.59    5.74   0
  14 -12   3   33.38    6.13   0
  15 -12  -3   -1.01    5.88   0
  15 -12   3   -6.24    6.06   0
 -15  12   3   -0.80    5.55   0
  16 -12  -3    3.13    8.19   0
  16 -12   3    4.44    5.80   0
 -16  12   3    3.78    5.41   0
  17 -12   3    8.90    5.74   0
  17 -12  -3   -6.87    5.56   0
 -17  12   3  -11.16    7.62   0
  18 -12   3   31.04    5.76   0
  18 -12  -3   37.06    8.44   0
 -18  12   3   28.04    5.48   0
  19 -12  -3    4.67    8.11   0
 -19  12   3    7.41    5.53   0
  19 -12   3   -5.74    8.43   0
  20 -12  -3   28.68    6.09   0
  20 -12   3   35.06    8.54   0
 -20  12   3   35.96    7.98   0
  21 -12  -3    3.33    6.10   0
 -21  12   3    4.07    5.54   0
  21 -12   3   -0.95    6.04   0
  22 -12   3    5.34    6.06   0
  22 -12  -3   -6.43    5.99   0
   1  13   3    6.39    8.37   0
  -1 -13  -3    6.53    5.34   0
  -1  13   3    6.05    8.40   0
   1 -13   3   12.22    8.87   0
  -1 -13   3    3.93    8.72   0
   1 -13  -3    5.81    7.94   0
   2  13   3  144.66    6.78   0
  -2 -13   3  138.18    7.12   0
  -2  13   3  135.47    8.97   0
   2 -13  -3  150.76    6.61   0
  -2 -13  -3  152.40    6.68   0
   2 -13   3  149.91    6.94   0
   3 -13   3  184.46    7.15   0
  -3  13   3  190.94    9.00   0
   3  13   3  173.62    7.25   0
  -3 -13  -3  190.37    8.76   0
  -3 -13   3  178.57    9.64   0
   3 -13  -3  180.19    6.81   0
  -4 -13  -3 1132.38   11.25   0
  -4 -13   3 1092.11   14.32   0
   4 -13   3 1123.37   12.47   0
  -4  13   3 1099.61   11.98   0
   4 -13  -3 1154.51   10.03   0
   4  13   3 1131.35   13.55   0
  -5 -13  -3  143.19    8.37   0
   5 -13  -3  151.89    6.47   0
   5  13   3  133.73    7.04   0
  -5 -13   3  129.68    9.44   0
   5 -13   3  140.47    7.16   0
  -5  13   3  134.64    9.01   0
   6 -13   3  733.14    8.98   0
  -6  13   3  695.79    8.50   0
   6  13   3  741.64   12.97   0
   6 -13  -3  734.10    8.80   0
  -6 -13   3  704.01   13.85   0
  -6 -13  -3  734.22   11.80   0
  -7 -13  -3  249.85    9.24   0
   7 -13  -3  260.13    9.16   0
   7 -13   3  272.25    9.66   0
  -7  13   3  246.01    6.95   0
   7  13   3  258.23   10.28   0
  -7 -13   3  242.81   10.96   0
   8 -13  -3 2090.79   11.99   0
   8 -13   3 2026.25   12.29   0
  -8 -13   3 1964.42   30.85   0
   8  13   3 2046.11   21.52   0
  -8 -13   3 1911.84   28.75   0
  -8  13   3 1856.24   11.30   0
   9 -13  -3   23.54    6.10   0
   9 -13   3   23.91    6.20   0
  -9  13   3   17.50    5.87   0
   9  13   3   18.54   10.19   0
  10  13   3   17.04   10.18   0
  10 -13   3   23.57    6.08   0
  10 -13  -3   18.82    6.11   0
 -10  13   3   27.85    8.12   0
 -11  13   3  104.43    8.32   0
  11 -13  -3  113.63    8.50   0
  11 -13   3  106.85    8.62   0
 -12  13   3  224.14    8.59   0
  12 -13   3  240.56    8.93   0
  12 -13  -3  253.81    9.04   0
  13 -13   3   70.20    8.87   0
  13 -13  -3   73.72    6.26   0
 -13  13   3   65.69    5.79   0
  14 -13   3   17.72    8.47   0
  14 -13  -3   12.08    8.43   0
 -14  13   3   19.43    5.76   0
 -15  13   3   24.75    5.59   0
  15 -13  -3   27.35    5.87   0
  15 -13   3   36.29    8.17   0
  16 -13   3   13.60    8.24   0
 -16  13   3    2.18    7.79   0
  16 -13  -3    6.73    7.90   0
  17 -13  -3   13.61    5.85   0
 -17  13   3   16.58    7.63   0
  17 -13   3    5.51    8.48   0
  18 -13   3  518.20    9.71   0
  18 -13  -3  531.02    9.77   0
 -18  13   3  429.94    7.25   0
  19 -13   3  187.81    9.04   0
  19 -13  -3  203.09    8.87   0
 -19  13   3  141.90    6.15   0
  20 -13   3   94.21    6.45   0
  20 -13  -3   99.88    6.26   0
 -20  13   3   75.88    8.46   0
 -21  13   3    5.02    5.86   0
  21 -13  -3    5.40    6.04   0
  21 -13   3    5.57    6.10   0
  22 -13   3  246.59    7.31   0
  22 -13  -3  273.31    9.69   0
   0 -14  -3  755.62   10.43   0
   0 -14   3  687.46    9.43   0
   0  14   3  655.95    9.05   0
   1 -14  -3  233.23    8.62   0
  -1 -14   3  214.22    9.31   0
  -1  14   3  209.82    6.68   0
   1 -14   3  213.62    7.20   0
   1  14   3  214.10    9.08   0
  -1 -14  -3  234.41    8.85   0
   2 -14   3  144.20    6.91   0
  -2 -14  -3  146.84    8.55   0
  -2 -14   3  139.28    6.86   0
  -2  14   3  126.58    6.67   0
   2 -14  -3  150.53    6.45   0
   2  14   3  137.05    6.70   0
  -3 -14  -3  246.20    8.81   0
   3  14   3  230.28    9.50   0
  -3  14   3  223.15    6.81   0
  -3 -14   3  227.72    9.48   0
   3 -14   3  236.58    9.72   0
   3 -14  -3  233.96    6.79   0
   4  14   3  857.13   10.80   0
   4 -14   3  898.73    9.73   0
   4 -14  -3  932.35    9.20   0
  -4 -14  -3  950.23   11.80   0
  -4 -14   3  847.13   11.34   0
  -4  14   3  893.22   11.20   0
  -5  14   3  380.07    9.54   0
   5 -14   3  414.57   10.04   0
  -5 -14   3  376.58    9.15   0
   5  14   3  398.27   10.86   0
   5 -14  -3  444.86    9.57   0
  -5 -14  -3  420.82    9.53   0
   6 -14   3 2953.68   14.34   0
  -6 -14   3 2879.35   23.57   0
   6 -14  -3 3006.44   13.71   0
  -6 -14  -3 2998.54   19.31   0
   6  14   3 2904.33   20.93   0
  -6  14   3 2831.03   14.78   0
   7  14   3    4.34    8.40   0
  -7 -14   3    7.50    9.93   0
  -7 -14  -3    5.15    8.81   0
   7 -14  -3   21.69    8.68   0
   7 -14   3   16.65    8.75   0
  -7  14   3    5.50    8.76   0
  -8  14   3  156.54    6.44   0
   8 -14  -3  189.23    9.06   0
   8  14   3  167.06    9.81   0
   8 -14   3  174.51    6.96   0
  -8 -14   3  160.85   11.59   0
   9 -14  -3  528.75    7.75   0
   9 -14   3  507.47    7.93   0
   9  14   3  477.75   14.36   0
  -9  14   3  444.00    7.45   0
 -10  14   3  729.97    8.27   0
  10 -14   3  818.74   10.77   0
  10 -14  -3  899.57   10.74   0
  10  14   3  763.79   18.58   0
 -11  14   3   18.64    5.75   0
  11 -14  -3   21.06    8.28   0
  11 -14   3   12.77    8.28   0
 -12  14   3   26.09    5.52   0
  12 -14  -3   25.11    8.12   0
  12 -14   3   27.85    5.94   0
 -13  14   3   24.54    5.83   0
  13 -14  -3   18.76    6.07   0
  13 -14   3   27.35    6.12   0
  14 -14   3  243.23    7.05   0
  14 -14  -3  260.88    9.21   0
 -14  14   3  233.91    8.70   0
  15 -14   3    2.73    5.94   0
 -15  14   3   13.70    7.78   0
  15 -14  -3   16.57    6.07   0
 -16  14   3  552.84    9.51   0
  16 -14   3  629.74    7.92   0
  16 -14  -3  675.73    9.96   0
 -17  14   3   35.03    5.73   0
  17 -14  -3   38.14    6.07   0
  17 -14   3   43.94    5.83   0
 -18  14   3   33.54    5.74   0
  18 -14   3   37.84    6.13   0
  18 -14  -3   55.98    8.24   0
  19 -14  -3   76.33    6.20   0
 -19  14   3   74.64    8.24   0
  19 -14   3   92.57    6.33   0
 -20  14   3  368.16    9.50   0
  20 -14  -3  441.93    7.89   0
  20 -14   3  413.44    7.84   0
 -21  14   3   30.12    5.94   0
  21 -14  -3   58.95    6.21   0
  21 -14   3   31.56    6.27   0
  -1 -15  -3    1.92    7.61   0
  -1  15   3   -1.71    8.28   0
   1 -15  -3   -0.48    7.91   0
   1 -15   3    1.63    8.56   0
  -1 -15   3    2.28    5.95   0
   1  15   3    4.47    5.74   0
  -2 -15   3  347.31    9.83   0
  -2  15   3  336.93    7.34   0
  -2 -15  -3  380.95    8.90   0
   2 -15  -3  370.25    7.41   0
   2  15   3  363.42    9.71   0
   2 -15   3  375.82   10.10   0
   3 -15  -3  375.42    7.34   0
   3  15   3  363.57   10.00   0
  -3 -15  -3  367.05    7.37   0
   3 -15   3  350.74    7.74   0
  -3  15   3  353.69    7.42   0
  -3 -15   3  350.97    9.86   0
   4  15   3  347.32   10.03   0
   4 -15  -3  373.14    7.16   0
   4 -15   3  358.82    7.67   0
  -4  15   3  332.08    7.20   0
  -4 -15  -3  378.81    9.03   0
  -4 -15   3  337.80    8.44   0
  -5 -15   3   -0.16    8.50   0
   5  15   3    1.82    8.81   0
  -5  15   3   -2.65    7.98   0
   5 -15   3    8.09    8.75   0
  -5 -15  -3    1.71    7.31   0
   5 -15  -3   -6.78    7.91   0
  -6 -15   3  116.21    9.11   0
   6 -15   3  128.43    6.98   0
   6  15   3  120.60    9.25   0
  -6 -15  -3  123.11    8.13   0
  -6  15   3  111.61    8.76   0
   6 -15  -3  131.38    6.37   0
  -7 -15   3   71.44   10.52   0
   7  15   3   74.17    8.91   0
  -7 -15  -3   76.49    7.74   0
  -7  15   3   82.02    8.61   0
   7 -15   3   54.69    9.09   0
   7 -15  -3   84.59    8.68   0
   8 -15   3  864.23    9.15   0
  -8 -15   3  827.47   17.16   0
  -8  15   3  792.99   10.34   0
   8  15   3  798.96   14.04   0
   8 -15  -3  901.03   10.83   0
   9 -15   3   12.88    6.22   0
   9 -15  -3   17.14    8.49   0
  -9  15   3   17.66    8.31   0
   9  15   3   20.94   10.37   0
  10 -15  -3   -3.02    8.37   0
  10 -15   3   15.69    8.49   0
 -10  15   3    6.52    8.01   0
  10  15   3    5.64   11.94   0
 -11  15   3   10.20    7.91   0
  11 -15  -3   14.31    8.41   0
  11 -15   3    9.49    5.92   0
  12 -15  -3  192.14    6.75   0
 -12  15   3  165.47    8.63   0
  12 -15   3  190.52    6.68   0
  13 -15  -3   33.19    5.81   0
  13 -15   3   40.13    5.88   0
 -13  15   3   21.00    7.95   0
  14 -15   3  404.51    9.35   0
  14 -15  -3  430.41    9.44   0
 -14  15   3  358.23    6.98   0
  15 -15   3   93.79    8.64   0
 -15  15   3   86.26    5.88   0
  15 -15  -3   90.13    6.30   0
  16 -15   3    2.57    8.87   0
  16 -15  -3    2.49    8.28   0
 -16  15   3   19.37    5.46   0
  17 -15  -3    4.07    5.86   0
 -17  15   3    7.36    5.70   0
  17 -15   3   -3.58    8.14   0
  18 -15   3  133.56    8.82   0
  18 -15  -3  172.39    8.85   0
 -18  15   3  127.01    6.01   0
 -19  15   3   15.94    7.94   0
  19 -15  -3   11.97    6.04   0
  19 -15   3   16.98    8.32   0
  20 -15  -3   -0.45    6.05   0
 -20  15   3    6.41    8.17   0
  20 -15   3   17.68    8.71   0
 -21  15   3    9.61    6.03   0
  21 -15  -3    6.86    6.01   0
  21 -15   3   22.45    8.67   0
   0 -16   3   66.44    8.62   0
   0  16   3   53.86    8.59   0
   0 -16  -3   73.87    5.91   0
   1  16   3    8.29    6.16   0
  -1  16   3   -1.71    5.77   0
  -1 -16  -3    6.02    5.64   0
   1 -16   3    7.81    5.69   0
  -1 -16   3   -0.48    8.27   0
   1 -16  -3   17.46    7.78   0
  -2 -16  -3    2.34    7.42   0
   2  16   3    9.07    8.37   0
   2 -16  -3    2.88    5.62   0
  -2  16   3    4.41    8.28   0
   2 -16   3    3.20    5.92   0
  -2 -16   3   14.45    8.00   0
   3 -16   3  444.20    8.07   0
  -3 -16  -3  479.34    9.28   0
   3 -16  -3  461.48    7.68   0
   3  16   3  468.51   10.11   0
  -3 -16   3  457.87   10.21   0
  -3  16   3  428.85    7.47   0
   4 -16  -3   39.09    8.08   0
  -4  16   3   44.35    5.94   0
   4 -16   3   56.24    6.25   0
   4  16   3   46.37    8.36   0
  -4 -16   3   43.87    6.10   0
  -4 -16  -3   53.23    7.42   0
   5 -16   3   60.85    9.27   0
  -5  16   3   46.64    8.32   0
   5  16   3   52.28    8.60   0
   5 -16  -3   52.77    8.24   0
  -5 -16   3   49.74    6.20   0
  -5 -16  -3   51.36    5.62   0
  -6 -16   3  110.42    8.64   0
  -6  16   3  110.15    8.62   0
   6  16   3  111.24    9.19   0
  -6 -16  -3  127.17    7.99   0
   6 -16  -3  115.74    6.39   0
   6 -16   3  120.85    6.69   0
   7  16   3   14.63    8.57   0
  -7 -16   3   16.67    7.87   0
   7 -16   3   24.84    8.82   0
   7 -16  -3   17.85    6.00   0
  -7 -16  -3   16.89    7.21   0
  -7  16   3    6.20    6.01   0
  -8 -16  -3   21.11    7.40   0
  -8  16   3   21.81    5.96   0
   8 -16   3   16.18    6.22   0
   8 -16  -3   23.85    8.44   0
  -8 -16   3   23.34    9.78   0
   8  16   3   21.44    8.69   0
   9 -16  -3   75.04    8.62   0
  -9  16   3   74.43    6.15   0
   9  16   3   78.29    9.10   0
   9 -16   3   80.93    8.70   0
 -10  16   3   -2.11    5.74   0
  10 -16   3    8.17    6.06   0
  10 -16  -3    4.49    8.35   0
  10  16   3    8.17   10.39   0
 -11  16   3   -6.71    5.89   0
  11 -16  -3    5.09    6.03   0
  11 -16   3   -2.37    6.13   0
  12 -16   3   -3.55    8.39   0
  12 -16  -3    2.52    5.95   0
 -12  16   3   -0.84    5.77   0
  13 -16   3   24.02    8.12   0
  13 -16  -3   21.24    5.92   0
 -13  16   3   25.93    5.44   0
  14 -16   3   -4.35    5.72   0
  14 -16  -3   -3.44    8.17   0
 -14  16   3    7.21    5.31   0
 -15  16   3   38.74    5.65   0
  15 -16  -3   48.57    5.78   0
  15 -16   3   61.82    6.13   0
  16 -16   3    4.67    5.73   0
 -16  16   3    4.73    7.96   0
  16 -16  -3   11.73    8.33   0
 -17  16   3   16.94    7.87   0
  17 -16  -3    3.65    5.90   0
  17 -16   3    9.97    5.69   0
  18 -16  -3   29.45    8.22   0
  18 -16   3   13.76    6.01   0
 -18  16   3   34.75    7.87   0
  19 -16   3   15.39    5.72   0
  19 -16  -3   13.81    8.51   0
 -19  16   3    3.73    8.18   0
  20 -16  -3   11.83    5.94   0
 -20  16   3   14.60    5.68   0
  20 -16   3   18.50    5.84   0
   1 -17  -3  140.26    7.98   0
  -1 -17  -3  124.10    6.09   0
   1  17   3  132.04    9.03   0
  -1 -17   3  136.32    8.72   0
  -1  17   3  126.04    6.54   0
   1 -17   3  132.07    9.03   0
   2  17   3  211.46    7.26   0
  -2 -17  -3  229.29    8.19   0
  -2 -17   3  221.19    7.11   0
  -2  17   3  197.43    8.98   0
   2 -17  -3  238.71    8.65   0
   2 -17   3  212.25    9.15   0
  -3 -17   3    8.73    5.63   0
  -3 -17  -3    9.78    5.13   0
  -3  17   3    9.97    5.85   0
   3 -17  -3   10.11    7.75   0
   3 -17   3   18.06    8.30   0
   3  17   3    8.76    5.76   0
  -4 -17  -3  572.79    9.97   0
   4  17   3  519.08   10.91   0
   4 -17  -3  544.26    9.59   0
  -4 -17   3  524.09   10.79   0
   4 -17   3  541.63   10.06   0
  -4  17   3  502.36    7.73   0
   5 -17   3   87.73    8.96   0
  -5 -17  -3   92.88    7.82   0
   5 -17  -3   84.03    5.99   0
  -5 -17   3   85.77    8.50   0
   5  17   3   82.89    8.81   0
  -5  17   3   82.81    8.23   0
  -6 -17  -3  433.35    7.89   0
  -6 -17   3  439.14   10.74   0
  -6  17   3  413.64    7.48   0
   6 -17   3  433.85    7.82   0
   6 -17  -3  452.15    9.46   0
   6  17   3  433.64   11.03   0
  -7 -17  -3  737.69   11.10   0
   7 -17   3  797.41   10.81   0
   7 -17  -3  771.10    8.43   0
  -7 -17   3  719.39   12.91   0
  -7  17   3  685.96    8.22   0
   7  17   3  707.21   12.43   0
  -8  17   3 1394.05   10.01   0
  -8 -17  -3 1500.23   16.41   0
   8 -17  -3 1533.84   10.33   0
  -8 -17   3 1457.56   19.45   0
   8 -17   3 1485.55   10.62   0
   8  17   3 1404.72   16.88   0
  -9 -17   3   75.06   14.97   0
  -9  17   3   64.87    6.05   0
  -9 -17   3   74.31   13.67   0
   9 -17  -3   77.45    6.13   0
   9  17   3   70.66   11.18   0
   9 -17   3   75.41    8.90   0
  10  17   3   63.37   11.05   0
 -10  17   3   79.37    8.48   0
  10 -17  -3   74.14    6.50   0
  10 -17   3   84.88    6.57   0
 -11  17   3   74.08    8.42   0
  11 -17  -3   88.14    6.31   0
  11 -17   3   88.77    8.78   0
  12 -17   3  180.61    8.76   0
  12 -17  -3  181.82    6.47   0
 -12  17   3  161.84    8.28   0
  13 -17  -3   90.66    8.15   0
 -13  17   3   69.34    7.91   0
  13 -17   3   69.09    6.15   0
  14 -17   3  152.71    6.31   0
  14 -17  -3  161.02    6.34   0
 -14  17   3  151.65    8.27   0
  15 -17  -3    0.50    5.81   0
 -15  17   3   -4.60    7.60   0
  15 -17   3    2.44    8.38   0
  16 -17   3  -13.80    8.33   0
 -16  17   3  -13.33    8.11   0
  16 -17  -3   -1.20    8.35   0
 -17  17   3   12.40    7.94   0
  17 -17   3   17.76    8.36   0
  17 -17  -3    5.82    5.80   0
  18 -17  -3  387.66    7.34   0
  18 -17   3  369.06    7.38   0
 -18  17   3  292.20    6.96   0
  19 -17   3  175.18    6.83   0
  19 -17  -3  182.06    8.94   0
 -19  17   3  136.44    6.29   0
  20 -17   3   14.03    5.97   0
 -20  17   3   21.66    5.84   0
  20 -17  -3   20.97    6.16   0
   0 -18   3  484.97    8.14   0
   0  18   3  470.46    8.15   0
   0 -18  -3  514.73    7.86   0
   1 -18  -3   14.46    5.80   0
  -1 -18  -3   16.62    5.51   0
   1 -18   3   21.14    8.38   0
  -1 -18   3    4.24    8.09   0
  -1  18   3    9.93    8.63   0
   1  18   3   19.52    8.54   0
  -2 -18  -3  497.80    7.76   0
  -2 -18   3  473.30   10.14   0
   2 -18  -3  515.28    9.63   0
   2  18   3  478.39   10.21   0
  -2  18   3  471.79    9.90   0
   2 -18   3  498.12   10.30   0
   3 -18  -3   67.18    8.23   0
   3 -18   3   64.93    8.52   0
  -3  18   3   59.00    6.22   0
  -3 -18  -3   73.31    7.66   0
  -3 -18   3   60.55    8.37   0
   3  18   3   56.60    8.63   0
   4  18   3  272.58    7.45   0
   4 -18  -3  300.20    6.97   0
  -4 -18   3  272.73    9.43   0
  -4  18   3  267.86    6.90   0
   4 -18   3  291.33    9.54   0
  -4 -18  -3  302.87    8.63   0
  -5  18   3  248.15    8.91   0
  -5 -18   3  269.71    9.33   0
   5  18   3  254.19    9.82   0
   5 -18  -3  283.12    6.89   0
  -5 -18  -3  276.22    8.72   0
   5 -18   3  272.23    9.76   0
  -6 -18   3 1513.97   15.55   0
   6 -18  -3 1571.58   10.36   0
   6  18   3 1484.14   15.02   0
  -6 -18  -3 1479.34   12.23   0
  -6  18   3 1425.61   10.20   0
   6 -18   3 1532.16   10.81   0
  -7  18   3   46.40    6.10   0
   7 -18  -3   61.88    8.45   0
   7 -18   3   56.44    8.74   0
  -7 -18   3   52.78    8.28   0
   7  18   3   46.66    8.85   0
  -7 -18  -3   53.32    7.55   0
   8 -18  -3  174.77    6.38   0
   8 -18   3  192.60    6.69   0
  -8 -18  -3  173.64    9.88   0
  -8 -18   3  169.22   11.01   0
   8  18   3  163.92    9.93   0
  -8  18   3  164.57    8.70   0
  -9  18   3  296.58    8.99   0
   9  18   3  298.22   11.14   0
   9 -18  -3  345.66    6.95   0
  -9 -18   3  310.98   14.40   0
   9 -18   3  336.94    7.22   0
  10 -18  -3 1090.82    9.35   0
  10  18   3  967.47   19.78   0
  10 -18   3 1057.90    9.37   0
 -10  18   3  948.95    8.67   0
  11 -18   3   61.64    8.37   0
  11 -18  -3   49.25    6.03   0
 -11  18   3   54.10    5.74   0
  12 -18   3   58.65    5.93   0
 -12  18   3   54.08    5.68   0
  12 -18  -3   72.07    8.14   0
 -13  18   3    4.46    5.53   0
  13 -18  -3   -2.30    8.02   0
  13 -18   3   -7.52    8.24   0
  14 -18  -3  142.41    6.61   0
  14 -18   3  142.99    8.41   0
 -14  18   3  108.56    6.31   0
  15 -18   3    9.64    5.92   0
 -15  18   3   17.99    5.47   0
  15 -18  -3   14.75    8.15   0
 -16  18   3  556.12    7.70   0
  16 -18   3  634.12    8.23   0
  16 -18  -3  655.47    8.39   0
  17 -18   3   36.70    6.03   0
  17 -18  -3   39.41    8.35   0
 -17  18   3   27.43    5.79   0
  18 -18  -3    9.43    6.22   0
  18 -18   3   28.91    8.63   0
 -18  18   3   19.60    5.83   0
  19 -18   3   22.33    8.31   0
  19 -18  -3   22.38    8.62   0
 -19  18   3   15.81    5.85   0
  20 -18   3  322.38    9.54   0
 -20  18   3  258.14    7.03   0
  20 -18  -3  330.72    7.50   0
  -1 -19   3    2.73    5.59   0
   1 -19  -3    6.11    5.63   0
  -1  19   3   -1.55    8.53   0
   1 -19   3    9.16    5.87   0
  -1 -19  -3    5.23    5.42   0
   1  19   3    3.54    5.89   0
  -2 -19  -3  128.35    5.94   0
   2 -19  -3  130.13    6.32   0
   2  19   3  123.17    6.50   0
  -2  19   3  124.41    6.43   0
   2 -19   3  138.52    9.03   0
  -2 -19   3  119.59    6.28   0
  -3 -19  -3   44.61    7.49   0
  -3  19   3   37.64    5.73   0
   3 -19   3   41.16    8.58   0
   3 -19  -3   35.75    5.61   0
   3  19   3   51.47    8.40   0
  -3 -19   3   36.35    5.84   0
   4 -19  -3  205.68    6.54   0
   4  19   3  209.38    9.32   0
   4 -19   3  195.17    9.38   0
  -4  19   3  192.10    6.61   0
  -4 -19  -3  202.75    8.32   0
  -4 -19   3  200.65    9.09   0
   5 -19   3   13.02    6.40   0
  -5 -19   3    9.35    7.86   0
   5  19   3   19.77    8.63   0
   5 -19  -3   16.03    8.20   0
  -5 -19  -3    9.92    5.16   0
  -5  19   3   11.52    8.19   0
   6  19   3  155.46    9.33   0
  -6 -19  -3  181.39    8.16   0
   6 -19  -3  177.90    6.35   0
   6 -19   3  166.85    6.78   0
  -6  19   3  158.53    6.33   0
  -6 -19   3  166.33    9.17   0
  -7 -19   3    7.05    8.01   0
  -7 -19  -3    4.41    7.25   0
  -7  19   3    1.34    8.19   0
   7 -19  -3   12.80    5.91   0
   7 -19   3   -8.49    6.13   0
   7  19   3    3.33    8.57   0
  -8  19   3  537.80    9.64   0
   8 -19   3  565.23   10.19   0
  -8 -19  -3  555.61   10.44   0
  -8 -19   3  560.93   13.37   0
   8 -19  -3  607.49    9.84   0
   8  19   3  523.92   11.82   0
   9 -19   3    7.16    6.22   0
   9 -19  -3    1.45    8.32   0
  -9 -19   3   13.54   10.64   0
  -9  19   3    3.28    5.64   0
   9  19   3    9.15    8.44   0
  10 -19   3   26.07    8.56   0
  10  19   3   35.39   10.25   0
  10 -19  -3   44.04    8.38   0
 -10  19   3   33.30    5.86   0
  11 -19  -3    6.56    8.05   0
 -11  19   3    7.98    5.56   0
  11 -19   3    9.40    5.73   0
  12 -19   3   37.16    8.23   0
  12 -19  -3   28.58    8.23   0
 -12  19   3   31.57    7.83   0
  13 -19  -3    9.75    5.44   0
 -13  19   3   -1.17    7.68   0
  13 -19   3    1.64    8.04   0
  14 -19   3  128.67    6.06   0
  14 -19  -3  114.64    6.15   0
 -14  19   3   89.44    7.93   0
  15 -19   3    8.75    5.74   0
  15 -19  -3    1.56    8.30   0
 -15  19   3   14.66    7.98   0
  16 -19   3   12.78    8.14   0
  16 -19  -3    5.14    5.69   0
 -16  19   3   11.04    8.06   0
  17 -19   3  -11.84    8.91   0
 -17  19   3    6.16    5.83   0
  17 -19  -3   29.46    8.42   0
  18 -19   3  152.99    6.52   0
  18 -19  -3  149.37    6.71   0
 -18  19   3  118.44    8.50   0
  19 -19  -3    8.46    8.63   0
 -19  19   3   24.06    8.32   0
  19 -19   3   14.38    6.00   0
   0  20   3    2.54    8.37   0
   0 -20  -3    8.07    7.90   0
   0 -20   3    1.04    7.97   0
   1  20   3   57.69    8.77   0
  -1  20   3   56.25    8.69   0
  -1 -20  -3   52.35    7.64   0
   1 -20  -3   62.01    5.98   0
  -1 -20   3   60.23    8.67   0
   1 -20   3   58.54    5.91   0
   2 -20  -3    8.14    5.82   0
  -2 -20  -3   14.31    7.94   0
  -2  20   3   13.59    5.97   0
   2 -20   3    9.94    6.02   0
   2  20   3   23.48    8.16   0
  -2 -20   3   14.63    8.39   0
  -3 -20   3    8.42    8.38   0
   3  20   3   28.72    8.57   0
  -3  20   3   18.83    5.84   0
   3 -20  -3    7.16    5.66   0
  -3 -20  -3   18.02    7.64   0
   3 -20   3   18.48    8.58   0
  -4 -20   3    6.31    5.73   0
  -4 -20  -3   -0.31    7.40   0
   4  20   3    4.78    8.72   0
  -4  20   3    9.81    8.12   0
   4 -20  -3    4.48    8.21   0
   4 -20   3   -4.77    8.67   0
  -5 -20   3  199.78    9.00   0
  -5 -20  -3  211.42    8.60   0
   5  20   3  189.36    7.30   0
   5 -20  -3  204.68    6.65   0
  -5  20   3  174.64    6.41   0
   5 -20   3  207.12    7.08   0
  -6 -20  -3   56.40    7.63   0
  -6 -20   3   54.69    8.08   0
   6  20   3   49.65    6.43   0
   6 -20  -3   56.40    8.53   0
  -6  20   3   38.68    6.28   0
   6 -20   3   62.35    6.22   0
   7  20   3    7.03    8.46   0
   7 -20  -3   14.34    5.99   0
  -7 -20   3   10.11    8.15   0
  -7  20   3    9.97    8.55   0
  -7 -20  -3    8.67    7.25   0
   7 -20   3   11.69    6.19   0
   8 -20   3  111.58    8.77   0
  -8 -20  -3  103.55    7.95   0
   8 -20  -3  115.34    6.36   0
  -8 -20   3   97.01   10.02   0
  -8  20   3   92.74    6.07   0
   8  20   3   79.04    9.13   0
   9 -20   3   13.88    5.98   0
   9 -20  -3   15.77    5.81   0
  -9 -20  -3   14.47    7.24   0
  -9  20   3   18.50    5.63   0
   9  20   3   11.10    8.25   0
  -9 -20   3   15.32   10.58   0
 -10  20   3   42.57    7.85   0
  10 -20  -3   46.26    5.80   0
  10 -20   3   39.52    8.21   0
 -11  20   3   15.39    7.88   0
  11 -20  -3   24.29    5.87   0
  11 -20   3   25.28    5.87   0
  12 -20  -3   10.42    5.64   0
 -12  20   3    8.45    5.39   0
  12 -20   3    5.86    8.00   0
  13 -20  -3    7.47    5.52   0
  13 -20   3    8.13    5.66   0
 -13  20   3   12.88    5.27   0
  14 -20   3   12.61    8.13   0
  14 -20  -3   13.21    8.05   0
 -14  20   3   -1.54    5.44   0
  15 -20  -3   -2.77    5.49   0
  15 -20   3   26.51    7.96   0
 -15  20   3    7.58    5.32   0
  16 -20   3   -3.50    5.87   0
  16 -20  -3   -7.05    8.36   0
 -16  20   3   -3.72    5.80   0
  17 -20   3    9.10    6.12   0
 -17  20   3    5.33    8.14   0
  17 -20  -3    8.17    6.05   0
 -18  20   3   23.74    8.12   0
  18 -20   3   -6.69    8.64   0
  18 -20  -3    2.85    8.55   0
  19 -20   3    3.96    8.73   0
  19 -20  -3   10.46    6.08   0
 -19  20   3    9.92    8.31   0
   1 -21   3  102.82    8.87   0
  -1 -21  -3  105.90    8.05   0
  -1  21   3   95.41    6.28   0
   1  21   3   99.95    8.93   0
   1 -21  -3  116.28    7.98   0
  -1 -21   3  101.36    8.57   0
  -2 -21   3  111.32    8.58   0
   2 -21   3  121.05    6.42   0
  -2  21   3   98.91    6.53   0
   2  21   3  112.73    6.55   0
  -2 -21  -3  123.09    8.14   0
   2 -21  -3  120.09    8.43   0
  -3 -21   3   57.22    8.37   0
   3 -21   3   61.25    6.39   0
  -3 -21  -3   70.57    8.15   0
   3 -21  -3   61.19    8.29   0
   3  21   3   53.25    6.59   0
  -3  21   3   53.44    6.19   0
  -4 -21  -3  418.75    9.35   0
  -4 -21   3  399.86    9.74   0
  -4  21   3  339.98    9.56   0
   4 -21  -3  419.81    7.31   0
   4 -21   3  401.03    9.78   0
   4  21   3  376.01   10.31   0
   5 -21   3    1.71    6.11   0
  -5  21   3    8.49    6.01   0
  -5 -21  -3    3.96    7.38   0
   5 -21  -3    9.74    5.64   0
   5  21   3   13.11    8.48   0
  -5 -21   3    0.73    7.95   0
  -6 -21   3  386.45   10.03   0
   6 -21  -3  405.48    7.56   0
   6  21   3  372.23   10.58   0
   6 -21   3  391.59    7.63   0
  -6  21   3  361.97    9.70   0
  -6 -21  -3  400.48    9.21   0
   7 -21   3  237.81    7.16   0
   7  21   3  211.34    9.75   0
  -7 -21   3  218.11    9.04   0
   7 -21  -3  234.84    8.69   0
  -7  21   3  197.57    6.43   0
  -7 -21  -3  219.03    8.66   0
   8  21   3 1268.39   15.19   0
  -8 -21  -3 1376.41   13.93   0
   8 -21  -3 1440.90    9.88   0
   8 -21   3 1455.19   12.08   0
  -8 -21   3 1319.68   15.58   0
  -8  21   3 1247.64    9.51   0
  -9 -21  -3   -3.63    6.99   0
  -9 -21   3   -0.19   10.41   0
   9 -21  -3    2.52    5.45   0
   9 -21   3   -4.43    8.03   0
   9  21   3   -0.43    8.10   0
  -9  21   3   -6.43    7.70   0
  10 -21   3   11.01    5.70   0
  10 -21  -3    0.54    5.70   0
 -10  21   3   10.41    5.48   0
  11 -21   3   13.77    8.09   0
 -11  21   3   17.18    5.58   0
  11 -21  -3   21.11    5.77   0
  12 -21   3   81.33    5.93   0
  12 -21  -3  101.17    8.14   0
 -12  21   3   88.92    7.82   0
  13 -21   3    1.76    8.04   0
  13 -21  -3    7.45    8.02   0
 -13  21   3    2.10    7.68   0
  14 -21  -3   75.24    6.05   0
 -14  21   3   62.29    7.98   0
  14 -21   3   81.15    8.37   0
  15 -21   3    2.95    5.78   0
  15 -21  -3   18.74    5.82   0
 -15  21   3   14.94    5.67   0
  16 -21   3    7.39    8.32   0
 -16  21   3   -4.44    5.86   0
  16 -21  -3   10.24    8.37   0
  17 -21   3    4.43    8.52   0
  17 -21  -3   10.26    5.95   0
 -17  21   3    9.56    5.67   0
  18 -21   3  330.92    7.44   0
 -18  21   3  268.23    7.08   0
  18 -21  -3  330.88    9.61   0
   0 -22   3  315.49    7.21   0
   0 -22  -3  315.62    6.69   0
   0  22   3  288.65    7.25   0
  -1 -22   3    0.26    8.07   0
  -1  22   3    2.46    6.01   0
   1 -22  -3   -1.69    5.65   0
   1 -22   3    6.19    8.23   0
   1  22   3    1.53    6.08   0
  -1 -22  -3    0.25    7.84   0
  -2 -22   3  206.65    8.87   0
   2 -22   3  198.64    6.73   0
   2  22   3  190.23    6.94   0
  -2 -22  -3  218.73    8.47   0
  -2  22   3  190.49    6.85   0
   2 -22  -3  198.03    6.51   0
   3 -22   3    2.95    6.01   0
  -3  22   3    8.68    5.98   0
  -3 -22   3   -1.46    5.72   0
   3 -22  -3   -0.48    5.68   0
  -3 -22  -3    5.15    7.51   0
   3  22   3    5.61    8.33   0
  -4 -22   3  222.84    9.15   0
   4 -22  -3  240.46    6.68   0
  -4 -22  -3  230.30    8.79   0
   4 -22   3  215.88    7.07   0
  -4  22   3  197.77    8.93   0
   4  22   3  211.98    7.16   0
  -5 -22   3  105.93    8.28   0
   5  22   3   91.98    6.67   0
  -5 -22  -3  104.20    7.93   0
   5 -22   3  105.88    8.60   0
   5 -22  -3  104.38    8.02   0
  -5  22   3   98.20    6.33   0
   6 -22  -3  857.47    8.77   0
   6  22   3  763.88   10.37   0
  -6 -22  -3  825.43    9.56   0
   6 -22   3  850.93    8.88   0
  -6 -22   3  840.33   12.15   0
  -6  22   3  783.65   10.38   0
   7 -22   3   28.98    6.42   0
  -7 -22   3   27.24    7.75   0
   7  22   3   28.92    8.55   0
   7 -22  -3   26.35    5.60   0
  -7  22   3   24.03    5.75   0
  -7 -22  -3   30.79    7.21   0
   8  22   3    7.60    8.21   0
  -8 -22   3    7.10    7.71   0
   8 -22   3   16.39    6.09   0
  -8 -22  -3    8.29    7.20   0
   8 -22  -3   12.18    8.01   0
  -8  22   3    4.46    8.13   0
  -9 -22   3   36.68    8.96   0
   9  22   3   34.07    9.88   0
  -9 -22  -3   35.33    8.83   0
   9 -22   3   31.64    8.40   0
   9 -22  -3   33.27    8.18   0
  -9  22   3   40.67    5.72   0
 -10  22   3  467.79    7.22   0
  10 -22   3  540.96    7.76   0
  10 -22  -3  563.85    9.43   0
 -11  22   3   -4.76    7.61   0
  11 -22   3    9.41    7.92   0
  11 -22  -3    8.94    7.71   0
 -12  22   3    8.58    5.52   0
  12 -22   3   -3.23    5.68   0
  12 -22  -3   19.53    8.13   0
  13 -22  -3    9.40    5.60   0
 -13  22   3   -1.03    5.36   0
  13 -22   3   13.95    8.09   0
  14 -22   3  154.24    6.28   0
 -14  22   3  116.56    5.84   0
  14 -22  -3  139.79    6.28   0
  15 -22  -3   22.21    8.30   0
 -15  22   3   20.28    8.00   0
  15 -22   3   31.09    8.48   0
 -16  22   3  354.22    8.98   0
  16 -22  -3  370.22    7.44   0
  16 -22   3  358.02    7.52   0
  17 -22  -3    2.10    8.64   0
 -17  22   3   -3.64    8.30   0
  17 -22   3   14.16    5.94   0
  -1 -23  -3    6.78    5.52   0
  -1 -23   3    2.35    5.73   0
   1 -23  -3   -1.93    7.66   0
  -1  23   3   12.08    6.10   0
   1  23   3    2.99    6.13   0
   1 -23   3   -7.30    8.42   0
   2  23   3  289.12    9.57   0
  -2 -23   3  277.17    7.20   0
   2 -23  -3  293.65    6.85   0
  -2  23   3  266.97    6.96   0
  -2 -23  -3  301.63    6.80   0
   2 -23   3  305.61    7.08   0
  -3  23   3  108.34    6.26   0
  -3 -23  -3  110.29    6.09   0
  -3 -23   3  114.20    8.39   0
   3 -23  -3  124.58    8.20   0
   3 -23   3  119.67    6.21   0
   3  23   3  106.58    9.10   0
   4 -23   3  149.44    8.90   0
  -4  23   3  140.51    8.69   0
  -4 -23   3  140.39    6.48   0
   4  23   3  131.24    8.75   0
   4 -23  -3  153.60    8.49   0
  -4 -23  -3  153.54    8.16   0
  -5 -23   3   12.83    7.84   0
   5  23   3   19.64    8.39   0
   5 -23  -3   14.38    5.89   0
  -5  23   3    9.14    5.75   0
   5 -23   3    8.83    8.21   0
  -5 -23  -3   15.04    7.57   0
   6 -23  -3   60.41    8.19   0
  -6  23   3   34.73    6.03   0
  -6 -23  -3   50.10    7.64   0
  -6 -23   3   44.23    7.99   0
   6  23   3   42.61    8.81   0
   6 -23   3   34.98    8.66   0
   7 -23   3   21.35    5.99   0
   7 -23  -3   20.33    5.56   0
  -7  23   3   26.45    8.36   0
  -7 -23   3   24.85    7.63   0
   7  23   3   19.63    8.37   0
  -7 -23  -3   24.81    7.40   0
   8  23   3  185.55    9.39   0
  -8 -23  -3  196.66    8.40   0
   8 -23  -3  217.31    6.53   0
   8 -23   3  209.57    6.78   0
  -8  23   3  179.08    6.37   0
  -8 -23   3  191.53    8.73   0
   9 -23   3   11.32    8.38   0
  -9 -23   3    4.63    8.67   0
  -9  23   3   -5.61    5.42   0
   9 -23  -3   17.57    5.91   0
   9  23   3    2.69    7.70   0
  -9 -23  -3    5.00    6.93   0
 -10  23   3   52.64    8.02   0
  10 -23   3   57.67    8.27   0
  10 -23  -3   53.15    5.79   0
  11 -23  -3   22.13    5.74   0
 -11  23   3   -3.46    5.50   0
  11 -23   3    9.72    5.90   0
  12 -23  -3   97.84    5.93   0
 -12  23   3   82.14    5.84   0
  12 -23   3  106.08    8.23   0
  13 -23   3   18.49    5.61   0
 -13  23   3    5.33    7.60   0
  13 -23  -3   23.49    5.63   0
  14 -23  -3   70.41    8.27   0
  14 -23   3   50.71    8.16   0
 -14  23   3   45.23    7.94   0
  15 -23   3   10.57    5.70   0
  15 -23  -3    6.82    6.03   0
 -15  23   3    3.83    5.48   0
  16 -23   3    6.38    5.93   0
  16 -23  -3    4.12    5.79   0
 -16  23   3    6.52    5.89   0
  17 -23   3   11.26    8.67   0
  17 -23  -3    4.11    8.66   0
 -17  23   3   10.59    5.85   0
   0 -24  -3  103.35    5.87   0
   0 -24   3   96.51    8.40   0
   0  24   3   93.16    6.39   0
  -1 -24  -3    8.98    7.68   0
   1  24   3    9.91    5.90   0
  -1  24   3   21.52    6.01   0
   1 -24  -3   23.75    7.77   0
  -1 -24   3    8.39    5.73   0
   1 -24   3   16.69    8.41   0
  -2 -24  -3   14.47    5.41   0
  -2 -24   3   23.34    5.70   0
  -2  24   3   23.05    6.08   0
   2  24   3   22.79    8.51   0
   2 -24   3   27.24    5.68   0
   2 -24  -3   23.25    7.92   0
  -3 -24  -3   49.12    7.45   0
   3 -24   3   46.89    5.84   0
   3  24   3   39.20    5.97   0
  -3  24   3   37.66    6.11   0
   3 -24  -3   43.62    5.75   0
  -3 -24   3   37.12    7.91   0
   4 -24  -3   33.74    5.79   0
   4  24   3   31.58    8.40   0
   4 -24   3   38.37    8.33   0
  -4 -24   3   31.18    5.77   0
  -4  24   3   31.98    8.33   0
  -4 -24  -3   30.96    7.51   0
   5 -24   3    9.06    8.19   0
  -5  24   3   13.32    8.01   0
  -5 -24   3    6.11    7.63   0
  -5 -24  -3    9.15    7.30   0
   5  24   3    4.53    8.18   0
   5 -24  -3    1.85    7.93   0
   6 -24   3  159.17    8.89   0
  -6  24   3  127.38    6.36   0
   6  24   3  131.89    9.05   0
  -6 -24   3  148.38    8.42   0
  -6 -24  -3  146.46    7.95   0
   6 -24  -3  144.87    6.23   0
   7  24   3   -0.35    8.18   0
  -7 -24  -3    6.07    7.06   0
   7 -24  -3   -3.72    5.80   0
   7 -24   3   15.93    5.71   0
  -7 -24   3    6.31    7.62   0
  -7  24   3   18.37    7.75   0
   8 -24   3    2.02    5.56   0
  -8 -24   3    1.29    7.32   0
   8 -24  -3   17.82    7.86   0
  -8 -24  -3    1.76    6.99   0
   8  24   3   -0.28    8.19   0
  -8  24   3    8.29    5.69   0
   9 -24   3   32.79    6.13   0
  -9 -24   3   33.78    9.47   0
  -9 -24  -3   30.16    7.40   0
   9 -24  -3   39.54    7.84   0
  -9  24   3   28.81    8.06   0
  10 -24  -3   26.44    8.07   0
 -10 -24   3   20.41   12.72   0
 -10  24   3   23.28    5.64   0
  10 -24   3   26.98    8.18   0
  11 -24   3   10.30    5.69   0
  11 -24  -3   12.20    7.99   0
 -11  24   3    8.09    5.50   0
  12 -24  -3   -5.34    7.90   0
  12 -24   3    7.79    5.78   0
 -12  24   3   16.81    7.68   0
  13 -24   3   15.63    5.89   0
 -13  24   3   -1.18    5.56   0
  13 -24  -3   17.71    7.94   0
 -14  24   3    6.99    5.53   0
  14 -24   3   15.60    5.71   0
  14 -24  -3    4.95    5.68   0
  15 -24   3   19.73    6.08   0
  15 -24  -3   16.54    6.05   0
 -15  24   3   16.74    8.32   0
 -16  24   3   18.69    8.24   0
  16 -24  -3   14.14    8.50   0
  16 -24   3   21.69    8.21   0
   1 -25  -3   -2.73    5.48   0
  -1 -25   3   12.12    7.83   0
  -1 -25  -3    4.99    5.25   0
   1 -25   3    2.20    7.95   0
  -1  25   3    2.04    5.93   0
   1  25   3   -0.73    8.25   0
  -2  25   3  170.55    6.45   0
   2  25   3  171.91    9.04   0
   2 -25   3  202.21    8.90   0
  -2 -25   3  212.52    8.54   0
   2 -25  -3  195.44    6.36   0
  -2 -25  -3  203.83    8.25   0
   3  25   3   38.62    6.13   0
   3 -25   3   44.05    5.88   0
  -3 -25  -3   43.69    7.73   0
   3 -25  -3   59.94    8.06   0
  -3 -25   3   39.20    7.97   0
  -3  25   3   31.39    5.72   0
   4 -25   3  365.24    9.19   0
   4  25   3  326.32    7.50   0
   4 -25  -3  397.80    8.95   0
  -4  25   3  333.68    9.10   0
  -4 -25  -3  365.97    6.94   0
  -4 -25   3  363.77    9.40   0
  -5 -25  -3   13.46    7.24   0
  -5 -25   3   18.31    7.72   0
  -5  25   3   14.50    7.99   0
   5 -25  -3    8.41    5.70   0
   5  25   3   10.99    6.00   0
   5 -25   3   27.90    8.14   0
  -6  25   3  121.18    6.47   0
  -6 -25  -3  132.00    7.98   0
   6 -25   3  127.21    8.80   0
   6  25   3  110.55    8.60   0
  -6 -25   3  113.84    8.19   0
   6 -25  -3  119.61    8.48   0
   7 -25   3   15.45    8.39   0
  -7  25   3   34.36    5.90   0
   7 -25  -3   25.40    5.73   0
  -7 -25  -3   20.25    7.42   0
   7  25   3   21.12    6.07   0
  -7 -25   3   27.81    7.54   0
  -8  25   3  416.45    7.37   0
  -8 -25   3  472.78   10.85   0
  -8 -25  -3  496.40   10.17   0
   8 -25   3  521.24    7.85   0
   8  25   3  443.40   10.83   0
   8 -25  -3  528.87    7.63   0
  -9  25   3   11.43    5.34   0
   9 -25  -3    0.88    5.66   0
  -9 -25  -3    7.60    8.53   0
   9 -25   3   -1.61    5.98   0
  -9 -25   3    3.50    7.10   0
  10 -25   3    9.86    5.97   0
  10 -25  -3   13.39    5.64   0
 -10  25   3    7.30    5.48   0
 -10 -25   3   -1.14   10.37   0
 -11  25   3   33.60    7.97   0
  11 -25   3   37.74    8.37   0
  11 -25  -3   26.89    5.73   0
  12 -25   3  122.94    6.52   0
  12 -25  -3  115.01    6.24   0
 -12  25   3   87.99    6.00   0
 -13  25   3    6.91    7.83   0
  13 -25  -3    6.99    5.80   0
  13 -25   3    2.89    7.98   0
  14 -25   3   58.56    6.07   0
  14 -25  -3   67.31    6.14   0
 -14  25   3   58.74    8.15   0
 -15  25   3    2.93    5.69   0
  15 -25  -3    9.02    8.39   0
  15 -25   3    7.01    8.45   0
   0  26   3  394.13    7.60   0
   0 -26  -3  436.22    7.31   0
   0 -26   3  420.43    9.47   0
  -1 -26  -3   35.12    7.63   0
   1  26   3   24.00    8.23   0
  -1  26   3   27.29    5.79   0
  -1 -26   3   35.56    8.04   0
   1 -26  -3   18.53    7.63   0
   1 -26   3   31.19    5.87   0
   2 -26  -3  274.10    8.71   0
  -2 -26   3  280.06    8.87   0
   2 -26   3  281.60    9.07   0
  -2  26   3  244.15    6.95   0
  -2 -26  -3  279.00    6.84   0
   2  26   3  236.43    7.00   0
  -3 -26  -3   22.21    5.34   0
   3  26   3   17.46    8.16   0
  -3 -26   3   21.73    7.84   0
   3 -26  -3   20.09    5.65   0
  -3  26   3   22.86    5.79   0
   3 -26   3   19.70    5.75   0
  -4 -26  -3  153.82    6.12   0
   4 -26   3  160.00    8.63   0
   4  26   3  138.62    8.82   0
  -4 -26   3  154.92    8.48   0
  -4  26   3  133.01    6.48   0
   4 -26  -3  159.48    6.14   0
  -5 -26  -3   17.08    7.37   0
  -5 -26   3   20.74    7.49   0
  -5  26   3   21.61    7.96   0
   5 -26   3   15.76    8.03   0
   5 -26  -3   17.23    7.89   0
   5  26   3   11.64    8.04   0
   6 -26   3  439.10    9.54   0
  -6 -26   3  414.90    9.64   0
   6 -26  -3  429.97    7.32   0
  -6 -26  -3  437.20    9.41   0
  -6  26   3  402.41    9.38   0
   6  26   3  395.60   10.35   0
   7  26   3   12.52    8.37   0
  -7 -26   3   15.57    7.69   0
  -7  26   3   28.09    5.52   0
   7 -26   3   26.57    8.27   0
  -7 -26  -3   24.08    7.29   0
   7 -26  -3   30.90    7.68   0
  -8 -26  -3   12.56    7.24   0
   8 -26   3   20.56    8.64   0
  -8  26   3   23.96    8.19   0
  -8 -26   3   14.98    7.43   0
   8 -26  -3   16.67    8.38   0
  -9  26   3   22.44    5.39   0
   9 -26  -3   35.68    8.32   0
  -9 -26   3   17.15    9.11   0
  -9 -26  -3   24.52    7.28   0
   9 -26   3   30.24    6.10   0
 -10  26   3  262.27    8.79   0
 -10 -26   3  284.35   14.25   0
  10 -26  -3  344.85    6.94   0
  10 -26   3  337.83    7.22   0
  11 -26  -3   17.76    6.16   0
 -11  26   3   17.85    5.75   0
  11 -26   3   24.39    8.55   0
  12 -26   3   13.92    8.43   0
  12 -26  -3   39.27    8.15   0
 -12  26   3   25.71    8.30   0
  13 -26  -3   10.76    8.35   0
 -13  26   3    7.33    5.63   0
  13 -26   3    1.89    5.77   0
  14 -26   3  103.63    8.90   0
  14 -26  -3   94.71    8.47   0
 -14  26   3   84.86    6.30   0
   1 -27  -3   42.04    5.25   0
  -1 -27   3   44.09    7.94   0
  -1  27   3   26.41    5.61   0
   1  27   3   34.20    8.35   0
  -1 -27  -3   52.29    7.75   0
   1 -27   3   41.20    5.92   0
   2 -27   3  132.61    8.66   0
  -2  27   3   98.95    6.42   0
  -2 -27   3  122.38    8.45   0
   2 -27  -3  130.08    6.16   0
   2  27   3  114.02    6.37   0
  -2 -27  -3  144.95    8.13   0
   3 -27   3    5.22    5.77   0
  -3 -27  -3   -2.60    7.38   0
   3  27   3   14.83    8.14   0
   3 -27  -3    5.76    7.65   0
  -3 -27   3    1.64    5.53   0
  -3  27   3    5.42    5.86   0
   4 -27  -3   47.99    7.94   0
  -4 -27  -3   70.02    7.59   0
  -4  27   3   51.03    5.78   0
  -4 -27   3   55.35    7.92   0
   4 -27   3   53.63    8.21   0
   4  27   3   51.28    8.52   0
   5  27   3   -1.48    8.18   0
   5 -27   3   11.51    8.43   0
  -5 -27   3    5.12    7.48   0
   5 -27  -3    5.92    5.59   0
  -5  27   3    3.96    5.70   0
  -5 -27  -3    2.81    5.24   0
  -6 -27  -3   77.68    7.93   0
  -6  27   3   68.37    8.44   0
  -6 -27   3   77.90    8.14   0
   6 -27   3   66.67    8.43   0
   6 -27  -3   96.68    8.04   0
   6  27   3   68.91    8.52   0
  -7 -27  -3   -0.56    7.36   0
  -7  27   3    9.58    5.45   0
   7 -27   3   -7.05    8.53   0
   7 -27  -3   -6.45    5.63   0
  -7 -27   3    6.01    7.45   0
   7  27   3    4.78    8.19   0
   8 -27   3  162.84    8.73   0
  -8 -27  -3  142.10    8.21   0
  -8  27   3  134.90    6.30   0
   8 -27  -3  157.53    6.31   0
  -8 -27   3  146.32    8.39   0
  -9 -27   3    9.29    9.15   0
  -9 -27  -3   12.96    7.16   0
   9 -27  -3   15.50    5.71   0
  -9  27   3    7.04    8.17   0
   9 -27   3    6.36    8.41   0
  10 -27   3   35.36    5.93   0
  10 -27  -3   21.57    5.82   0
 -10  27   3   25.50    5.81   0
 -10 -27   3   20.66   10.64   0
  11 -27  -3    6.49    5.60   0
  11 -27   3    6.33    6.17   0
 -11  27   3   -3.16    8.13   0
 -12  27   3   17.18    5.84   0
  12 -27  -3   29.85    6.05   0
  12 -27   3   29.20    8.67   0
  13 -27   3   10.93    6.08   0
 -13  27   3   -4.31    5.78   0
  13 -27  -3    4.29    6.15   0
   0 -28   3    4.14    7.88   0
   0  28   3   -2.70    5.72   0
   0 -28  -3   -0.03    5.29   0
   1 -28   3   -0.21    5.70   0
  -1 -28  -3    4.54    7.46   0
  -1 -28   3    0.79    7.91   0
   1 -28  -3   13.75    7.74   0
   1  28   3    0.94    8.20   0
  -1  28   3    8.67    5.87   0
  -2  28   3   15.69    6.05   0
  -2 -28   3   21.83    7.96   0
   2 -28  -3   11.86    7.82   0
  -2 -28  -3   19.41    5.23   0
   2  28   3   16.91    5.96   0
   2 -28   3   18.10    8.27   0
   3 -28   3   37.92    5.92   0
  -3 -28   3   35.83    5.59   0
   3  28   3   39.63    8.47   0
  -3 -28  -3   35.16    7.89   0
  -3  28   3   39.53    6.06   0
   3 -28  -3   37.73    5.73   0
  -4 -28   3    0.15    7.64   0
   4  28   3   -3.50    8.28   0
   4 -28  -3    1.88    5.65   0
  -4  28   3   -9.17    5.84   0
  -4 -28  -3    8.28    5.20   0
   4 -28   3    6.10    8.00   0
  -5  28   3   16.12    5.93   0
  -5 -28  -3   15.63    7.41   0
   5 -28   3   19.67    8.31   0
   5 -28  -3   26.13    8.11   0
  -5 -28   3   10.52    7.82   0
   5  28   3   19.91    8.23   0
   6 -28   3   35.06    6.04   0
  -6 -28  -3   29.36    7.28   0
   6 -28  -3   14.78    5.75   0
  -6 -28   3   29.92    5.62   0
  -6  28   3   32.08    8.25   0
   6  28   3   29.63    8.33   0
  -7 -28   3    1.29    7.60   0
   7 -28   3   -3.75    5.83   0
   7 -28  -3    5.36    5.66   0
  -7  28   3   -3.06    7.99   0
  -7 -28  -3    7.69    7.37   0
  -8 -28   3   14.62    9.03   0
  -8 -28  -3    1.56    7.48   0
  -8  28   3    9.30    5.62   0
   8 -28  -3    5.37    8.14   0
   8 -28   3    6.40    8.12   0
   9 -28  -3    7.77    8.10   0
  -9 -28  -3    8.41    8.80   0
  -9 -28   3    9.68    9.14   0
  -9  28   3   16.39    8.28   0
   9 -28   3   10.42    8.54   0
  10 -28   3   44.17    8.44   0
  10 -28  -3   40.06    5.95   0
 -10  28   3   48.10    6.01   0
 -10 -28   3   38.43   11.21   0
 -11  28   3    1.08    8.22   0
  11 -28  -3    8.98    6.01   0
  11 -28   3    8.26    6.18   0
 -12  28   3   -3.60    5.93   0
  12 -28  -3    6.49    6.16   0
  12 -28   3   -5.91    6.25   0
   1 -29   3    7.41    5.62   0
  -1  29   3    4.17    5.90   0
  -1 -29  -3   18.95    7.81   0
   1  29   3    2.55    8.26   0
   1 -29  -3    4.61    7.75   0
  -1 -29   3   -0.10    7.98   0
   2 -29  -3  246.33    8.74   0
  -2  29   3  202.89    6.85   0
  -2 -29   3  202.61    8.78   0
   2  29   3  192.02    6.97   0
  -2 -29  -3  255.60    8.58   0
   2 -29   3  215.08    8.96   0
   3  29   3   27.89    6.00   0
   3 -29   3   22.48    5.89   0
  -3 -29   3   30.23    5.80   0
  -3 -29  -3   37.76    5.50   0
  -3  29   3   29.30    6.04   0
   3 -29  -3   19.76    8.00   0
  -4  29   3  188.66    6.85   0
   4 -29   3  235.99    9.00   0
  -4 -29   3  223.51    9.09   0
   4  29   3  196.38    9.40   0
   4 -29  -3  214.75    8.93   0
  -4 -29  -3  223.18    8.68   0
   5 -29   3   14.89    8.07   0
  -5 -29  -3   14.36    7.63   0
   5 -29  -3   10.22    5.66   0
  -5 -29   3   10.19    7.58   0
   5  29   3   14.76    5.93   0
  -5  29   3    8.91    5.83   0
  -6  29   3   50.36    5.81   0
   6 -29  -3   60.64    7.99   0
  -6 -29  -3   59.94    7.70   0
  -6 -29   3   47.84    8.15   0
   6 -29   3   50.76    6.30   0
  -7 -29   3   27.85    7.75   0
  -7 -29  -3   33.53    7.43   0
   7 -29  -3   31.84    8.00   0
  -7  29   3   36.03    8.08   0
   7 -29   3   30.06    6.00   0
  -8 -29   3  231.79    9.34   0
  -8 -29  -3  245.24    9.13   0
   8 -29   3  245.70    6.97   0
  -8  29   3  215.84    6.88   0
   8 -29  -3  268.54    6.94   0
   9 -29   3   -2.16    5.87   0
  -9 -29  -3   -1.60    9.04   0
   9 -29  -3    9.20    5.89   0
  -9  29   3    2.81    6.03   0
  -9 -29   3    1.94    7.62   0
 -10 -29   3    1.18   10.40   0
 -10  29   3   16.87    8.42   0
  10 -29   3    8.82    8.51   0
  10 -29  -3   10.60    5.78   0
 -11  29   3    2.28    5.87   0
  11 -29   3   -8.54    8.45   0
  11 -29  -3   -0.44    5.86   0
   0 -30   3  157.43    8.54   0
   0  30   3  137.33    8.98   0
   0 -30  -3  147.25    6.31   0
  -1 -30  -3   -7.68    7.67   0
  -1  30   3    3.16    5.68   0
   1  30   3    6.31    8.19   0
   1 -30   3    4.11    5.76   0
  -1 -30   3   10.60    8.07   0
   1 -30  -3    3.91    5.39   0
  -2 -30  -3   20.63    5.57   0
  -2  30   3   18.94    5.99   0
   2  30   3    6.74    8.53   0
   2 -30  -3   23.78    5.72   0
  -2 -30   3   16.96    7.98   0
   2 -30   3   21.91    8.23   0
  -3 -30  -3   -3.30    7.55   0
  -3 -30   3   10.40    5.55   0
   3 -30   3    2.59    5.72   0
  -3  30   3    4.66    8.32   0
   3 -30  -3    4.00    5.73   0
   3  30   3   -0.55    5.73   0
  -4  30   3  183.98    9.09   0
  -4 -30  -3  208.48    8.63   0
   4 -30   3  222.82    8.73   0
   4  30   3  157.67    7.05   0
  -4 -30   3  194.86    8.87   0
   4 -30  -3  206.01    8.88   0
   5 -30   3   30.92    6.11   0
  -5  30   3   17.64    6.27   0
  -5 -30  -3   32.29    7.77   0
   5 -30  -3   30.15    8.18   0
  -5 -30   3   26.91    7.94   0
   6 -30   3  271.31    7.12   0
  -6 -30  -3  254.31    6.99   0
  -6 -30   3  256.47    9.23   0
  -6  30   3  226.68    7.10   0
   6 -30  -3  260.44    7.00   0
  -7  30   3   15.18    5.82   0
   7 -30   3   10.65    5.98   0
  -7 -30   3    5.89    7.75   0
   7 -30  -3    3.83    5.61   0
  -7 -30  -3    2.76    7.54   0
  -8 -30  -3    4.14    7.55   0
   8 -30   3   -1.03    5.96   0
   8 -30  -3   23.26    8.28   0
  -8  30   3   -8.37    8.31   0
  -8 -30   3    5.59    7.82   0
  -9  30   3   30.80    6.02   0
  -9 -30  -3   29.76    7.67   0
   9 -30   3   22.42    6.13   0
  -9 -30   3   29.14    7.90   0
   9 -30  -3   42.47    8.34   0
  -1  31   3    4.20    6.15   0
   1 -31   3   -0.39    5.77   0
   1  31   3   -7.86    8.46   0
   1 -31  -3   -6.21    7.75   0
  -1 -31   3    7.73    8.05   0
  -1 -31  -3   -4.18    5.54   0
   2 -31  -3   73.65    8.28   0
   2  31   3   62.25    8.74   0
   2 -31   3   77.76    8.57   0
  -2 -31   3   61.61    6.07   0
  -2 -31  -3   58.80    8.16   0
  -2  31   3   54.97    6.19   0
   3 -31  -3    2.81    8.02   0
  -3 -31  -3    6.41    7.78   0
   3  31   3   -2.72    6.12   0
  -3  31   3    3.80    8.21   0
   3 -31   3   11.39    5.77   0
  -3 -31   3   11.65    5.58   0
  -4 -31  -3   36.61    8.00   0
   4 -31  -3   33.89    5.92   0
   4 -31   3   42.15    8.45   0
   4  31   3   37.05    6.39   0
  -4 -31   3   30.74    8.08   0
  -4  31   3   23.57    8.72   0
  -5 -31   3    3.39    7.95   0
   5 -31   3   -1.37    5.83   0
  -5 -31  -3    6.78    7.64   0
  -5  31   3    9.41    8.53   0
   5 -31  -3    1.47    8.28   0
  -6 -31  -3   25.24    7.94   0
   6 -31   3   25.52    5.94   0
  -6  31   3   24.19    6.11   0
   6 -31  -3   27.17    5.92   0
  -6 -31   3   18.45    7.89   0
   7 -31   3   14.47    6.05   0
  -7 -31  -3   16.18    7.73   0
  -7  31   3   11.97    6.09   0
   7 -31  -3   24.80    8.36   0
  -7 -31   3   11.30    7.83   0
   0  32   3    0.73    8.44   0
   0 -32   3    9.21    8.26   0
   0 -32  -3   -5.20    5.59   0
   1 -32   3    1.67    5.76   0
   1  32   3    0.62    8.46   0
  -1 -32  -3   -7.52    7.74   0
  -1 -32   3   11.40    8.09   0
  -1  32   3   -3.19    6.05   0
   1 -32  -3   -5.90    5.68   0
  -2 -32  -3    4.11    5.39   0
   2 -32   3   -2.02    8.38   0
  -2 -32   3   -2.28    5.68   0
   2  32   3   -2.16    8.59   0
   2 -32  -3    4.02    5.77   0
  -2  32   3   -3.05    8.31   0
  -3 -32  -3   11.32    7.63   0
   3 -32   3    7.25    5.72   0
   3 -32  -3    3.87    5.69   0
  -3 -32   3    6.95    8.22   0
  -3  32   3    6.56    8.54   0
  -4  32   3   13.39    8.74   0
  -4 -32  -3   22.10    5.74   0
   4 -32   3   21.52    8.60   0
   4 -32  -3   23.88    8.22   0
  -4 -32   3   18.83    5.71   0
  -5  32   3   13.86    8.70   0
  -5 -32   3   -0.49    5.49   0
  -5 -32  -3    7.86    7.75   0
   5 -32   3   -6.96    5.98   0
   5 -32  -3   -3.86    5.84   0
   0   0   4 1232.43   15.41   0
   1   0  -4  130.89    7.66   0
  -1   0   4  127.53    7.73   0
  -2   0   4  438.63   10.20   0
   2   0  -4  440.06   10.03   0
  -3   0   4    9.55   10.63   0
   3   0  -4    5.50    7.38   0
  -4   0   4   49.89    7.24   0
   4   0  -4   56.27    9.98   0
  -6   0   4 4101.45   20.93   0
  -7   0   4 1539.75   14.71   0
  -8   0   4  212.68    9.91   0
  -9   0   4 2930.07   18.23   0
  10   0   4   -0.08    5.94   0
 -10   0   4   -1.15    5.78   0
  11   0   4  902.50   11.76   0
 -11   0   4  883.95   10.17   0
 -12   0   4  453.43    8.15   0
  12   0   4  474.54   10.02   0
 -13   0   4   70.09    8.25   0
 -14   0   4   48.27    8.16   0
 -15   0   4  235.84    8.84   0
 -16   0   4    2.67    5.65   0
 -17   0   4 1067.66   12.34   0
  17   0  -4 1215.28   10.98   0
 -18   0   4  437.30   10.05   0
  18   0  -4  538.89   10.06   0
  19   0  -4  367.40    9.39   0
 -19   0   4  296.71    9.47   0
  20   0  -4  185.00    8.52   0
  21   0  -4  831.04   11.54   0
  21   0   4  785.14   11.72   0
  22   0  -4    4.32    7.76   0
  22   0   4   11.79    8.27   0
  23   0  -4   18.11    7.99   0
  23   0   4   14.05    5.91   0
   1   1   4   57.05    7.25   0
  -1   1   4   60.57    7.40   0
   1  -1  -4   58.33   10.10   0
  -1  -1   4   66.96   10.05   0
   2  -1  -4   16.66    7.34   0
   2   1  -4   14.86    7.29   0
  -2   1   4   15.12    7.67   0
  -2  -1   4   20.98   10.50   0
  -3   1   4  906.95   12.49   0
   3   1  -4  924.53   14.26   0
  -3  -1   4  919.14   12.70   0
   3  -1  -4  942.95   12.34   0
  -4   1   4  443.08   11.93   0
   4  -1  -4  447.12   11.78   0
  -4  -1   4  445.07    9.56   0
  -5   1   4  189.16   10.05   0
   5  -1  -4  192.61    7.72   0
  -5  -1   4  186.29    9.83   0
   6  -1  -4  146.21    6.92   0
  -6   1   4  142.12    7.20   0
  -6  -1   4  156.19    9.35   0
  -7   1   4 2686.41   16.59   0
   7  -1  -4 2791.59   16.56   0
  -7  -1   4 2796.68   19.06   0
  -8   1   4  590.39    9.27   0
   8  -1  -4  615.27   10.82   0
  -8  -1   4  608.01   11.86   0
  -9   1   4  404.59   10.04   0
   9  -1   4  403.86    9.89   0
   9  -1  -4  434.90    9.55   0
  -9  -1   4  407.10   10.53   0
 -10   1   4   19.47    8.26   0
  10  -1   4   16.85    6.12   0
 -10  -1   4   18.08    8.51   0
  10  -1  -4   19.33    7.89   0
 -11  -1   4  313.34    7.72   0
 -11   1   4  333.29    9.36   0
  11  -1   4  326.13    9.37   0
  11  -1  -4  370.29    9.19   0
  12  -1   4  132.50    6.23   0
 -12  -1   4  123.69    6.33   0
 -12   1   4  134.19    6.23   0
  13   1  -4   50.28    5.91   0
 -13  -1   4   50.23    6.02   0
 -13   1   4   57.21    8.04   0
  13  -1   4   53.22    8.40   0
  14   1  -4   76.19    5.93   0
  14  -1   4   67.58    8.79   0
 -14  -1   4   74.61    8.20   0
 -14   1   4   66.08    6.17   0
  15   1  -4   89.83    7.96   0
 -15  -1   4   82.53    8.24   0
 -15   1   4   80.59    8.45   0
  15  -1   4   85.80    8.71   0
  16  -1   4   39.72    8.41   0
 -16   1   4   27.82    8.31   0
  16   1  -4   27.46    7.82   0
 -16  -1   4   21.72    5.92   0
  17   1  -4  146.67    6.49   0
  17  -1   4  143.74    9.16   0
 -17  -1   4  129.45    8.65   0
 -17   1   4  135.70    8.51   0
 -18  -1   4   37.02    8.14   0
  18   1   4   32.52    6.01   0
 -18   1   4   31.42    5.82   0
  18   1  -4   41.99    7.79   0
  19   1   4  482.18    8.48   0
  19   1  -4  524.32   10.16   0
 -19   1   4  440.71    9.62   0
 -19  -1   4  437.99   10.28   0
  20  -1  -4   29.41    7.81   0
  20   1  -4   22.72    7.79   0
 -20   1   4   19.75    5.48   0
  20   1   4   19.55    8.30   0
  21  -1  -4   60.28    8.10   0
  21   1   4   63.88    8.57   0
  21   1  -4   56.55    5.76   0
  22  -1  -4   83.12    8.29   0
  22   1  -4   75.08    8.12   0
  22   1   4   71.38    8.60   0
  23  -1  -4  255.39    9.22   0
  23  -1   4  259.87    9.51   0
  23   1  -4  257.11    9.17   0
  23   1   4  250.55    9.60   0
   0  -2  -4  313.57    9.24   0
   0   2   4  315.20    9.24   0
   1  -2  -4   40.69   10.45   0
  -1   2   4   39.38    7.61   0
   1   2   4   42.75   10.20   0
  -2  -2   4 1867.63   16.78   0
   2  -2  -4 1907.44   17.44   0
   2   2   4 1850.61   17.84   0
  -2   2   4 1903.02   15.93   0
   3  -2  -4   61.83    7.99   0
  -3  -2   4   57.06    9.62   0
  -3   2   4   55.95    7.97   0
  -4   2   4   29.51    7.37   0
   4  -2  -4   31.70    7.01   0
  -4  -2   4   33.82    9.06   0
   5  -2  -4  181.96    7.47   0
  -5  -2   4  176.93    9.67   0
  -5   2   4  173.41    7.56   0
  -6   2   4   27.78    6.52   0
  -6  -2   4   27.38    8.27   0
   6  -2  -4   32.55    6.19   0
  -7   2   4    6.42    8.42   0
  -7  -2   4    1.49    8.60   0
   7  -2  -4    7.97    8.15   0
  -8  -2   4  138.66    7.32   0
  -8   2   4  151.20    6.87   0
   8  -2  -4  152.44    8.95   0
   9  -2   4    0.79    5.91   0
   9   2  -4    6.35    7.93   0
  -9  -2   4    8.38    8.55   0
   9  -2  -4    7.02    7.81   0
  -9   2   4    6.73    5.99   0
  10  -2   4   12.37    8.54   0
 -10  -2   4    4.75    5.84   0
  10  -2  -4    5.47    5.82   0
 -10   2   4    7.22    5.80   0
  10   2  -4   10.58    7.51   0
  11  -2  -4   10.45    7.95   0
 -11   2   4   17.31    8.11   0
  11   2  -4    4.40    7.70   0
  11  -2   4   14.17    8.50   0
 -11  -2   4    8.26    5.61   0
  12  -2  -4   22.35    7.74   0
  12  -2   4   18.01    5.91   0
 -12  -2   4   20.71    8.28   0
 -12   2   4   18.52    5.55   0
  12   2  -4   14.20    5.51   0
  13   2  -4    0.44    7.60   0
  13  -2  -4   -3.17    7.80   0
 -13  -2   4   -0.12    7.91   0
  13  -2   4    4.00    5.85   0
 -13   2   4    0.96    7.92   0
  14   2  -4    8.53    7.56   0
  14  -2  -4    4.81    5.64   0
 -14  -2   4    4.90    7.97   0
  14  -2   4   13.88    5.98   0
 -14   2   4    4.96    5.63   0
 -15  -2   4    5.07    7.75   0
  15  -2  -4    4.39    5.54   0
 -15   2   4   -2.27    5.83   0
  15   2   4   -1.13    5.98   0
  15  -2   4   -2.54    6.08   0
  15   2  -4   -2.69    7.52   0
  16   2   4    5.57    8.40   0
 -16   2   4    0.50    5.73   0
  16  -2  -4    4.90    7.80   0
  16   2  -4    9.37    7.87   0
 -16  -2   4   -2.81    8.08   0
  16  -2   4   -0.24    5.94   0
 -17  -2   4    2.76    7.90   0
  17   2  -4   10.56    7.66   0
 -17   2   4   -3.40    5.56   0
  17  -2   4   11.46    5.96   0
  17   2   4    1.68    5.85   0
  18   2  -4   20.88    7.64   0
  18  -2   4   15.37    8.40   0
 -18   2   4   14.65    5.61   0
 -18  -2   4   19.22    7.85   0
  18   2   4   17.34    8.28   0
  19  -2   4    5.65    8.22   0
  19   2  -4   13.16    7.64   0
 -19   2   4    7.89    5.72   0
  19   2   4   15.91    8.30   0
  20   2  -4    0.14    7.66   0
 -20   2   4    7.21    5.64   0
  20   2   4    0.78    8.19   0
  20  -2   4    0.67    8.12   0
  21   2   4    3.72    5.67   0
  21   2  -4    4.38    7.55   0
  22   2   4    0.11    8.08   0
  22   2  -4   -0.67    7.47   0
  23   2   4   -2.84    8.05   0
  23   2  -4    0.64    7.66   0
  23  -2  -4    6.27    7.92   0
   1  -3  -4  700.91   11.16   0
   1   3   4  693.38   11.48   0
  -1  -3  -4  690.61   13.48   0
  -1   3   4  707.04   11.24   0
  -2   3   4   25.30    7.78   0
   2  -3  -4   26.79   10.44   0
   2   3   4   24.26   10.53   0
   3   3   4 1798.05   16.98   0
  -3   3   4 1872.99   16.63   0
  -3  -3   4 1793.89   16.10   0
   3  -3  -4 1867.10   14.86   0
  -4   3   4  171.42   10.56   0
   4  -3  -4  168.25    7.60   0
  -4  -3   4  167.06    9.43   0
  -5  -3   4   97.09    8.67   0
   5  -3  -4   91.04    9.65   0
  -5   3   4   85.29    9.74   0
   6   3  -4    4.02    7.37   0
  -6   3   4   -0.94    6.21   0
   6  -3  -4   -0.28    5.98   0
  -6  -3   4    0.85    8.03   0
   7   3  -4 3694.25   21.48   0
  -7   3   4 3714.92   17.82   0
   7  -3  -4 3995.65   19.10   0
  -7  -3   4 3880.17   23.35   0
  -8  -3   4  475.09   11.52   0
   8  -3  -4  501.93   10.17   0
   8  -3   4  444.75    8.52   0
   8   3  -4  482.87   10.95   0
  -8   3   4  455.57    8.14   0
  -9  -3   4 1320.55   15.07   0
   9   3  -4 1415.75   14.54   0
   9  -3   4 1312.75   11.41   0
  -9   3   4 1300.49   11.15   0
   9  -3  -4 1367.29   11.24   0
 -10  -3   4  119.40    9.08   0
  10   3  -4  118.85    8.50   0
  10  -3   4  111.47    8.84   0
  10  -3  -4  130.32    8.53   0
 -10   3   4  119.14    8.51   0
 -11  -3   4  366.01    8.73   0
 -11   3   4  371.60    7.35   0
  11  -3  -4  428.82    9.32   0
  11   3   4  384.64    9.89   0
  11  -3   4  383.69    9.64   0
  11   3  -4  411.32    9.86   0
  12   3   4    6.40    5.65   0
  12  -3  -4    8.07    7.95   0
 -12  -3   4    4.32    8.02   0
  12   3  -4    5.94    7.39   0
 -12   3   4    7.89    8.02   0
  12  -3   4   12.18    8.22   0
  13   3  -4  154.45    8.21   0
  13   3   4  143.23    8.91   0
 -13   3   4  134.76    8.44   0
  13  -3   4  140.86    8.93   0
  13  -3  -4  157.06    8.53   0
 -13  -3   4  137.80    8.92   0
  14  -3   4   63.89    8.43   0
  14   3  -4   56.10    7.60   0
 -14  -3   4   44.83    8.19   0
  14  -3  -4   58.66    7.88   0
 -14   3   4   52.98    8.27   0
  14   3   4   49.54    8.44   0
 -15  -3   4   86.02    8.32   0
  15  -3  -4   95.65    6.16   0
  15   3  -4  103.80    7.90   0
 -15   3   4   84.19    8.12   0
  15  -3   4   94.93    8.68   0
  15   3   4   89.64    6.49   0
  16   3  -4   -4.22    7.37   0
  16  -3  -4   -3.78    7.85   0
 -16   3   4   -3.15    7.97   0
 -16  -3   4    5.66    8.05   0
  16   3   4    6.55    8.28   0
  16  -3   4   -1.63    6.07   0
  17   3  -4  227.82    9.03   0
  17  -3  -4  221.66    6.80   0
 -17  -3   4  192.42    8.77   0
  17   3   4  218.83    9.35   0
 -17   3   4  204.74    8.85   0
  17  -3   4  215.51    7.02   0
  18  -3   4   45.31    8.44   0
  18   3  -4   40.03    7.82   0
 -18   3   4   48.70    8.09   0
  18  -3  -4   54.25    7.94   0
  18   3   4   44.36    8.57   0
  19  -3  -4  567.83    9.89   0
  19   3   4  494.41    9.11   0
  19  -3   4  531.26   10.31   0
  19   3  -4  535.14   10.11   0
 -19   3   4  475.71    9.66   0
  20  -3  -4   17.02    7.90   0
  20  -3   4   18.05    8.17   0
  20   3   4   28.70    8.28   0
  20   3  -4   24.04    7.56   0
 -20   3   4   24.47    8.05   0
  21   3   4   71.51    8.43   0
  21   3  -4   51.86    7.83   0
  21  -3   4   58.50    6.17   0
  22  -3   4   58.61    8.28   0
  22   3   4   47.59    8.48   0
  22   3  -4   48.86    7.92   0
  23   3   4  219.16    9.46   0
  23   3  -4  205.17    9.24   0
  23  -3   4  218.91    9.37   0
   0   4   4  668.16   13.36   0
   0  -4  -4  660.99   11.10   0
  -1   4   4  867.96   11.72   0
  -1  -4  -4  863.79   11.92   0
   1  -4  -4  871.03   13.87   0
   1   4   4  867.04   14.31   0
  -2  -4  -4 2097.61   16.42   0
   2  -4  -4 2144.60   17.40   0
   2   4   4 2089.06   18.04   0
  -2   4   4 2161.00   17.50   0
  -3   4   4 1739.01   15.88   0
   3   4   4 1721.02   16.20   0
   3  -4  -4 1747.28   14.09   0
   4  -4  -4   26.53    9.45   0
   4   4   4   25.42    6.16   0
  -4   4   4   28.51    6.78   0
  -4  -4   4   25.13    5.71   0
  -5   4   4 7318.75   25.59   0
   5  -4  -4 7674.64   26.09   0
  -6  -4   4  238.55    9.75   0
   6  -4  -4  244.02    7.49   0
  -6   4   4  234.05    9.74   0
   6   4  -4  240.62    9.50   0
  -7   4   4 1304.48   12.78   0
   7   4  -4 1323.63   15.13   0
   7  -4   4 1263.73   11.39   0
   7  -4  -4 1322.03   11.27   0
  -7  -4   4 1311.78   15.60   0
  -8   4   4  697.21    9.09   0
   8  -4   4  717.58   11.33   0
  -8  -4   4  728.00   12.87   0
   8   4  -4  734.16   12.45   0
   8  -4  -4  766.16    9.30   0
   9  -4  -4 3686.97   17.58   0
   9   4  -4 3528.87   21.87   0
   9  -4   4 3370.09   17.35   0
  -9  -4   4 3397.37   22.59   0
  -9   4   4 3412.23   17.15   0
  10  -4   4   29.45    8.78   0
  10   4  -4   36.91    7.71   0
 -10   4   4   37.47    6.06   0
 -10  -4   4   34.73    8.71   0
  10  -4  -4   37.74    8.35   0
  11  -4  -4  346.19    7.28   0
  11  -4   4  342.36    9.46   0
 -11  -4   4  320.35   10.37   0
  11   4   4  321.55   10.00   0
  11   4  -4  343.59    9.70   0
 -11   4   4  317.10    9.22   0
  12  -4  -4   44.32    6.00   0
 -12   4   4   36.22    8.27   0
  12  -4   4   35.62    8.73   0
  12   4  -4   45.38    7.63   0
 -12  -4   4   38.14    8.15   0
  12   4   4   44.70    8.24   0
  13  -4  -4   67.35    8.01   0
  13   4  -4   58.68    7.66   0
  13   4   4   61.97    8.56   0
 -13   4   4   59.90    8.13   0
 -13  -4   4   51.57    8.35   0
  13  -4   4   63.42    6.28   0
  14  -4  -4  133.68    8.61   0
  14   4   4  113.73    6.57   0
 -14   4   4  119.08    8.70   0
  14   4  -4  128.45    8.12   0
 -14  -4   4  118.43    9.04   0
  14  -4   4  123.52    6.35   0
 -15   4   4  264.86    8.99   0
  15   4  -4  282.98    9.19   0
  15  -4  -4  305.78    7.04   0
  15  -4   4  275.41    9.36   0
  15   4   4  260.58    7.65   0
 -15  -4   4  241.67    9.67   0
  16   4   4    5.11    8.40   0
  16  -4  -4    4.60    8.07   0
  16   4  -4    7.15    7.37   0
 -16   4   4   13.56    8.10   0
 -16  -4   4    7.86    8.02   0
  16  -4   4    2.81    8.29   0
 -17  -4   4  890.42   12.77   0
  17   4  -4 1029.41   12.60   0
 -17   4   4  902.63   10.99   0
  17  -4  -4 1016.98    9.66   0
  17  -4   4  985.44    9.82   0
  17   4   4  970.88   12.85   0
  18   4  -4  111.45    7.94   0
  18  -4  -4  129.93    8.52   0
  18   4   4  102.95    8.81   0
  18  -4   4  100.92    6.38   0
 -18   4   4  100.45    8.26   0
  19  -4  -4  316.61    9.11   0
  19  -4   4  282.08    9.30   0
  19   4  -4  307.18   10.58   0
 -19   4   4  245.30    6.84   0
  19   4   4  286.51    9.79   0
  20  -4   4  147.32    8.82   0
  20   4   4  131.65    9.13   0
  20   4  -4  144.25    8.26   0
  20  -4  -4  145.21    8.51   0
 -20   4   4  117.62    6.31   0
  21   4  -4  796.42   12.36   0
  21  -4   4  786.24    9.40   0
  21   4   4  810.21   12.58   0
 -21   4   4  705.46   10.69   0
  21  -4  -4  831.21   11.12   0
  22   4  -4    3.84    9.13   0
  22   4   4   10.75    8.00   0
  22  -4   4    8.70    8.31   0
  22  -4  -4    7.20    7.82   0
  23   4   4    7.49    8.01   0
  23  -4  -4   16.00    8.17   0
  23   4  -4   10.04    7.47   0
  23  -4   4   10.19    8.50   0
   1   5   4    7.51   10.07   0
  -1  -5  -4    4.71    6.87   0
   1  -5  -4    8.38    9.97   0
  -1   5   4    7.48    7.23   0
   2   5   4   28.73    7.01   0
   2  -5  -4   35.96    7.12   0
  -2   5   4   39.03    7.37   0
  -2  -5  -4   38.19    9.53   0
   3   5   4 1097.47   13.76   0
  -3   5   4 1094.68   11.64   0
  -3  -5  -4 1106.04   13.52   0
   3  -5  -4 1141.97   11.54   0
   4   5   4  148.66    6.85   0
  -4   5   4  156.04    9.98   0
   4  -5  -4  152.20    7.24   0
  -4  -5   4  147.54    8.57   0
   5  -5  -4  634.42    9.23   0
  -5  -5   4  607.11   11.68   0
  -5   5   4  617.72   11.31   0
   5   5   4  617.46   11.21   0
  -6   5   4  170.07    7.13   0
  -6  -5   4  177.87    9.32   0
   6   5   4  166.99    9.00   0
   6  -5  -4  179.45    7.22   0
   7  -5   4 2806.52   15.49   0
   7  -5  -4 2916.28   15.26   0
  -7   5   4 2948.31   16.49   0
  -7  -5   4 2958.15   22.24   0
   8   5  -4  697.64   12.80   0
  -8   5   4  672.98    8.95   0
   8  -5   4  671.62    9.13   0
  -8  -5   4  698.35   13.20   0
   8  -5  -4  728.92    9.17   0
  -9  -5   4  294.32   10.27   0
   9   5  -4  297.68    9.56   0
   9  -5  -4  319.48    9.24   0
   9  -5   4  300.93    9.71   0
  -9   5   4  282.55    9.11   0
 -10   5   4   66.87    8.52   0
  10   5  -4   66.57    7.75   0
  10  -5  -4   74.15    8.39   0
  10  -5   4   67.54    8.61   0
 -10  -5   4   64.94    8.54   0
  11  -5  -4  201.07    6.75   0
 -11   5   4  187.30    6.41   0
  11   5  -4  194.16    8.91   0
 -11  -5   4  181.86    9.90   0
  11  -5   4  205.64    8.97   0
  12  -5   4   41.92    6.34   0
  12   5  -4   43.49    7.40   0
 -12   5   4   42.29    6.11   0
  12  -5  -4   46.46    8.37   0
  12   5   4   36.05    8.31   0
 -12  -5   4   40.80    8.41   0
 -13  -5   4   26.62    8.09   0
  13   5   4   28.23    8.29   0
 -13   5   4   21.38    5.73   0
  13   5  -4   27.94    7.14   0
  13  -5  -4   29.87    8.19   0
  13  -5   4   23.40    6.14   0
 -14  -5   4    6.22    8.17   0
  14   5   4   13.13    8.01   0
  14   5  -4   13.75    7.22   0
  14  -5   4   12.65    8.33   0
 -14   5   4   20.76    7.89   0
  14  -5  -4    9.99    5.87   0
  15   5  -4  122.77    8.02   0
  15   5   4  112.13    9.02   0
  15  -5  -4  128.36    6.29   0
 -15  -5   4  103.72    8.94   0
 -15   5   4  127.49    8.38   0
  15  -5   4  129.97    6.53   0
 -16   5   4   10.18    8.15   0
  16  -5  -4   10.73    8.29   0
 -16  -5   4    8.72    8.11   0
  16  -5   4   10.88    6.19   0
  16   5  -4   13.24    7.22   0
  16   5   4    7.43    8.06   0
 -17   5   4  132.40    6.38   0
  17   5  -4  152.83    8.36   0
  17   5   4  151.90    9.27   0
  17  -5   4  154.56    8.99   0
  17  -5  -4  165.83    8.82   0
  18   5  -4  106.66    7.93   0
  18   5   4  102.63    8.76   0
  18  -5  -4  109.69    6.20   0
 -18   5   4   88.33    6.03   0
  18  -5   4  101.18    6.50   0
  19  -5   4  466.34   10.14   0
  19   5  -4  471.71   10.52   0
  19   5   4  444.76   10.73   0
  19  -5  -4  515.49    9.88   0
 -19   5   4  389.37    7.38   0
 -20   5   4    0.41    7.82   0
  20   5   4    4.70    7.93   0
  20  -5   4   12.81    8.04   0
  20  -5  -4    8.37    7.93   0
  20   5  -4    0.76    7.11   0
  21   5   4   48.98    8.28   0
 -21   5   4   49.42    8.19   0
  21   5  -4   53.77    7.74   0
  21  -5  -4   65.03    8.17   0
  21  -5   4   52.62    6.19   0
  22  -5   4    9.28    8.33   0
  22   5  -4    8.26    7.45   0
  22   5   4   13.78    8.06   0
  22  -5  -4    8.68    8.07   0
  23   5  -4  136.86    8.86   0
  23   5   4  145.95    9.26   0
  23  -5   4  139.89    6.69   0
  23  -5  -4  150.73    8.73   0
   0  -6  -4   27.38    6.79   0
   0   6   4   28.40    7.09   0
   1  -6  -4   48.51    6.98   0
  -1   6   4   47.17   10.03   0
   1   6   4   55.46    6.96   0
  -1  -6  -4   48.64    9.34   0
  -2   6   4   -0.49    9.59   0
   2   6   4    7.44    8.68   0
  -2  -6  -4   -1.02    5.96   0
   2  -6  -4    3.45    6.66   0
  -3  -6  -4  704.36   10.11   0
   3   6   4  718.64   11.95   0
   3  -6  -4  734.45    9.79   0
  -3   6   4  695.19   11.85   0
   4   6   4   12.96    5.45   0
   4  -6  -4   12.29    8.81   0
  -4   6   4   10.57    8.87   0
  -5   6   4   82.37    6.78   0
  -5  -6   4   90.12    7.95   0
   5   6   4   88.45    6.30   0
   5  -6  -4   94.81    6.56   0
   6  -6  -4    0.44    8.75   0
  -6   6   4   11.06    9.05   0
  -6  -6   4    8.74    7.73   0
   6  -6   4    4.87    8.93   0
   6   6   4    4.58    8.15   0
  -7  -6   4    0.10    9.66   0
   7  -6   4    2.20    9.20   0
   7   6   4    7.00    8.08   0
   7  -6  -4    9.24    8.52   0
  -7   6   4    0.94    6.11   0
   8  -6   4   13.37    6.94   0
   8   6   4   21.28    7.90   0
   8  -6  -4   21.46    6.29   0
  -8  -6   4   23.44    8.06   0
  -8   6   4   26.47    5.99   0
   9  -6   4   13.10    6.13   0
  -9  -6   4   10.19    9.65   0
  -9   6   4    4.69    5.80   0
   9  -6  -4   12.59    8.11   0
 -10   6   4   16.63    5.88   0
  10  -6   4    5.25    8.52   0
  10  -6  -4    7.62    8.33   0
  10   6  -4   18.20    8.76   0
 -10  -6   4   12.99    8.11   0
  11  -6  -4    2.92    8.07   0
  11  -6   4   16.08    8.17   0
 -11  -6   4    4.69    8.16   0
  11   6  -4    7.22    8.75   0
 -11   6   4    9.09    5.82   0
  12  -6   4   22.58    6.29   0
 -12   6   4   23.29    5.89   0
  12   6  -4   23.97    8.71   0
  12   6   4   28.86    8.33   0
 -12  -6   4   18.30   10.10   0
  12  -6  -4   14.62    8.19   0
 -13   6   4   25.04    5.93   0
  13   6   4   27.04    8.09   0
  13  -6  -4   36.97    8.18   0
 -13  -6   4   29.68    8.30   0
  13  -6   4   33.69    8.82   0
  13   6  -4   29.60    8.88   0
 -14   6   4    4.92    5.42   0
  14   6   4   -1.47    7.79   0
  14  -6  -4   -0.69    5.68   0
  14  -6   4   -1.21    6.00   0
 -14  -6   4    0.12    7.93   0
  14   6  -4    0.26    8.86   0
  15  -6   4   55.86    8.57   0
 -15   6   4   52.05    8.34   0
 -15  -6   4   42.58    8.67   0
  15   6   4   44.40    8.32   0
  15   6  -4   45.82    9.27   0
  15  -6  -4   54.54    8.46   0
  16  -6  -4   72.51    6.17   0
 -16   6   4   74.68    8.58   0
  16   6   4   69.03    8.56   0
  16   6  -4   69.93    7.78   0
  16  -6   4   59.23    6.39   0
 -17   6   4   55.61    5.80   0
  17   6  -4   65.89    7.85   0
  17  -6  -4   77.20    8.22   0
  17  -6   4   74.06    8.43   0
  17   6   4   66.82    8.35   0
 -18   6   4    9.14    5.58   0
  18   6   4   10.25    9.85   0
  18   6  -4    7.46    8.79   0
  18  -6   4   10.39    8.28   0
  18  -6  -4   11.72    8.08   0
  19  -6   4   -0.49    6.02   0
  19   6   4    9.08    9.71   0
  19   6  -4    5.16    7.22   0
  19  -6  -4    4.96    5.67   0
 -19   6   4   10.19    7.99   0
 -20   6   4   23.07    5.65   0
  20  -6   4   29.64    8.18   0
  20   6   4   30.47    9.91   0
  20   6  -4   29.53    9.02   0
  20  -6  -4   28.79    5.76   0
  21   6   4   12.75    7.66   0
  21  -6   4   11.41    5.75   0
 -21   6   4    9.87    5.70   0
  21   6  -4   10.69    7.40   0
  21  -6  -4    4.00    8.08   0
  22  -6   4    8.60    8.21   0
  22   6  -4    0.80    8.92   0
  22  -6  -4   -2.24    8.07   0
  22   6   4   -3.00    7.85   0
  23  -6  -4   14.79    8.04   0
  23   6  -4    0.71    9.15   0
  23   6   4   -0.33    8.02   0
  23  -6   4   10.33    5.81   0
  -1   7   4   57.13    9.40   0
  -1  -7  -4   47.64    8.83   0
   1  -7  -4   53.13    6.71   0
   1   7   4   52.64    9.17   0
  -2  -7  -4   86.83    8.48   0
   2   7   4   78.59    6.65   0
   2  -7  -4   80.97    6.81   0
  -2   7   4   81.44    7.08   0
   3   7   4  958.95   12.81   0
  -3  -7  -4  970.77   12.47   0
  -3   7   4  931.83   10.48   0
   3  -7  -4  952.24   10.32   0
  -4   7   4 1073.97   10.78   0
  -4  -7  -4 1066.23   11.78   0
   4   7   4 1123.37   13.58   0
   4  -7  -4 1133.83   10.87   0
   5  -7  -4  305.90    9.74   0
   5   7   4  292.56    7.92   0
   5  -7   4  279.82   10.34   0
  -5  -7   4  282.87    9.76   0
  -5   7   4  297.23    9.77   0
  -6   7   4   45.01    6.39   0
   6  -7  -4   45.23    8.87   0
   6   7   4   55.94    8.47   0
   6  -7   4   44.78    6.71   0
  -6  -7   4   47.50    8.04   0
  -7   7   4 3258.94   15.50   0
   7   7   4 3409.82   21.38   0
  -7  -7   4 3338.13   24.91   0
   7  -7   4 3279.46   16.21   0
   7  -7  -4 3500.14   15.88   0
  -8   7   4  360.86    7.48   0
   8  -7   4  366.21   10.07   0
  -8  -7   4  381.08   12.55   0
   8   7   4  374.74    9.96   0
   8  -7  -4  399.62    9.85   0
   9   7   4  240.25    8.98   0
  -9  -7   4  233.81   11.46   0
   9  -7   4  237.11    7.04   0
  -9   7   4  223.62    6.80   0
   9  -7  -4  242.99    6.99   0
 -10  -7   4  271.26   12.51   0
  10   7   4  267.40    9.20   0
  10  -7   4  269.75    9.44   0
 -10   7   4  267.11    6.91   0
  10  -7  -4  290.06    7.04   0
  11  -7   4  699.44    8.77   0
 -11   7   4  669.27    8.24   0
  11  -7  -4  733.13    8.47   0
 -11  -7   4  673.49   14.32   0
 -12  -7   4   75.19    9.12   0
  12  -7  -4   85.20    6.23   0
  12  -7   4   90.58    8.74   0
 -12   7   4   72.30    8.21   0
  12   7   4   74.09    8.32   0
  13  -7   4   32.68    6.23   0
 -13   7   4   38.92    8.19   0
  13  -7  -4   37.03    5.91   0
  13   7   4   30.79    8.24   0
 -13  -7   4   32.56   10.12   0
  14  -7  -4    0.54    8.49   0
  14  -7   4    9.63    8.38   0
  14   7  -4    5.58    8.78   0
  14   7   4    9.01    9.94   0
 -14   7   4    4.46    5.89   0
 -14  -7   4    2.14   10.10   0
  15   7  -4  129.60    9.86   0
 -15   7   4  125.95    8.73   0
  15  -7   4  129.24    6.64   0
  15  -7  -4  129.39    6.44   0
  15   7   4  115.01   10.80   0
  16   7   4   80.38    8.60   0
  16   7  -4   82.99    9.60   0
  16  -7  -4   96.02    8.49   0
 -16   7   4   90.19    8.41   0
  16  -7   4   88.66    8.31   0
  17   7   4  180.64   10.97   0
  17  -7  -4  193.40    6.57   0
 -17   7   4  165.21    6.38   0
  17   7  -4  188.07   10.64   0
  17  -7   4  192.20    6.60   0
  18  -7  -4   60.21    8.26   0
  18  -7   4   56.94    8.42   0
  18   7  -4   63.24    9.29   0
 -18   7   4   49.40    8.23   0
  18   7   4   58.02    8.43   0
  19  -7  -4  682.34   10.27   0
  19   7   4  604.34   12.35   0
  19  -7   4  620.71    8.48   0
 -19   7   4  565.78    9.68   0
  19   7  -4  615.78   14.21   0
  20  -7  -4   -2.32    5.73   0
  20  -7   4    8.00    8.27   0
 -20   7   4    4.66    5.56   0
  20   7   4   -0.95    9.43   0
  20   7  -4    6.81    8.97   0
 -21   7   4   74.60    8.22   0
  21   7   4   75.08   10.27   0
  21  -7  -4   69.82    6.08   0
  21  -7   4   69.30    6.18   0
  22  -7  -4   48.99    5.99   0
  22  -7   4   48.66    8.46   0
  22   7   4   46.36   10.23   0
  23  -7   4  202.47    7.18   0
  23   7   4  194.87   10.16   0
  23  -7  -4  206.97    6.84   0
   0  -8  -4    1.63    8.54   0
   0   8   4    4.91    8.79   0
   1   8   4 1800.26   13.98   0
  -1  -8  -4 1828.04   13.68   0
   1  -8  -4 1835.85   13.22   0
  -1   8   4 1784.64   13.31   0
  -2  -8  -4  317.68    9.61   0
   2  -8  -4  309.32    7.77   0
   2   8   4  307.65    8.05   0
  -2   8   4  313.15   10.10   0
   3  -8  -4  134.18    9.19   0
   3   8   4  121.66    6.80   0
   3  -8   4  118.42    7.14   0
  -3   8   4  122.22    6.88   0
  -3  -8  -4  124.04    6.49   0
  -4   8   4   39.10    6.53   0
  -4  -8  -4   44.90    8.22   0
   4  -8  -4   40.48    6.48   0
   4  -8   4   41.23    6.51   0
   4   8   4   41.72    6.35   0
  -5   8   4 4852.53   18.88   0
   5  -8   4 4886.10   19.54   0
   5   8   4 5191.38   25.48   0
   5  -8  -4 5203.12   19.27   0
   6  -8  -4  583.08    8.71   0
  -6   8   4  543.41    8.62   0
   6  -8   4  551.05    9.00   0
   6   8   4  573.13   11.31   0
  -6  -8   4  535.70   11.54   0
   7  -8  -4  604.19    8.66   0
  -7  -8   4  587.28   13.66   0
   7   8   4  587.50   11.43   0
  -7   8   4  565.55    8.50   0
   7  -8   4  574.62    9.25   0
  -8  -8   4  206.59    9.86   0
   8  -8  -4  210.27    6.76   0
   8  -8   4  208.03    7.09   0
  -8   8   4  211.87    6.68   0
   8   8   4  225.65    8.98   0
   9  -8  -4 2702.15   14.96   0
  -9  -8   4 2521.61   26.21   0
   9   8   4 2522.87   19.09   0
   9  -8   4 2491.76   13.64   0
  -9   8   4 2404.30   12.79   0
  10  -8  -4  242.03    8.97   0
 -10  -8   4  218.49   12.28   0
  10   8   4  225.14    8.87   0
 -10   8   4  209.92    8.66   0
  10  -8   4  234.50    9.09   0
  11  -8   4  364.16    7.30   0
  11  -8  -4  412.89    9.38   0
  11   8   4  368.57    9.71   0
 -11  -8   4  347.16   15.32   0
 -11   8   4  333.43    6.94   0
  12   8   4   92.85   10.39   0
 -12   8   4   92.77    6.10   0
  12   8   4   94.95    7.73   0
  12  -8  -4  109.04    8.55   0
 -12  -8   4   87.77   12.41   0
  12  -8   4   99.48    8.74   0
  13   8   4    3.88    8.17   0
  13  -8   4    8.44    6.15   0
  13   8   4    4.06    7.18   0
 -13   8   4    6.36    7.96   0
  13  -8  -4    6.74    8.53   0
 -14   8   4   48.61    6.11   0
  14  -8   4   51.93    6.24   0
  14   8   4   59.73    9.19   0
  14   8   4   52.81    8.54   0
  14  -8  -4   52.01    6.12   0
 -15   8   4  337.34    7.08   0
  15  -8  -4  382.90    9.29   0
  15   8   4  345.73    9.65   0
  15   8   4  343.09   10.82   0
  15  -8   4  366.48    9.53   0
  16  -8  -4  123.59    6.41   0
  16  -8   4  125.95    6.12   0
 -16   8   4  112.62    8.41   0
  16   8   4  115.39   10.82   0
  17   8   4  762.50   13.66   0
 -17   8   4  720.33    8.46   0
  17  -8   4  833.44   10.57   0
  17  -8  -4  862.60   10.60   0
  18  -8  -4   98.73    6.14   0
  18   8   4   84.44    8.51   0
 -18   8   4   89.01    8.02   0
  18  -8   4   95.80    6.22   0
  19  -8  -4  226.55    6.72   0
  19   8   4  202.18   11.48   0
 -19   8   4  180.26    6.58   0
  19  -8   4  224.50    6.82   0
  20   8   4   67.19    8.53   0
  20   8   4   64.55    9.26   0
 -20   8   4   55.86    8.07   0
  20  -8   4   70.27    8.56   0
  20  -8  -4   78.87    8.31   0
  21  -8   4  652.57    8.67   0
  21  -8  -4  703.26   10.55   0
 -21   8   4  554.30   10.08   0
  21   8   4  647.62   15.16   0
  21   8   4  633.77   14.19   0
  22  -8  -4   -1.10    8.11   0
  22   8   4    2.76    9.09   0
  22  -8   4   -0.44    8.17   0
 -22   8   4    6.35    5.60   0
  22   8   4    4.08    9.81   0
  23  -8   4   13.29    6.11   0
  23   8   4    8.25    9.83   0
  23  -8  -4   23.35    8.18   0
  23   8   4   10.91    9.37   0
  -1   9   4  464.80   10.59   0
  -1  -9  -4  482.20    8.36   0
   1   9   4  466.73    8.59   0
   1  -9  -4  488.91    8.41   0
   2  -9   4    2.61    6.50   0
  -2  -9  -4   -1.76    8.01   0
  -2   9   4    3.70    8.59   0
   2   9   4   -1.37    5.97   0
   2  -9  -4   10.21    8.24   0
  -3   9   4  807.68    9.46   0
  -3  -9  -4  857.48   11.83   0
   3  -9   4  799.76    9.93   0
   3   9   4  848.71   12.37   0
   3  -9  -4  848.60    9.49   0
  -4   9   4   27.26    8.86   0
   4   9   4   24.30    8.72   0
  -4  -9  -4   19.87    5.88   0
   4  -9  -4   14.29    8.85   0
   4  -9   4   18.80    9.06   0
   5   9   4    6.70    5.92   0
  -5  -9  -4    8.38    8.08   0
   5  -9  -4    6.39    6.40   0
   5  -9   4    4.26    6.96   0
  -5   9   4   10.03    9.09   0
   6   9   4  194.78    9.34   0
  -6   9   4  192.80    9.51   0
   6  -9  -4  197.46    9.75   0
   6  -9   4  198.66   10.24   0
  -6  -9   4  194.43    9.12   0
  -7  -9   4 2413.80   22.64   0
   7   9   4 2419.40   18.72   0
   7  -9  -4 2504.58   14.91   0
   7  -9   4 2384.53   15.17   0
  -7   9   4 2275.21   12.99   0
  -8   9   4  236.52    6.79   0
   8  -9   4  241.39    7.55   0
   8  -9  -4  265.86    6.93   0
  -8  -9   4  251.03   11.59   0
   8   9   4  244.90    9.42   0
  -9  -9   4  544.16   16.74   0
  -9   9   4  526.46    9.79   0
   9  -9   4  536.30    8.28   0
   9  -9  -4  574.29    8.13   0
   9   9   4  551.77   11.39   0
  10  -9  -4    2.29    5.74   0
 -10  -9   4    0.53   12.27   0
  10  -9   4    8.99    8.25   0
 -10   9   4   -1.10    5.61   0
  10   9   4    1.76    7.25   0
  11   9   4    2.50    7.15   0
  11  -9  -4    2.06    5.87   0
 -11  -9   4    5.31   14.64   0
 -11   9   4   14.69    5.40   0
  11  -9   4    9.26    5.93   0
 -12   9   4   -0.89    8.07   0
  12   9   4   -0.63    7.06   0
  12   9   4    0.96    7.91   0
  12  -9  -4   -3.13    5.77   0
  12  -9   4    0.61    5.69   0
 -13   9   4   40.07    6.05   0
  13   9   4   32.84    8.40   0
  13   9   4   39.88    9.00   0
  13  -9  -4   44.93    8.52   0
  13  -9   4   48.84    8.42   0
  14  -9  -4   15.85    8.21   0
  14   9   4    3.87    8.90   0
  14  -9   4   -3.51    5.96   0
  14   9   4    1.26   10.29   0
 -14   9   4    4.36    8.24   0
  15   9   4   46.86   10.39   0
  15  -9  -4   43.52    6.02   0
 -15   9   4   40.92    5.77   0
  15   9   4   43.14    9.14   0
  15  -9   4   39.14    6.05   0
  16  -9   4    6.13    8.30   0
  16  -9  -4   18.11    8.19   0
  16   9   4    1.20    7.10   0
  16   9   4    5.24    9.71   0
 -16   9   4    0.92    7.88   0
  17  -9   4  133.39    6.49   0
  17  -9  -4  145.68    6.35   0
 -17   9   4  118.09    5.94   0
  17   9   4  133.80    9.86   0
  17   9   4  128.86   10.88   0
 -18   9   4  135.86    8.30   0
  18   9   4  140.47   10.19   0
  18   9   4  144.23   11.31   0
  18  -9   4  124.85    6.32   0
  18  -9  -4  141.59    6.32   0
  19  -9   4  302.29    9.21   0
  19  -9  -4  304.49    9.28   0
  19   9   4  305.07   11.88   0
  19   9   4  308.25   13.93   0
 -19   9   4  263.95    6.87   0
  20   9   4    2.95    9.58   0
  20   9   4    0.23    8.95   0
  20  -9   4   12.51    5.82   0
  20  -9  -4    2.62    5.76   0
 -20   9   4   13.71    7.96   0
 -21   9   4   21.29    5.73   0
  21   9   4   21.76   10.78   0
  21  -9  -4   19.26    6.11   0
  21   9   4   22.89   11.36   0
  21  -9   4   20.14    5.99   0
  22   9   4    7.33   13.18   0
 -22   9   4   13.80    8.06   0
  22  -9   4   -1.20    8.26   0
  22   9   4    6.83   13.48   0
  22  -9  -4   11.89    5.80   0
   0  10   4   62.61    6.22   0
   0 -10   4   59.37    6.52   0
   0 -10  -4   64.05    8.24   0
   1  10   4   92.33    6.46   0
   1 -10  -4   89.42    6.20   0
  -1  10   4   90.95    6.75   0
   1 -10   4   94.15    6.84   0
  -1 -10   4   82.13    6.90   0
  -1 -10  -4   93.35    8.26   0
   2  10   4  744.41    9.82   0
   2 -10   4  707.52    9.57   0
   2 -10  -4  752.12    9.09   0
  -2 -10  -4  793.13   11.04   0
  -2  10   4  730.71   11.29   0
   3  10   4  137.31    6.86   0
  -3 -10  -4  142.78    6.75   0
  -3  10   4  132.59    9.20   0
   3 -10   4  138.79    7.24   0
   3 -10  -4  148.27    6.65   0
  -4 -10  -4   20.87    8.14   0
   4 -10   4   24.37    9.63   0
   4 -10  -4   27.28    6.33   0
   4  10   4   19.52    6.36   0
  -4  10   4   28.22    6.56   0
  -5  10   4  311.35    7.56   0
  -5 -10  -4  330.39    9.60   0
   5 -10   4  327.53   10.64   0
   5 -10  -4  345.61   10.00   0
   5  10   4  337.63   10.17   0
  -6  10   4   91.84    9.04   0
   6  10   4   97.62    8.66   0
   6 -10   4   96.04    7.10   0
   6 -10  -4  102.65    6.69   0
  -7 -10   4   77.66    7.80   0
   7  10   4   84.70    8.53   0
   7 -10   4   89.99    6.77   0
   7 -10  -4   79.93    8.98   0
  -7  10   4   81.93    6.37   0
   8 -10   4   41.54    6.59   0
  -8 -10   4   36.20    9.17   0
   8 -10  -4   33.19    6.21   0
   8  10   4   34.81    7.80   0
  -8  10   4   32.81    8.32   0
  -9  10   4   63.44    5.93   0
   9 -10   4   54.49    8.69   0
   9  10   4   53.40    9.69   0
  -9 -10   4   56.34   11.42   0
   9 -10  -4   53.08    8.63   0
  10 -10  -4   10.30    8.61   0
  10 -10   4   13.15    8.23   0
 -10  10   4   10.47    5.97   0
  10  10   4    9.24    8.87   0
 -11  10   4   18.47    7.91   0
  11 -10  -4   26.81    8.26   0
  11  10   4   17.70    8.87   0
  11 -10   4   12.47    5.76   0
  12 -10  -4   58.23    6.12   0
  12 -10   4   56.50    6.17   0
  12  10   4   58.66    7.80   0
 -12  10   4   42.24    6.05   0
  13  10   4   11.26    9.12   0
 -13  10   4    2.94    7.91   0
  13 -10  -4    8.31    6.14   0
  13  10   4    9.09    8.05   0
  13 -10   4   11.89    6.12   0
  14  10   4   39.36    9.41   0
  14 -10   4   46.58    8.30   0
 -14  10   4   37.13    5.88   0
  14 -10  -4   31.92    8.44   0
  14  10   4   37.26   10.57   0
 -15  10   4   44.37    5.63   0
  15 -10   4   47.76    8.33   0
  15 -10  -4   46.07    6.18   0
  15  10   4   47.85    9.38   0
  15  10   4   47.88   10.28   0
 -16  10   4   24.32    8.06   0
  16 -10   4   10.13    5.93   0
  16  10   4    3.10   11.41   0
  16 -10  -4   17.75    5.88   0
  16  10   4    5.44    8.78   0
  17  10   4   55.64   10.24   0
  17  10   4   54.79    9.38   0
 -17  10   4   45.67    5.84   0
  17 -10  -4   60.85    5.80   0
  17 -10   4   57.90    5.90   0
  18 -10  -4   43.66    8.02   0
  18 -10   4   34.07    8.21   0
  18  10   4   34.31   11.90   0
 -18  10   4   46.88    7.77   0
  18  10   4   29.32   11.47   0
  19 -10   4   -0.39    5.96   0
  19  10   4    1.96   13.29   0
  19  10   4    4.88   11.46   0
  19 -10  -4   -4.83    5.68   0
 -19  10   4    5.05    5.65   0
  20 -10   4   12.30    5.97   0
  20 -10  -4   16.34    5.84   0
 -20  10   4    9.18    7.94   0
  21 -10   4    7.29    8.36   0
 -21  10   4    9.93    5.80   0
  21 -10  -4    2.76    8.20   0
  22 -10   4   17.42    5.97   0
 -22  10   4   10.40    8.18   0
  22 -10  -4   20.20    8.31   0
   1 -11  -4   16.41    5.63   0
   1  11   4   18.35    8.29   0
   1 -11   4   15.38    8.86   0
  -1 -11   4   18.17    6.14   0
  -1  11   4   14.41    5.93   0
  -1 -11  -4   14.53    7.89   0
   2 -11   4  659.01    9.32   0
  -2 -11  -4  724.52   10.81   0
  -2 -11   4  642.58    9.93   0
   2  11   4  686.55    9.50   0
   2 -11  -4  714.30    8.91   0
  -2  11   4  680.75   11.06   0
  -3 -11  -4 1584.44   12.60   0
  -3  11   4 1497.69   11.46   0
   3 -11  -4 1603.82   13.01   0
   3 -11   4 1473.75   12.06   0
   3  11   4 1555.19   14.30   0
  -3 -11   4 1490.92   15.62   0
  -4 -11  -4  595.92   10.55   0
  -4  11   4  547.91   10.61   0
   4  11   4  590.16   11.16   0
   4 -11  -4  605.74    8.81   0
   4 -11   4  539.48    9.01   0
  -4 -11   4  542.62   11.89   0
  -5  11   4  452.12    7.99   0
  -5 -11  -4  478.01   10.09   0
   5  11   4  460.06    8.87   0
   5 -11  -4  497.04   10.17   0
  -5 -11   4  444.15   11.83   0
   5 -11   4  469.96    8.56   0
   6 -11  -4    3.98    8.63   0
  -6  11   4   10.13    8.60   0
   6 -11   4   11.55    6.45   0
   6  11   4    6.50    8.11   0
  -6 -11   4   14.75    8.42   0
  -6 -11  -4    9.89    7.35   0
   7 -11   4 3675.38   15.98   0
  -7 -11   4 3453.87   24.88   0
   7 -11  -4 3838.88   15.68   0
  -7  11   4 3478.34   15.04   0
  -7 -11   4 3434.07   28.57   0
   7  11   4 3768.91   22.75   0
  -8 -11   4  411.36   13.10   0
   8 -11   4  443.11    7.70   0
  -8  11   4  423.67    9.46   0
   8 -11  -4  460.50    9.61   0
  -8 -11   4  393.29   14.37   0
   8  11   4  456.20   12.30   0
   9 -11   4  268.84    9.66   0
  -9 -11   4  249.41   18.51   0
  -9  11   4  261.43    6.68   0
   9 -11  -4  291.21    9.10   0
   9  11   4  269.34    9.76   0
  -9 -11   4  266.31   16.13   0
  10 -11  -4  423.16    9.51   0
  10 -11   4  395.96    9.79   0
 -10  11   4  375.70    9.29   0
  10  11   4  413.64   12.14   0
  11 -11   4  505.10    9.83   0
 -11  11   4  458.32    7.41   0
  11  11   4  507.92   12.96   0
  11 -11  -4  521.34    9.81   0
  12  11   4   10.20    9.12   0
  12 -11  -4   18.99    8.13   0
 -12  11   4    3.87    7.88   0
  12 -11   4    5.88    8.24   0
  13 -11   4  113.03    6.18   0
  13  11   4   99.98   11.33   0
  13 -11  -4  110.64    6.41   0
 -13  11   4  104.96    8.43   0
  13  11   4  113.66   10.31   0
  14  11   4   15.76   10.41   0
 -14  11   4   15.12    5.63   0
  14 -11  -4   23.44    5.80   0
  14  11   4   17.10    9.99   0
  14 -11   4   16.17    5.85   0
  15  11   4  170.61   13.80   0
  15  11   4  175.89   14.03   0
 -15  11   4  150.77    8.25   0
  15 -11   4  173.07    6.51   0
  15 -11  -4  176.49    8.55   0
  16  11   4   50.86   13.50   0
  16 -11  -4   46.12    6.05   0
  16  11   4   52.45   14.38   0
  16 -11   4   45.93    8.40   0
 -16  11   4   45.95    5.83   0
  17 -11   4   92.87    8.31   0
 -17  11   4   81.80    8.05   0
  17 -11  -4  100.84    8.51   0
  18 -11   4   24.61    5.81   0
  18 -11  -4   10.96    6.02   0
 -18  11   4   35.39    8.00   0
  19 -11  -4  514.24    7.90   0
  19 -11   4  504.67    7.81   0
 -19  11   4  430.88    7.34   0
  20 -11   4   -2.64    8.33   0
 -20  11   4   -4.06    8.02   0
  20 -11  -4    9.62    8.20   0
 -21  11   4   91.76    6.23   0
  21 -11  -4  134.62    8.75   0
  21 -11   4  133.91    8.93   0
  22 -11   4   25.54    6.10   0
  22 -11  -4   13.07    6.16   0
 -22  11   4   29.20    8.23   0
   0  12   4  385.96    9.52   0
   0 -12  -4  403.56    9.32   0
   0 -12   4  375.45    7.99   0
  -1  12   4  543.44    8.40   0
   1 -12   4  545.41   10.57   0
   1  12   4  540.65    8.45   0
  -1 -12  -4  566.91    9.85   0
  -1 -12   4  547.44   10.70   0
   1 -12  -4  584.63   10.09   0
  -2 -12  -4  218.93    8.92   0
   2 -12  -4  219.87    9.03   0
   2  12   4  221.70    9.08   0
  -2 -12   4  198.58    7.53   0
   2 -12   4  197.24    7.14   0
  -2  12   4  207.41    7.00   0
   3 -12  -4   86.37    6.19   0
  -3 -12   4   69.43    6.50   0
   3  12   4   75.64    8.77   0
  -3 -12  -4   71.82    8.20   0
  -3  12   4   72.69    9.28   0
   3 -12   4   74.18    7.17   0
  -4  12   4    5.05    6.02   0
   4 -12  -4    6.21    6.14   0
   4 -12   4    0.45    9.08   0
  -4 -12  -4    6.47    5.43   0
   4  12   4    0.87    5.96   0
  -4 -12   4    6.19    6.33   0
   5  12   4 3564.25   20.51   0
  -5 -12  -4 3630.14   19.65   0
  -5 -12   4 3283.36   22.72   0
   5 -12   4 3557.27   17.23   0
  -5  12   4 3448.19   16.35   0
   5 -12  -4 3590.07   15.25   0
  -6  12   4  603.97   10.23   0
  -6 -12   4  566.80   12.94   0
   6 -12  -4  658.39   10.33   0
   6 -12   4  637.27   10.83   0
   6  12   4  635.63   11.54   0
  -6 -12  -4  627.03   10.79   0
   7 -12  -4  626.07    8.38   0
  -7 -12   4  562.28   13.49   0
   7  12   4  638.43   12.00   0
  -7  12   4  583.60    8.14   0
   7 -12   4  630.01   10.76   0
  -8  12   4   82.83    8.54   0
   8 -12  -4   75.29    8.71   0
   8  12   4   80.80    8.56   0
   8 -12   4   96.74    9.37   0
  -8 -12   4   75.46   11.13   0
  -8 -12   4   78.31    9.31   0
  -9  12   4 1542.26   10.50   0
  -9 -12   4 1630.14   32.88   0
   9 -12   4 1685.03   13.05   0
   9 -12  -4 1758.71   12.79   0
   9  12   4 1612.54   17.10   0
  -9 -12   4 1483.20   33.85   0
 -10  12   4  136.67    6.19   0
  10 -12  -4  156.78    6.37   0
  10 -12   4  147.23    8.93   0
  10  12   4  149.02   10.51   0
  11 -12  -4   97.80    6.07   0
  11 -12   4  114.65    8.61   0
 -11  12   4   99.93    8.19   0
  11  12   4   99.14   10.13   0
 -12  12   4   23.72    5.72   0
  12 -12  -4   43.07    8.29   0
  12 -12   4   35.48    8.20   0
  12  12   4   36.62    9.98   0
  13 -12   4   -2.15    8.27   0
  13 -12  -4    9.49    8.26   0
 -13  12   4    5.31    5.51   0
  13  12   4    5.85   10.99   0
  13  12   4    3.30   11.59   0
  14  12   4   17.24   14.30   0
 -14  12   4   22.08    7.81   0
  14 -12  -4   18.15    5.85   0
  14 -12   4    5.53    8.55   0
  14  12   4   20.35   13.31   0
  15 -12  -4  528.05    9.60   0
 -15  12   4  443.67    7.33   0
  15 -12   4  481.98    7.45   0
  16 -12  -4   50.77    5.66   0
 -16  12   4   32.63    5.87   0
  16 -12   4   47.94    5.96   0
  17 -12  -4  386.81    9.26   0
  17 -12   4  356.74    7.24   0
 -17  12   4  326.08    8.74   0
  18 -12   4   24.27    6.01   0
 -18  12   4   30.21    5.60   0
  18 -12  -4   39.03    5.97   0
  19 -12   4  251.87    9.24   0
  19 -12  -4  260.23    8.96   0
 -19  12   4  195.31    6.44   0
  20 -12  -4   14.69    8.35   0
 -20  12   4   29.05    8.15   0
  20 -12   4   37.50    8.55   0
  21 -12  -4  596.67    8.51   0
  21 -12   4  562.60    8.34   0
 -21  12   4  473.73    8.07   0
 -22  12   4   11.61    8.23   0
  22 -12  -4   -2.00    6.00   0
  22 -12   4    4.22    6.05   0
  -1  13   4  349.65    9.38   0
   1 -13  -4  374.10    7.16   0
   1  13   4  350.72    9.51   0
   1 -13   4  363.04    9.67   0
  -1 -13   4  356.63   10.28   0
  -1 -13  -4  379.37    9.04   0
  -2  13   4   35.05    5.95   0
   2 -13   4   34.07    6.36   0
  -2 -13  -4   26.76    7.79   0
  -2 -13   4   27.41    8.70   0
   2  13   4   32.47    6.16   0
   2 -13  -4   26.70    5.69   0
   3 -13   4  873.23   11.40   0
  -3 -13  -4  907.05    9.73   0
  -3  13   4  840.66    8.99   0
  -3 -13   4  845.48   12.30   0
   3 -13  -4  909.37    9.18   0
   3  13   4  850.37   10.07   0
  -4  13   4   74.34    6.16   0
   4 -13  -4   83.64    6.47   0
  -4 -13   4   75.49    8.96   0
   4  13   4   74.61    6.20   0
  -4 -13  -4   82.76    7.91   0
   4 -13   4   81.43    6.91   0
  -5 -13  -4   48.05    7.53   0
  -5 -13   4   39.54    6.46   0
  -5  13   4   43.89    8.58   0
   5 -13  -4   40.92    6.22   0
   5 -13   4   47.09    6.44   0
   5  13   4   40.44    8.50   0
  -6 -13  -4  168.29    6.69   0
   6 -13   4  186.32    9.35   0
  -6 -13   4  168.75   10.17   0
   6  13   4  179.43    9.12   0
   6 -13  -4  185.66    6.48   0
  -6  13   4  171.78    6.66   0
  -7  13   4  573.20    7.95   0
  -7 -13  -4  596.49   10.72   0
   7  13   4  626.63   11.92   0
   7 -13  -4  632.32    8.11   0
   7 -13   4  610.35   10.47   0
  -7 -13   4  579.20   14.76   0
   8 -13  -4  119.65    8.74   0
   8 -13   4  118.86    9.00   0
   8  13   4  103.83    8.72   0
  -8  13   4   88.80    6.21   0
  -8 -13   4  101.46    9.63   0
  -8 -13   4   99.15   11.32   0
  -9 -13   4  247.79   19.20   0
   9 -13   4  245.83    9.32   0
   9  13   4  265.48   11.39   0
  -9 -13   4  248.36   16.78   0
  -9  13   4  250.74    8.73   0
   9 -13  -4  276.45    6.81   0
  10 -13   4   -2.85    6.04   0
 -10  13   4    3.60    5.63   0
  10  13   4    1.30    9.37   0
  10 -13  -4    4.52    5.95   0
  11 -13  -4    7.28    5.80   0
 -11  13   4   21.15    5.62   0
  11  13   4   11.39   11.45   0
  11 -13   4   21.15    5.95   0
 -12  13   4   -0.21    5.50   0
  12 -13   4    2.91    5.84   0
  12  13   4    4.19    9.64   0
  12 -13  -4    5.10    8.10   0
 -13  13   4  203.21    8.70   0
  13  13   4  197.58   17.92   0
  13 -13   4  210.94    6.83   0
  13 -13  -4  231.63    8.64   0
  13  13   4  197.06   18.24   0
  14 -13   4    6.01    5.99   0
  14 -13  -4   -0.25    5.97   0
 -14  13   4    2.75    5.70   0
  15 -13   4   46.99    8.16   0
  15 -13  -4   54.53    8.38   0
 -15  13   4   45.75    5.66   0
  16 -13   4    1.59    8.17   0
 -16  13   4   19.00    7.54   0
  16 -13  -4    8.86    5.51   0
  17 -13   4  140.49    8.74   0
  17 -13  -4  155.79    6.31   0
 -17  13   4  109.24    6.05   0
 -18  13   4    0.30    5.75   0
  18 -13   4   14.23    8.23   0
  18 -13  -4    3.07    5.98   0
  19 -13   4  192.98    6.70   0
 -19  13   4  162.04    8.49   0
  19 -13  -4  186.52    8.82   0
  20 -13   4   -2.03    5.81   0
 -20  13   4    4.07    8.01   0
  20 -13  -4   10.13    5.97   0
 -21  13   4   -2.65    5.88   0
  21 -13  -4   -2.29    6.04   0
  21 -13   4    7.71    5.90   0
   0  14   4   14.52    8.24   0
   0 -14  -4   15.21    7.88   0
   0 -14   4   12.10    5.93   0
  -1  14   4   19.40    8.28   0
   1  14   4   19.78    8.15   0
  -1 -14   4   19.17    5.95   0
   1 -14   4   28.41    6.22   0
  -1 -14  -4   31.13    7.66   0
   1 -14  -4   31.87    7.94   0
   2  14   4   22.09    8.34   0
  -2 -14  -4   21.90    7.62   0
   2 -14   4   24.87    8.77   0
  -2  14   4   33.79    8.27   0
   2 -14  -4   26.81    5.76   0
  -2 -14   4   25.24    6.02   0
   3  14   4   73.97    8.19   0
   3 -14  -4   73.45    8.29   0
  -3 -14  -4   72.88    5.59   0
  -3  14   4   59.34    8.45   0
  -3 -14   4   67.30    8.67   0
   3 -14   4   69.37    6.57   0
  -4  14   4    0.49    8.16   0
   4 -14  -4   -3.26    8.05   0
   4  14   4    3.82    5.73   0
  -4 -14   4    5.28    5.72   0
   4 -14   4    1.19    8.69   0
  -4 -14  -4   -4.99    7.18   0
   5 -14  -4  202.84    6.33   0
   5  14   4  197.14    8.95   0
  -5  14   4  184.28    8.66   0
  -5 -14   4  181.17    7.82   0
  -5 -14  -4  192.53    8.12   0
   5 -14   4  195.38    6.85   0
   6 -14  -4   15.52    5.91   0
   6  14   4    7.88    8.45   0
  -6 -14   4    7.32    8.70   0
   6 -14   4    9.71    6.08   0
  -6 -14  -4    8.00    7.23   0
  -6  14   4   11.33    5.76   0
   7  14   4   32.10    8.38   0
   7 -14  -4   40.04    8.48   0
  -7  14   4   31.65    5.90   0
   7 -14   4   24.57    8.78   0
  -7 -14  -4   30.89    7.57   0
  -7 -14   4   29.62    8.69   0
   8  14   4   20.60    8.01   0
   8 -14   4   22.72    8.69   0
  -8 -14   4   16.21   10.07   0
  -8 -14   4   21.08    8.69   0
   8 -14  -4   13.93    8.21   0
  -8  14   4   15.95    5.99   0
   9  14   4   71.61    8.51   0
   9 -14  -4   71.39    6.18   0
  -9 -14   4   68.53   13.26   0
  -9 -14   4   67.90   14.66   0
   9 -14   4   68.28    6.44   0
  -9  14   4   66.03    5.97   0
  10 -14  -4   16.67    5.83   0
  10  14   4   19.73    7.94   0
  10 -14   4   14.98    5.90   0
 -10  14   4   14.82    7.91   0
  11 -14   4   40.75    6.12   0
  11 -14  -4   44.07    5.91   0
  11  14   4   40.14   10.36   0
 -11  14   4   57.99    7.98   0
  12 -14  -4   15.87    8.13   0
  12 -14   4    9.55    5.86   0
 -12  14   4    6.52    5.56   0
  12  14   4   12.57   12.88   0
  13 -14  -4   17.99    8.08   0
 -13  14   4   -3.39    5.48   0
  13 -14   4    6.84    6.11   0
 -14  14   4    9.84    5.54   0
  14 -14  -4   24.75    5.73   0
  14 -14   4   22.60    6.15   0
 -15  14   4   42.58    7.91   0
  15 -14   4   52.86    5.87   0
  15 -14  -4   50.27    6.05   0
  16 -14   4   19.07    5.89   0
 -16  14   4   27.47    8.05   0
  16 -14  -4   33.95    8.37   0
 -17  14   4    8.26    5.64   0
  17 -14   4   26.38    5.86   0
  17 -14  -4   17.54    5.72   0
  18 -14   4    6.29    5.98   0
 -18  14   4   -4.95    5.36   0
  18 -14  -4  -13.18    5.66   0
 -19  14   4   20.24    8.09   0
  19 -14  -4   20.61    8.23   0
  19 -14   4    7.33    5.98   0
  20 -14   4    0.40    8.42   0
 -20  14   4   14.77    5.93   0
  20 -14  -4   12.20    6.23   0
  21 -14   4    7.79    8.66   0
  21 -14  -4   26.61    6.07   0
 -21  14   4   26.54    5.85   0
   1  15   4  243.19    6.92   0
  -1 -15  -4  271.11    8.86   0
   1 -15   4  257.20    7.50   0
  -1  15   4  253.07    6.74   0
  -1 -15   4  246.66    7.20   0
   1 -15  -4  266.43    8.63   0
   2  15   4   97.65    8.45   0
   2 -15   4   97.08    6.38   0
   2 -15  -4  100.60    5.87   0
  -2  15   4   86.49    6.18   0
  -2 -15   4   97.10    6.29   0
  -2 -15  -4  102.43    6.11   0
  -3 -15  -4  967.56    9.64   0
   3 -15   4  969.56   11.48   0
  -3 -15   4  915.85   12.08   0
  -3  15   4  940.14   10.86   0
   3  15   4  939.09   10.20   0
   3 -15  -4  998.19   10.69   0
  -4 -15   4   91.04    8.81   0
   4 -15   4  102.45    6.44   0
   4  15   4   97.18    8.46   0
   4 -15  -4  112.64    8.31   0
  -4 -15  -4  106.88    7.60   0
  -4  15   4  101.10    8.31   0
   5  15   4  181.41    7.20   0
  -5 -15   4  191.34    9.48   0
   5 -15  -4  198.62    6.54   0
  -5 -15  -4  186.74    6.56   0
  -5  15   4  182.87    8.74   0
   5 -15   4  191.08    9.39   0
  -6 -15  -4   15.09    7.18   0
  -6 -15   4   16.22    8.60   0
   6 -15  -4   23.66    5.81   0
   6  15   4   13.87    8.41   0
  -6  15   4   21.17    5.89   0
   6 -15   4   19.72    5.97   0
   7 -15   4 1255.72   10.03   0
  -7 -15  -4 1261.36   13.11   0
   7 -15  -4 1265.93    9.73   0
  -7  15   4 1176.09    9.64   0
   7  15   4 1274.36   14.51   0
  -7 -15   4 1211.43   16.14   0
  -8  15   4  233.35    6.62   0
   8 -15   4  249.13    9.25   0
  -8 -15   4  223.88   10.42   0
   8  15   4  233.41    9.72   0
   8 -15  -4  238.63    8.96   0
  -9 -15   4   74.75   11.32   0
   9  15   4   79.60   10.70   0
  -9 -15   4   77.02   13.50   0
   9 -15   4   77.78    6.33   0
   9 -15  -4   79.34    6.18   0
  -9  15   4   72.85    5.98   0
  10 -15  -4  150.27    6.56   0
  10  15   4  141.19   11.33   0
  10 -15   4  140.36    6.34   0
 -10  15   4  141.85    6.10   0
 -11  15   4  319.28    6.73   0
  11 -15  -4  375.37    7.06   0
  11  15   4  339.42   13.70   0
  11 -15   4  353.44    7.32   0
  12 -15  -4   27.27    8.14   0
 -12  15   4    5.12    7.98   0
  12  15   4   15.20   14.17   0
  12 -15   4   17.38    6.12   0
  13 -15  -4  178.91    8.62   0
 -13  15   4  190.11    8.40   0
  13 -15   4  176.02    8.74   0
 -14  15   4   37.96    7.77   0
  14 -15  -4   30.48    5.99   0
  14 -15   4   40.18    8.25   0
 -15  15   4   64.84    5.85   0
  15 -15   4   84.97    8.52   0
  15 -15  -4   74.19    6.23   0
  16 -15  -4  170.38    8.77   0
  16 -15   4  151.55    8.69   0
 -16  15   4  130.18    6.06   0
  17 -15   4  172.27    8.54   0
 -17  15   4  142.34    6.23   0
  17 -15  -4  173.99    6.66   0
 -18  15   4   17.69    7.84   0
  18 -15  -4   16.18    5.79   0
  18 -15   4    7.93    8.26   0
  19 -15   4  324.46    9.33   0
  19 -15  -4  356.50    9.57   0
 -19  15   4  259.93    6.92   0
  20 -15   4   32.28    8.53   0
  20 -15  -4   17.10    6.03   0
 -20  15   4   15.69    5.85   0
  21 -15   4   63.86    6.37   0
 -21  15   4   52.24    6.15   0
  21 -15  -4   51.84    8.65   0
   0 -16  -4  461.55    7.47   0
   0  16   4  436.42    9.56   0
   0 -16   4  437.02    9.96   0
  -1  16   4  764.94   10.41   0
   1 -16  -4  790.26    8.56   0
  -1 -16  -4  783.26    8.60   0
   1 -16   4  750.16   11.02   0
  -1 -16   4  749.82   10.94   0
   1  16   4  738.65    8.91   0
   2  16   4  254.37    8.80   0
   2 -16   4  278.56    9.46   0
  -2 -16   4  242.98    7.18   0
  -2 -16  -4  277.54    8.25   0
  -2  16   4  252.79    6.80   0
   2 -16  -4  289.27    8.57   0
  -3 -16   4   37.93    8.14   0
   3 -16  -4   38.54    7.77   0
   3 -16   4   28.31    6.23   0
   3  16   4   38.68    5.96   0
  -3  16   4   36.24    5.82   0
  -3 -16  -4   28.17    7.35   0
  -4 -16  -4   35.95    7.36   0
   4  16   4   42.19    8.30   0
   4 -16  -4   47.52    8.02   0
   4 -16   4   47.46    8.49   0
  -4 -16   4   35.54    8.18   0
  -4  16   4   34.47    5.77   0
  -5  16   4 1565.49   10.57   0
  -5 -16  -4 1712.31   13.72   0
  -5 -16   4 1534.82   14.00   0
   5 -16   4 1616.73   11.13   0
   5  16   4 1655.12   14.80   0
   5 -16  -4 1705.11   10.69   0
  -6 -16   4   67.02    8.74   0
   6  16   4   72.41    8.70   0
  -6 -16  -4   72.22    7.53   0
   6 -16   4   86.07    6.38   0
   6 -16  -4   69.18    6.08   0
  -6  16   4   75.50    6.09   0
  -7 -16   4  342.72   12.24   0
   7  16   4  359.96   10.26   0
  -7 -16  -4  365.76    9.14   0
   7 -16  -4  370.09    7.12   0
   7 -16   4  359.31    7.40   0
  -7  16   4  357.25    9.18   0
   8  16   4   41.63    8.61   0
  -8 -16   4   43.01   10.26   0
   8 -16   4   35.35    8.62   0
   8 -16  -4   49.99    8.29   0
  -8  16   4   55.43    8.23   0
  -9 -16   4  889.13   18.82   0
   9  16   4  910.24   14.50   0
  -9 -16   4  927.16   20.44   0
   9 -16  -4 1012.71   10.71   0
   9 -16   4  937.54    9.03   0
  -9  16   4  884.22   10.33   0
  10  16   4   68.51    9.25   0
 -10  16   4   61.65    5.86   0
  10 -16   4   67.64    6.38   0
  10 -16  -4   71.68    8.52   0
  11 -16   4  362.04    9.41   0
  11 -16  -4  360.90    9.19   0
  11  16   4  325.17   13.67   0
 -11  16   4  310.14    6.69   0
 -12  16   4   41.48    5.79   0
  12 -16  -4   49.98    8.31   0
  12 -16   4   65.75    8.30   0
 -13  16   4   15.00    5.75   0
  13 -16  -4   18.90    8.06   0
  13 -16   4   13.31    8.05   0
 -14  16   4   14.58    5.52   0
  14 -16  -4    6.66    5.75   0
  14 -16   4   -2.51    5.61   0
  15 -16   4  635.94    8.03   0
  15 -16  -4  672.80   10.21   0
 -15  16   4  536.79    7.68   0
  16 -16   4   71.02    6.07   0
 -16  16   4   67.68    7.78   0
  16 -16  -4   78.85    6.20   0
  17 -16   4  389.67    7.28   0
 -17  16   4  371.00    8.97   0
  17 -16  -4  414.00    7.52   0
  18 -16   4   13.56    6.12   0
  18 -16  -4   23.58    5.85   0
 -18  16   4   21.59    8.05   0
 -19  16   4   62.59    6.05   0
  19 -16  -4   87.61    8.60   0
  19 -16   4   84.22    6.21   0
  20 -16   4   49.42    6.07   0
 -20  16   4   44.16    5.97   0
  20 -16  -4   37.70    6.16   0
  -1  17   4   73.54    6.40   0
  -1 -17   4   76.22    8.42   0
   1 -17  -4   77.00    6.03   0
   1 -17   4   71.90    6.39   0
   1  17   4   73.33    8.56   0
  -1 -17  -4   82.05    7.96   0
   2 -17   4   78.00    6.52   0
  -2 -17  -4   92.15    5.98   0
  -2  17   4   86.95    8.47   0
  -2 -17   4   76.15    6.18   0
   2 -17  -4   84.07    8.18   0
   2  17   4   84.11    8.61   0
  -3  17   4  581.27    8.01   0
   3  17   4  616.39    9.01   0
   3 -17   4  600.56    8.60   0
  -3 -17   4  582.59   10.97   0
  -3 -17  -4  643.31    9.98   0
   3 -17  -4  634.43    9.67   0
   4 -17   4   11.58    8.58   0
  -4  17   4    5.57    5.60   0
  -4 -17  -4    4.43    5.24   0
   4  17   4    9.27    8.23   0
   4 -17  -4   12.45    7.86   0
  -4 -17   4    6.54    8.36   0
  -5 -17   4   35.70    8.46   0
  -5 -17  -4   36.62    5.56   0
   5  17   4   38.02    8.44   0
   5 -17   4   40.51    6.04   0
   5 -17  -4   41.72    5.79   0
  -5  17   4   35.78    5.92   0
  -6 -17   4   34.59    8.26   0
   6  17   4   32.59    5.95   0
   6 -17   4   28.15    8.70   0
  -6 -17  -4   33.85    7.25   0
  -6  17   4   34.41    8.26   0
   6 -17  -4   41.47    8.18   0
  -7  17   4  610.07    9.84   0
  -7 -17   4  611.52   12.21   0
  -7 -17  -4  629.50   10.26   0
   7 -17   4  627.67    8.14   0
   7  17   4  621.65   11.59   0
   7 -17  -4  653.31    7.94   0
  -8 -17   4   13.91   10.19   0
   8  17   4   19.70    8.51   0
   8 -17  -4   11.34    8.15   0
   8 -17   4   18.63    8.64   0
  -8 -17  -4   13.76    8.72   0
  -8  17   4    5.92    8.20   0
   9 -17  -4  316.07    9.07   0
   9  17   4  290.09   12.19   0
  -9 -17   4  296.34   14.36   0
  -9 -17   4  286.99   13.38   0
  -9  17   4  267.61    8.89   0
   9 -17   4  290.22    7.17   0
  10  17   4    4.00   10.24   0
  10 -17  -4    5.07    8.36   0
 -10  17   4   12.29    8.19   0
  10 -17   4   -4.05    6.02   0
  11  17   4   38.74   12.00   0
  11 -17  -4   49.72    8.30   0
 -11  17   4   43.93    7.99   0
  11 -17   4   42.40    8.56   0
  12 -17   4    4.47    5.90   0
  12 -17  -4   10.70    7.98   0
 -12  17   4   13.67    7.63   0
  13 -17   4  220.21    6.60   0
 -13  17   4  224.15    8.43   0
  13 -17  -4  230.22    6.63   0
  14 -17   4    3.54    5.59   0
  14 -17  -4    6.30    5.88   0
 -14  17   4   -1.49    7.55   0
  15 -17   4  153.32    6.19   0
  15 -17  -4  173.08    8.85   0
 -15  17   4  134.05    8.39   0
 -16  17   4   -6.22    5.78   0
  16 -17  -4   -2.07    5.97   0
  16 -17   4   -6.90    8.40   0
  17 -17   4   45.04    8.51   0
 -17  17   4   31.86    5.85   0
  17 -17  -4   52.14    6.10   0
  18 -17   4  -11.15    8.14   0
 -18  17   4    9.93    5.71   0
  18 -17  -4   14.21    5.96   0
  19 -17   4   65.38    8.66   0
  19 -17  -4   78.00    8.63   0
 -19  17   4   57.92    6.02   0
  20 -17   4    8.03    8.33   0
 -20  17   4    8.62    8.20   0
  20 -17  -4   11.93    5.95   0
   0 -18  -4   66.53    8.11   0
   0 -18   4   60.42    8.57   0
   0  18   4   68.40    8.56   0
  -1  18   4   68.83    6.03   0
   1 -18  -4   71.52    5.82   0
   1  18   4   69.54    6.13   0
  -1 -18   4   69.44    6.09   0
  -1 -18  -4   75.30    7.94   0
   1 -18   4   66.83    8.69   0
   2  18   4   32.63    5.73   0
  -2  18   4   29.73    8.62   0
   2 -18  -4   26.88    5.64   0
  -2 -18  -4   24.33    7.60   0
  -2 -18   4   25.64    8.34   0
   2 -18   4   33.80    8.85   0
   3  18   4   67.88    8.49   0
  -3 -18  -4   66.77    7.68   0
   3 -18   4   51.01    8.98   0
  -3 -18   4   62.12    8.50   0
   3 -18  -4   73.72    8.29   0
  -3  18   4   64.97    8.59   0
   4  18   4   12.15    8.37   0
  -4 -18  -4   10.00    7.39   0
   4 -18  -4   21.12    5.58   0
  -4 -18   4    9.34    8.21   0
   4 -18   4   13.41    6.32   0
  -4  18   4    4.84    5.95   0
   5 -18  -4  154.67    6.25   0
  -5  18   4  134.77    6.42   0
  -5 -18  -4  143.09    5.97   0
   5  18   4  139.32    8.96   0
  -5 -18   4  143.95    8.86   0
   5 -18   4  142.66    6.55   0
   6  18   4   13.19    8.15   0
   6 -18  -4    3.76    7.96   0
  -6 -18  -4    5.22    7.15   0
  -6 -18   4    7.72    7.71   0
   6 -18   4   14.89    8.44   0
  -6  18   4    8.72    8.00   0
   7 -18   4   17.16    6.27   0
  -7 -18   4    4.62    8.51   0
   7 -18  -4   11.28    5.79   0
  -7 -18  -4   16.59    7.13   0
   7  18   4   18.77    8.36   0
  -7  18   4    4.92    8.10   0
   8  18   4   32.34    8.38   0
   8 -18   4   45.53    8.63   0
   8 -18  -4   39.28    5.76   0
  -8  18   4   20.42    8.28   0
  -8 -18  -4   32.54    7.57   0
  -8 -18   4   34.30    9.99   0
   9  18   4   44.27    8.62   0
  -9 -18   4   45.38   10.02   0
   9 -18  -4   55.88    8.33   0
   9 -18   4   52.97    6.36   0
  -9  18   4   37.22    5.84   0
  10 -18  -4    2.68    8.13   0
  10 -18   4   22.71    8.69   0
 -10  18   4   13.36    5.61   0
  10  18   4   11.76    8.35   0
  11 -18   4   -1.49    5.83   0
  11  18   4    3.64    9.97   0
  11 -18  -4    3.80    7.96   0
 -11  18   4    4.55    5.54   0
  12 -18  -4    3.69    5.63   0
  12 -18   4    7.03    5.79   0
 -12  18   4   -1.22    5.42   0
  13 -18   4    1.86    5.69   0
 -13  18   4   11.98    5.52   0
  13 -18  -4   -1.73    5.73   0
 -14  18   4    5.61    5.20   0
  14 -18  -4    6.71    5.57   0
  14 -18   4   12.43    7.85   0
  15 -18  -4   -1.30    8.33   0
  15 -18   4   10.35    8.20   0
 -15  18   4   14.75    5.69   0
  16 -18  -4    4.25    5.46   0
 -16  18   4   -4.76    5.75   0
  16 -18   4   -1.62    5.93   0
  17 -18   4   16.47    6.00   0
  17 -18  -4   35.60    8.40   0
 -17  18   4   19.39    5.60   0
 -18  18   4   28.51    8.09   0
  18 -18   4   12.51    5.82   0
  18 -18  -4    8.68    5.81   0
  19 -18   4   -0.84    5.83   0
 -19  18   4   -1.88    8.05   0
  19 -18  -4   -2.77    8.42   0
  -1 -19   4   45.75    8.29   0
   1 -19  -4   45.95    5.63   0
  -1 -19  -4   39.22    7.74   0
   1  19   4   48.82    8.35   0
  -1  19   4   52.56    8.30   0
   1 -19   4   41.48    6.19   0
   2 -19  -4    5.37    5.71   0
   2 -19   4    2.85    6.06   0
  -2 -19   4   -0.49    5.84   0
  -2 -19  -4   -6.79    7.42   0
   2  19   4    9.60    8.33   0
  -2  19   4    0.27    5.97   0
   3 -19  -4  703.38    8.23   0
   3  19   4  671.17   10.89   0
  -3  19   4  656.23   10.20   0
   3 -19   4  648.08    8.54   0
  -3 -19   4  651.84    9.27   0
  -3 -19  -4  698.97    8.49   0
   4 -19   4  277.70    7.33   0
  -4 -19  -4  281.61    6.98   0
   4 -19  -4  298.82    6.65   0
   4  19   4  264.24    9.67   0
[truncated: 2,150,257 more chars]
