# Supplementary material for: Formation and structural characterization of a europium(II) mono(scorpionate) complex and a sterically crowded pyraza­bole
Source: Acta Crystallogr E Crystallogr Commun. 2017 Nov 21;73(Pt 12):1921–5. doi: 10.1107/S2056989017016498 (PMC5730253; doi:10.1107/S2056989017016498)
Supplement: Supplementary file 2 [file e-73-01921-1sup2.hkl]

#
# h,k,l, Fc-squared, Fo-squared, sigma(Fo-squared), status flag
#
data_1
_shelx_title '        LI0094'
_shelx_refln_list_code          4
_shelx_F_calc_maximum      725.31
_exptl_crystal_F_000      4312.00
_reflns_d_resolution_high  0.8107

loop_
 _space_group_symop_operation_xyz
 'x, y, z'
 '-x+1/2, -y, z+1/2'
 'x+1/2, -y+1/2, -z'
 '-x, y+1/2, -z+1/2'
 '-x, -y, -z'
 'x-1/2, y, -z-1/2'
 '-x-1/2, y-1/2, z'
 'x, -y-1/2, z-1/2'

_cell_length_a    19.5319
_cell_length_b    26.6614
_cell_length_c    19.8681
_cell_angle_alpha  90.000
_cell_angle_beta   90.000
_cell_angle_gamma  90.000

_shelx_F_squared_multiplier     1.000

loop_
 _refln_index_h
 _refln_index_k
 _refln_index_l
 _refln_F_squared_calc
 _refln_F_squared_meas
 _refln_F_squared_sigma
 _refln_observed_status
   4   0   0        819.07       1088.88       611.69 o
   6   0   0     177890.30     172552.64      1267.42 o
   8   0   0      25291.19      22801.31       592.38 o
  10   0   0      84152.72      78101.00       767.93 o
  18   0   0        243.61        536.38       275.91 o
  20   0   0        829.18        867.59       271.93 o
  22   0   0      16703.46      16705.42       380.28 o
  24   0   0       1628.20       1879.17       412.39 o
   2   1   0     298581.75     278681.69      2290.79 o
   4   1   0     163892.05     156338.11      3184.99 o
   6   1   0       6343.42       5224.09       326.62 o
   8   1   0        477.56        547.88       326.44 o
  10   1   0      66695.30      67462.73      4025.62 o
  12   1   0      58100.68      57366.72       602.84 o
  14   1   0      36386.15      37106.62       586.62 o
  16   1   0      20921.63      22095.53       511.61 o
  18   1   0       9597.61       9971.59       445.96 o
  20   1   0         13.02          5.94       219.44 o
  22   1   0       3013.19       2662.71       245.29 o
  24   1   0       8052.30       7475.24       281.54 o
   2   2   0      44960.99      42443.66       636.09 o
   4   2   0       1494.60       1356.68       329.08 o
   6   2   0       2465.87       2244.82       277.24 o
   8   2   0        343.73        301.03       272.47 o
  10   2   0       5759.62       6446.94       299.70 o
  12   2   0          0.57         46.19       188.60 o
  14   2   0       5044.46       5514.66       312.76 o
  16   2   0         54.06        345.32       240.49 o
  18   2   0         26.26        369.53       391.45 o
  20   2   0       1709.37       1483.24       393.97 o
  22   2   0        679.39        467.16       371.54 o
  24   2   0        183.34        300.14       235.41 o
   2   3   0     113252.63     113639.65      3270.54 o
   4   3   0     103501.25     101948.56      1943.58 o
   6   3   0        181.72        175.92       263.50 o
   8   3   0       2427.78       2194.84       272.13 o
  10   3   0       2011.54       1818.00       218.79 o
  12   3   0      55193.93      53936.94      1874.36 o
  14   3   0      96571.89     101488.09      2046.29 o
  16   3   0      59527.13      61097.23       630.72 o
  18   3   0       2445.86       2359.45       237.95 o
  20   3   0        295.98        266.28       268.77 o
  22   3   0       1027.41        824.76       391.46 o
   0   4   0     424020.31     445930.34      8363.85 o
   2   4   0        965.68       1114.86       237.42 o
   4   4   0     349728.19     350121.72     12412.97 o
   6   4   0      27828.04      27620.13      1121.08 o
   8   4   0      10700.35       9808.48       405.46 o
  10   4   0      22676.98      19332.19       607.62 o
  12   4   0      94192.31      89320.70      4321.65 o
  14   4   0      94506.62      91804.48      2224.31 o
  16   4   0      47112.15      46698.08       390.94 o
  18   4   0       5326.99       5472.98       286.90 o
  20   4   0       1440.89       2008.59       231.90 o
  22   4   0      10557.07      10087.25       316.36 o
   2   5   0       3289.76       2752.89       286.45 o
   4   5   0        328.03        770.43       356.99 o
   6   5   0      69548.41      69989.70      3177.44 o
   8   5   0      93910.58      95135.46      4158.89 o
  10   5   0      43279.25      40231.15      1827.85 o
  12   5   0      34213.68      33023.14      1253.51 o
  14   5   0      58161.69      56191.21      2870.09 o
  16   5   0       8335.86       8349.19       420.04 o
  18   5   0       5286.74       5809.96       263.20 o
  20   5   0         14.83        145.66       265.25 o
  22   5   0       1547.87       1586.84       237.26 o
   0   6   0     127856.99     127808.00      1457.13 o
   2   6   0     457295.50     475421.44      7339.07 o
   4   6   0       1704.73       2368.46       312.87 o
   6   6   0       2625.63       2221.12       291.20 o
   8   6   0      20020.01      21264.27      1431.99 o
  10   6   0        593.81        813.53       227.56 o
  12   6   0          6.32        308.28       218.38 o
  14   6   0        168.85        319.37       241.17 o
  16   6   0       4397.69       4269.12       330.94 o
  18   6   0        100.35        246.30       233.55 o
  20   6   0         10.86        297.69       295.07 o
  22   6   0       1181.35       1303.93       278.79 o
   2   7   0     195041.08     191252.33      3476.93 o
   4   7   0      48185.67      48995.80       758.12 o
   6   7   0      14922.83      14999.32       381.37 o
   8   7   0      51409.34      51927.85      3500.18 o
  10   7   0      90503.70      89824.16      4725.15 o
  12   7   0      72313.29      70935.24      2532.24 o
  14   7   0      26065.88      26146.26      1116.10 o
  16   7   0      30249.02      31682.35       439.83 o
  18   7   0       7149.48       7439.56       324.48 o
  20   7   0        121.91        -93.79       236.76 o
  22   7   0       3969.85       3392.11       339.09 o
   2   8   0      29981.34      31260.42       496.40 o
   4   8   0     103296.17      96700.76      1753.39 o
   6   8   0       6410.71       6856.40       304.26 o
   8   8   0       6763.02       6187.95       289.14 o
  10   8   0     160948.89     160187.61     13713.32 o
  12   8   0      82632.16      79186.22      4114.63 o
  14   8   0      60556.91      59215.04      3762.87 o
  16   8   0      58909.59      62019.04      3675.41 o
  18   8   0         30.07        158.70       345.32 o
  20   8   0       2776.29       3239.57       295.37 o
  22   8   0       8170.31       7553.76       332.30 o
   2   9   0      31509.61      26735.05       346.50 o
   4   9   0       8350.19       9551.93       239.23 o
   6   9   0       9230.67      10410.23       561.56 o
   8   9   0       5453.01       5502.77       549.59 o
  10   9   0       2919.39       2257.13       503.62 o
  12   9   0     120001.20     114464.17      9072.69 o
  14   9   0       7690.02       7590.31       314.65 o
  16   9   0        134.47       -231.58       408.88 o
  18   9   0       7502.72       7777.12       414.02 o
  20   9   0       1603.64       2206.91       406.92 o
  22   9   0       2831.98       3300.31       316.78 o
   0  10   0      17684.16      18865.24       539.81 o
   2  10   0        975.93       2209.64       711.41 o
   4  10   0       5760.52       6055.63       297.86 o
   6  10   0       9116.40       9544.83       321.84 o
   8  10   0       3871.82       4441.88       265.21 o
  10  10   0       3250.58       3422.93       248.18 o
  12  10   0      14778.65      15059.45      1785.45 o
  14  10   0        606.26        318.78       214.99 o
  16  10   0       1314.61       1934.96       419.86 o
  18  10   0       3779.72       4470.61       424.40 o
  20  10   0        119.31        524.92       395.93 o
  22  10   0          2.90         -3.98       285.37 o
   2  11   0     143104.16     138322.20      3476.32 o
   4  11   0       2558.33       3470.46       219.05 o
   6  11   0      14676.33      14190.67       339.21 o
   8  11   0       1240.08       1233.49       285.15 o
  10  11   0      35273.55      36089.62      3332.66 o
  12  11   0      72167.62      69346.41      6899.77 o
  14  11   0      75515.22      73481.67      5353.46 o
  16  11   0      30365.49      29314.18      2629.89 o
  18  11   0      12894.96      13556.43       443.53 o
  20  11   0        780.26       1615.65       406.40 o
  22  11   0        971.98        705.73       298.33 o
   0  12   0     306845.00     301505.84      5321.69 o
   2  12   0      51506.86      55650.30       986.55 o
   4  12   0      96175.71      92207.32      2707.40 o
   6  12   0        585.54        734.43       259.33 o
   8  12   0       1801.85       1550.36       230.12 o
  10  12   0      31734.94      29731.38      1799.17 o
  12  12   0      63611.20      59985.80      5223.51 o
  14  12   0      52337.01      49823.72      4907.71 o
  16  12   0      61839.10      56317.48      4105.22 o
  18  12   0       3003.15       3338.74       302.84 o
  20  12   0       2991.45       3415.91       423.88 o
  22  12   0       4152.60       3843.43       324.27 o
   2  13   0      63060.94      58376.50       496.67 o
   4  13   0        426.20        389.87       185.15 o
   6  13   0      18757.49      18291.99       680.49 o
   8  13   0      35694.81      32484.88      2907.07 o
  10  13   0      15712.53      15031.34       611.23 o
  12  13   0       6515.87       6525.78       305.68 o
  14  13   0      16508.53      14621.10      1126.09 o
  16  13   0       3211.34       2832.90       209.31 o
  18  13   0       9847.59      10631.89       332.84 o
  20  13   0         95.81        -56.28       289.85 o
  22  13   0       1297.20       1425.42       322.24 o
   0  14   0        778.74        679.78       256.13 o
   2  14   0       9329.17       9736.19       224.55 o
   4  14   0       5064.24       5185.59       200.78 o
   6  14   0         75.49        104.30       244.92 o
   8  14   0       8551.24       9344.76       443.02 o
  10  14   0        378.98        490.91       208.35 o
  12  14   0         12.79        197.49       235.65 o
  14  14   0        861.99       1195.65       413.38 o
  16  14   0       1333.89       1243.12       231.11 o
  18  14   0        161.42        539.36       295.33 o
  20  14   0        152.06        871.55       293.34 o
   2  15   0     128148.07     123164.02      2475.26 o
   4  15   0       4855.20       4903.68       199.59 o
   6  15   0       5796.68       5268.30       280.69 o
   8  15   0      25324.48      25068.11       818.36 o
  10  15   0      55521.48      54155.54      5155.12 o
  12  15   0      64938.89      63139.47      3679.23 o
  14  15   0      13134.70      12708.58      1345.38 o
  16  15   0      18596.86      18854.53      1213.08 o
  18  15   0       8717.56       9104.61       435.45 o
  20  15   0        186.08        412.37       296.82 o
   0  16   0     187490.94     180461.83      4627.38 o
   2  16   0         72.67         76.44       161.49 o
   4  16   0      94153.20      88976.27      1468.27 o
   6  16   0       6470.83       6624.10       354.83 o
   8  16   0       5714.24       6002.36       266.54 o
  10  16   0      53855.91      53004.30      2814.22 o
  12  16   0      34109.77      31540.15      2663.40 o
  14  16   0      37151.21      35804.78      2445.64 o
  16  16   0      11585.29      13178.78       357.29 o
  18  16   0        381.45        919.86       404.40 o
  20  16   0       7370.49       7817.99       335.78 o
   2  17   0      49048.29      48297.59      1553.46 o
   4  17   0        661.66        391.33       166.99 o
   6  17   0       6047.71       5807.79       312.74 o
   8  17   0      34383.96      34037.55      1444.16 o
  10  17   0       4602.21       4436.40       699.42 o
  12  17   0       8904.65       9284.25      1420.57 o
  14  17   0       4457.25       4313.20       745.22 o
  16  17   0        349.43        150.90       405.90 o
  18  17   0       2523.48       2899.82       302.83 o
  20  17   0       3006.44       2714.08       431.34 o
   0  18   0        167.03        128.53       207.93 o
   2  18   0        791.19        666.16       191.84 o
   4  18   0       7522.63       7726.36       212.74 o
   6  18   0        623.14        447.89       199.85 o
   8  18   0        544.68        359.36       187.76 o
  10  18   0        726.06        749.16       211.75 o
  12  18   0       4973.93       5696.65       558.93 o
  14  18   0        561.09        642.27       495.80 o
  16  18   0        287.55        -76.20       296.33 o
  18  18   0       2941.93       3075.70       313.80 o
  20  18   0          4.93       -154.39       438.26 o
   2  19   0      70200.88      68583.16      1887.99 o
   4  19   0       2034.96       2303.77       189.80 o
   6  19   0       7541.29       7431.04       354.20 o
   8  19   0      26480.09      26466.60      1180.58 o
  10  19   0      11321.98      11406.63      1128.24 o
  12  19   0      27868.09      28227.04      1804.01 o
  14  19   0      15756.83      16050.56      1796.53 o
  16  19   0       5462.42       5932.97       317.32 o
  18  19   0       3664.67       4201.51       421.89 o
   0  20   0      77922.41      76693.90      3441.20 o
   2  20   0       2886.21       2876.97       167.88 o
   4  20   0      34879.15      33955.14       830.70 o
   6  20   0      27392.14      27279.44       854.82 o
   8  20   0        421.73        604.69       235.38 o
  10  20   0      27087.06      25665.12      2029.20 o
  12  20   0      12313.42      12018.90      1572.51 o
  14  20   0      14766.17      14238.05      1173.94 o
  16  20   0      13088.29      15692.69       446.50 o
  18  20   0        115.88       -152.89       295.83 o
   2  21   0      15573.61      15768.01       449.13 o
   4  21   0       7009.63       6350.22       249.84 o
   6  21   0       4658.53       4715.74       190.16 o
   8  21   0      13201.87      12962.74       395.67 o
  10  21   0        118.90        228.05       280.29 o
  12  21   0       2494.54       2687.38       233.70 o
  14  21   0       5883.98       5778.16       617.22 o
  16  21   0       1538.01       2048.01       313.28 o
  18  21   0       4457.17       4266.38       319.29 o
   0  22   0       6166.89       5752.85       311.63 o
   2  22   0       2833.27       2903.71       196.78 o
   4  22   0       7259.99       7200.35       514.62 o
   6  22   0        717.78        695.01       202.56 o
   8  22   0       1474.15       1569.40       177.15 o
  10  22   0        550.86        634.46       325.72 o
  12  22   0       1204.53       1220.86       277.42 o
  14  22   0       1164.65        944.46       232.37 o
  16  22   0         10.71         97.11       415.35 o
   2  23   0      73278.41      72231.85      2398.40 o
   4  23   0         97.69         40.14       177.56 o
   6  23   0       2544.40       2476.27       261.28 o
   8  23   0       4727.42       4584.75       284.07 o
  10  23   0       7075.77       7370.43       890.28 o
  12  23   0      23462.70      22910.72      1869.18 o
  14  23   0      13390.11      13090.57       341.35 o
  16  23   0       4331.28       5051.41       317.30 o
   0  24   0      58593.55      58389.28      3160.40 o
   2  24   0        246.69        442.27       161.11 o
   4  24   0      24175.30      24733.93       818.34 o
   6  24   0       7737.24       7559.96       310.00 o
   8  24   0        242.68        -53.84       177.62 o
  10  24   0      12726.30      11933.27       820.02 o
  12  24   0       8447.93       7441.19       456.87 o
  14  24   0      17573.82      19313.06       460.53 o
  16  24   0      13045.93      14332.13       469.90 o
   2  25   0      14108.46      15899.23       694.86 o
   4  25   0       3326.75       2904.69       284.17 o
   6  25   0       2031.46       1877.82       226.24 o
   8  25   0      10954.30      10057.49       873.82 o
  10  25   0       1834.16       1699.02       215.71 o
  12  25   0       3469.50       4223.90       307.33 o
  14  25   0       7954.36       9050.74       331.80 o
   0  26   0      15447.68      12640.47      1011.04 o
   2  26   0       2629.92       2845.93       256.09 o
   4  26   0         14.83        114.46       193.02 o
   6  26   0        379.10         33.98       279.71 o
   8  26   0       1035.44        860.86       321.01 o
  10  26   0        486.69        712.56       208.61 o
  12  26   0        290.63        489.56       295.33 o
  14  26   0       2858.44       3118.51       428.35 o
   2  27   0      27282.62      27651.36      1192.31 o
   4  27   0       2498.58       2583.21       247.80 o
   6  27   0       4964.91       4710.79       248.53 o
   8  27   0      12446.74      11594.49       691.97 o
  10  27   0       2390.23       2366.06       265.85 o
  12  27   0       6051.50       7154.50       447.84 o
   0  28   0      21676.89      22886.13       464.64 o
   2  28   0        922.05       1147.83       226.65 o
   4  28   0      13917.93      14596.22       246.67 o
   6  28   0      10435.39      10327.88       258.33 o
   8  28   0         11.93        345.06       350.11 o
  10  28   0      10202.79       9877.58       300.00 o
  12  28   0       6275.09       6429.71       324.30 o
   2  29   0       1668.16       2251.72       461.70 o
   4  29   0        586.12        573.90       284.77 o
   6  29   0       3102.57       3742.28       241.58 o
   8  29   0       7320.71       7049.68       340.76 o
  10  29   0       1361.77       1657.21       335.31 o
   0  30   0       2584.32       2646.31       393.48 o
   2  30   0        143.19         34.34       226.18 o
   4  30   0        585.54        839.41       225.80 o
   6  30   0        506.53        817.80       277.68 o
   8  30   0         17.53        300.87       243.22 o
   2  31   0      13588.89      13421.38       642.09 o
   4  31   0       1140.04       1002.80       347.64 o
   6  31   0       1682.34       1960.15       336.19 o
   8  31   0       8867.80       8194.24       269.58 o
   0  32   0      23261.07      22588.13       411.78 o
   2  32   0       4035.52       3746.28       427.88 o
   4  32   0       1654.09       1799.68       240.56 o
   2   1   1      27362.90      27564.85       547.41 o
   3   1   1      47306.66      47308.26       667.58 o
   4   1   1        937.72        981.04       415.75 o
   5   1   1       7168.86       6243.18       336.90 o
   6   1   1       7454.09       7516.80       341.79 o
   7   1   1      14809.10      13587.92       444.54 o
   8   1   1       2713.72       2961.10       244.04 o
   9   1   1      10472.20       9883.16       362.47 o
  10   1   1      28153.95      25784.65      1126.01 o
  11   1   1        769.45        850.01       242.57 o
  12   1   1      38659.04      37052.73      1153.09 o
  13   1   1      67367.98      68006.83      2802.40 o
  14   1   1      18827.74      18899.78       995.23 o
  15   1   1        310.40        372.63       288.54 o
  16   1   1      12297.87      12435.58       410.42 o
  17   1   1      24022.53      24336.95       611.41 o
  18   1   1       1575.27       1383.94       286.29 o
  19   1   1       3104.72       3507.71       289.66 o
  20   1   1         86.74        158.47       223.29 o
  21   1   1          3.55        187.23       194.76 o
  22   1   1         61.95         88.31       149.16 o
  23   1   1       6526.18       6887.14       217.91 o
  24   1   1       2702.51       2621.75       208.92 o
   2   2   1       6167.15       6256.16       278.92 o
   3   2   1      28101.24      27030.22       322.74 o
   4   2   1     142845.81     141453.05      1026.45 o
   5   2   1      67102.31      62952.29       863.34 o
   6   2   1       4260.02       3885.71       172.63 o
   7   2   1       3259.03       2610.21       165.20 o
   8   2   1      57947.12      56186.11      1126.69 o
   9   2   1      11001.82       9845.16       189.45 o
  10   2   1       7074.16       6292.40       192.14 o
  11   2   1      69859.22      65887.63      1094.57 o
  12   2   1      58138.66      58012.06      1332.90 o
  13   2   1        257.43        359.35       172.61 o
  14   2   1      28712.05      28888.55       539.99 o
  15   2   1      68734.23      68871.08      1560.60 o
  16   2   1       7065.70       7272.97       258.10 o
  17   2   1      15203.93      16141.41       381.73 o
  18   2   1       4892.33       5302.41       294.64 o
  19   2   1       1586.15       1789.16       268.95 o
  20   2   1         22.94         48.50       264.09 o
  21   2   1      15755.98      16608.77       335.47 o
  22   2   1       5404.82       5106.49       302.55 o
  23   2   1          9.26       -109.28       193.47 o
  24   2   1        475.33        516.52       199.92 o
   1   3   1      35516.95      35884.53       412.20 o
   2   3   1      46469.36      44708.06       425.67 o
   3   3   1      23212.87      22756.32       322.92 o
   4   3   1      88045.52      83921.49       714.61 o
   5   3   1      20384.85      20068.43       268.28 o
   6   3   1          6.88         33.36       174.35 o
   7   3   1      59880.87      57762.32      1083.34 o
   8   3   1         34.11         44.76       146.58 o
   9   3   1      39313.29      39555.42       837.81 o
  10   3   1      29538.82      28025.75       557.58 o
  11   3   1        201.16        220.47       162.15 o
  12   3   1      14798.78      15004.70       219.24 o
  13   3   1      45888.23      44632.74      1052.01 o
  14   3   1       5289.76       5209.45       235.77 o
  15   3   1       2141.49       2023.36       161.20 o
  16   3   1      28312.25      27856.43       276.38 o
  17   3   1      21126.47      21759.34       322.42 o
  18   3   1        328.24        537.90       175.88 o
  19   3   1       4341.47       4426.40       203.77 o
  20   3   1         83.92         31.46       190.71 o
  21   3   1        860.00        784.63       197.39 o
  22   3   1        250.94        509.26       269.69 o
  23   3   1       6376.04       6196.19       335.21 o
   0   4   1        220.15        399.28       255.38 o
   1   4   1        477.37        509.50       153.58 o
   2   4   1        812.44        735.69       190.49 o
   3   4   1      43170.44      44554.28       337.75 o
   4   4   1       1033.08       1111.48       218.07 o
   5   4   1          3.70        111.57       207.22 o
   6   4   1      10570.61      10310.17       195.58 o
   7   4   1       5776.12       5279.26       161.21 o
   8   4   1        178.97        245.40       172.57 o
   9   4   1        876.10       1469.73       167.85 o
  10   4   1          1.85         52.81       142.56 o
  11   4   1        497.12        662.83       175.27 o
  12   4   1        225.76        440.56       162.43 o
  13   4   1       1516.49       1311.36       176.78 o
  14   4   1        207.18        361.79       154.89 o
  15   4   1        377.17        467.51       187.89 o
  16   4   1        433.28        659.22       189.75 o
  17   4   1        611.86        753.99       182.11 o
  18   4   1          7.95        -11.87       192.86 o
  19   4   1        239.58        152.94       170.60 o
  20   4   1          0.60        310.43       193.80 o
  21   4   1        513.76        518.11       175.49 o
  22   4   1        228.68        320.56       175.11 o
  23   4   1         61.73        -26.36       206.72 o
   1   5   1      83797.38      85703.63       771.17 o
   2   5   1      89761.16      89263.87      1058.01 o
   3   5   1      25104.26      24930.57       289.78 o
   4   5   1      41442.89      40446.44       484.53 o
   5   5   1       6913.36       6688.82       211.32 o
   6   5   1        350.26        328.83       220.94 o
   7   5   1      63885.96      61184.89      1061.22 o
   8   5   1      10700.38       9757.68       183.19 o
   9   5   1      23469.51      21505.93       502.43 o
  10   5   1      54533.70      55286.70      1021.04 o
  11   5   1      13395.59      12870.33       336.68 o
  12   5   1      23132.19      23701.68       465.35 o
  13   5   1      57114.64      57982.63      1245.39 o
  14   5   1      12353.48      12571.81       184.31 o
  15   5   1       1258.43       1270.72       159.97 o
  16   5   1      29739.31      30286.72       922.28 o
  17   5   1      16441.35      16319.77       207.84 o
  18   5   1       1616.96       1604.59       179.04 o
  19   5   1       1867.61       1950.78       176.66 o
  20   5   1        377.10        314.64       172.79 o
  21   5   1        535.15        481.66       193.47 o
  22   5   1        688.56        979.18       199.50 o
  23   5   1      13375.19      13045.44       214.31 o
   0   6   1     416661.59     419802.31      5534.58 o
   1   6   1     202477.83     203563.11      1803.61 o
   2   6   1      52878.27      51286.43       526.73 o
   3   6   1       7556.33       6673.47       190.81 o
   4   6   1     151915.44     145064.25      2103.98 o
   5   6   1      79169.73      74312.26      1201.81 o
   6   6   1       1919.78       1891.94       175.28 o
   7   6   1      16831.45      15732.51       374.00 o
   8   6   1      54028.26      53307.14      1406.63 o
   9   6   1      54567.65      52156.15      1203.63 o
  10   6   1        665.30        603.08       145.79 o
  11   6   1     114918.03     111194.66      2361.55 o
  12   6   1      61007.66      60496.79      1386.96 o
  13   6   1         54.41        124.59       165.95 o
  14   6   1      28285.81      28608.71       605.67 o
  15   6   1      33255.29      32263.04       420.69 o
  16   6   1       5937.09       6016.58       201.18 o
  17   6   1      10677.53      10523.67       316.36 o
  18   6   1       5849.46       6093.38       197.90 o
  19   6   1       1908.87       2103.53       187.51 o
  20   6   1         36.42        -95.92       177.00 o
  21   6   1      13996.21      14125.27       215.60 o
  22   6   1       6777.34       6778.56       204.49 o
  23   6   1        179.98        405.14       226.79 o
   1   7   1      16453.19      14642.57       206.72 o
   2   7   1     101751.34      98252.45       808.44 o
   3   7   1      45629.54      44774.14       512.52 o
   4   7   1      23708.43      22543.85       258.76 o
   5   7   1      13615.88      12843.30       260.88 o
   6   7   1       8124.33       8084.17       215.13 o
   7   7   1      19792.12      17551.10       421.38 o
   8   7   1       1408.26       1742.92       159.34 o
   9   7   1      31435.30      30862.69       780.57 o
  10   7   1      11875.92      10468.91       184.35 o
  11   7   1      31920.54      31643.07      1047.37 o
  12   7   1      17336.66      17659.01       570.63 o
  13   7   1      46133.69      46856.97      1158.37 o
  14   7   1      12209.05      11507.21       283.01 o
  15   7   1       4284.10       4303.25       190.16 o
  16   7   1       7386.41       6827.42       208.56 o
  17   7   1       3753.03       3508.71       181.15 o
  18   7   1         64.34         40.80       185.20 o
  19   7   1       4670.77       4923.08       229.05 o
  20   7   1         13.00        245.04       207.90 o
  21   7   1        398.73        427.87       195.08 o
  22   7   1        140.74        318.58       175.26 o
  23   7   1       7344.10       7410.47       470.52 o
   0   8   1      10792.86      12052.45       303.17 o
   1   8   1      23559.08      23485.79       223.17 o
   2   8   1       9598.85       9595.44       176.68 o
   3   8   1      73482.39      73538.76       926.31 o
   4   8   1        774.21        763.20       175.26 o
   5   8   1       1772.54       1644.43       166.62 o
   6   8   1       9380.76       9277.01       200.20 o
   7   8   1       6971.60       7830.58       316.73 o
   8   8   1        754.39       1052.08       194.72 o
   9   8   1       3361.68       3000.26       180.23 o
  10   8   1       1034.38       1024.81       177.96 o
  11   8   1       8605.25       8228.89       307.14 o
  12   8   1       2012.30       2674.77       174.73 o
  13   8   1       6545.52       6732.31       210.23 o
  14   8   1       1260.84       1631.94       203.12 o
  15   8   1        512.47        396.11       195.73 o
  16   8   1        157.86        476.93       247.80 o
  17   8   1        790.14        724.22       186.79 o
  18   8   1        137.80        147.76       213.59 o
  19   8   1          4.39        -10.86       246.27 o
  20   8   1        534.74        899.55       253.89 o
  21   8   1        596.94       1092.61       292.06 o
  22   8   1         69.66        470.05       239.78 o
  23   8   1         30.44        522.37       306.78 o
   1   9   1       7929.30       7344.40       153.88 o
   2   9   1     124836.55     121603.27      1228.90 o
   3   9   1      14684.68      13424.64       182.36 o
   4   9   1      20303.87      18946.55       302.78 o
   5   9   1       6421.85       6050.72       176.90 o
   6   9   1        707.45       1225.86       166.06 o
   7   9   1      41403.14      41577.74      1012.13 o
   8   9   1          3.47        255.66       228.26 o
   9   9   1      14013.21      13513.44       514.78 o
  10   9   1      32108.91      31274.78      1090.11 o
  11   9   1       2194.74       2102.92       160.57 o
  12   9   1      23383.18      22729.22      1023.83 o
  13   9   1      48570.62      47283.89      1470.99 o
  14   9   1      14887.94      15080.80       339.96 o
  15   9   1       3283.83       3301.45       195.37 o
  16   9   1      23076.70      22890.82      1108.45 o
  17   9   1      22802.11      22178.22      1141.37 o
  18   9   1         83.43        117.73       226.10 o
  19   9   1       2078.34       2548.97       242.52 o
  20   9   1         23.32       -148.89       343.14 o
  21   9   1       1718.35       2254.93       311.79 o
  22   9   1        247.18        418.27       212.88 o
  23   9   1       5665.36       5917.71       265.49 o
   0  10   1     314417.06     317811.50      5277.04 o
   1  10   1     117563.07     114658.60      1418.92 o
   2  10   1      17157.62      16246.01       171.03 o
   3  10   1       4350.64       4003.55       161.32 o
   4  10   1      41518.54      38878.88       439.41 o
   5  10   1     114083.37     112287.57      1865.01 o
   6  10   1      12182.36      11297.30       180.98 o
   7  10   1      13039.21      12745.93       522.88 o
   8  10   1      12101.38      11092.60       312.23 o
   9  10   1      12612.27      12373.70       519.60 o
  10  10   1       5945.97       5958.31       254.95 o
  11  10   1      53136.18      51212.55      1994.81 o
  12  10   1      39890.18      37656.07      2050.43 o
  13  10   1        424.27        389.55       158.61 o
  14  10   1      20516.96      19986.61       880.87 o
  15  10   1      66549.53      66204.05      2345.25 o
  16  10   1       3644.70       3466.92       348.47 o
  17  10   1      18112.38      18121.94      1170.25 o
  18  10   1       3549.83       3507.45       213.05 o
  19  10   1       3065.15       3599.85       250.60 o
  20  10   1         73.45        237.78       230.58 o
  21  10   1       8321.01       9724.41       398.57 o
  22  10   1       3974.69       4096.04       221.78 o
   1  11   1      14120.44      12889.03       164.56 o
   2  11   1      27157.60      23982.10       366.56 o
   3  11   1      85108.88      83899.84      1068.41 o
   4  11   1       9867.46       9585.72       174.32 o
   5  11   1        748.36        880.40       159.64 o
   6  11   1       5016.39       4965.56       149.67 o
   7  11   1       5704.11       5067.22       194.36 o
   8  11   1       4151.65       4619.36       327.18 o
   9  11   1      23958.54      22464.83      1218.60 o
  10  11   1       5896.41       5558.34       218.91 o
  11  11   1       1262.76       1328.47       159.36 o
  12  11   1       3706.70       3541.17       224.51 o
  13  11   1      21170.56      19864.96      1014.17 o
  14  11   1       3380.35       3292.12       221.91 o
  15  11   1        321.15        315.12       237.35 o
  16  11   1       5374.30       4774.60       309.48 o
  17  11   1       9270.43       8934.72       390.87 o
  18  11   1        905.13       1058.55       181.35 o
  19  11   1      12227.54      13234.76       272.62 o
  20  11   1        181.67        500.26       233.24 o
  21  11   1          7.70        214.88       238.88 o
  22  11   1         48.20       -267.16       244.86 o
   0  12   1      45310.23      46866.14       932.35 o
   1  12   1          9.78        137.85       135.98 o
   2  12   1       7434.22       7119.97       138.55 o
   3  12   1      17205.68      18605.17       271.75 o
   4  12   1       1681.92       2114.36       157.38 o
   5  12   1        186.61        219.14       151.41 o
   6  12   1      11277.29      11904.88       282.88 o
   7  12   1         45.50         19.95       135.72 o
   8  12   1         30.17        508.95       214.22 o
   9  12   1       1526.09       1920.49       175.11 o
  10  12   1          8.82         66.32       172.40 o
  11  12   1       1473.17       1891.46       228.61 o
  12  12   1       2919.41       3279.10       240.14 o
  13  12   1          1.96        216.87       191.14 o
  14  12   1       1168.25       1550.37       194.15 o
  15  12   1        516.28        778.51       213.03 o
  16  12   1          2.72         81.92       200.33 o
  17  12   1         55.24         -5.22       177.89 o
  18  12   1        910.96       1074.52       265.24 o
  19  12   1        308.68        495.92       627.52 o
  20  12   1        847.57       1590.24       240.71 o
  21  12   1          0.91        104.51       332.43 o
  22  12   1          2.53        127.80       209.36 o
   1  13   1      28601.57      27758.26       350.54 o
   2  13   1      84223.95      81214.37      1425.52 o
   3  13   1      36933.11      35379.34       502.78 o
   4  13   1       6785.57       6565.30       175.50 o
   5  13   1        401.06        603.11       136.97 o
   6  13   1        628.31        933.46       161.49 o
   7  13   1      23802.64      22193.55       464.92 o
   8  13   1        495.34        749.35       171.30 o
   9  13   1      41981.77      42154.81      1777.84 o
  10  13   1      25324.03      25226.36       985.79 o
  11  13   1       6569.39       6824.39       334.19 o
  12  13   1      11934.08      11779.56       529.81 o
  13  13   1      34062.84      32925.17      1500.51 o
  14  13   1       6474.51       6736.53       442.87 o
  15  13   1        788.26        900.42       173.82 o
  16  13   1      17513.28      17494.26       713.97 o
  17  13   1      19790.87      19251.21      1003.25 o
  18  13   1        761.29        732.43       169.44 o
  19  13   1       6823.86       6665.58       226.33 o
  20  13   1        414.70        101.79       286.12 o
  21  13   1        452.40       1013.24       210.05 o
  22  13   1        206.77        447.37       250.94 o
   0  14   1      63195.48      56807.43      1048.92 o
   1  14   1     116968.95     116236.81      1529.21 o
   2  14   1       6776.59       6672.25       150.44 o
   3  14   1        781.34        533.45       124.77 o
   4  14   1      28471.23      27642.30       371.35 o
   5  14   1      51197.80      48980.00       846.89 o
   6  14   1         75.71         92.94       127.38 o
   7  14   1       8476.18       8033.55       213.98 o
   8  14   1       3336.32       3302.29       177.63 o
   9  14   1      15038.21      15261.90       765.85 o
  10  14   1       6888.99       6156.66       184.76 o
  11  14   1      42910.61      42127.93      1541.18 o
  12  14   1      22948.65      21627.81      1063.91 o
  13  14   1        501.76        545.80       146.29 o
  14  14   1      11537.07      11465.97       793.54 o
  15  14   1      31724.83      32127.29      1600.13 o
  16  14   1       3807.98       3908.30       174.67 o
  17  14   1       7884.04       7331.00       364.80 o
  18  14   1        674.31        964.14       183.96 o
  19  14   1       9774.99       9757.12       304.93 o
  20  14   1         63.59        508.74       209.16 o
  21  14   1      11789.15      11210.81       248.57 o
   1  15   1      31654.30      31936.02       466.30 o
   2  15   1       9727.06       8907.76       139.82 o
   3  15   1      31640.09      30860.36       342.74 o
   4  15   1        742.68        868.16       140.37 o
   5  15   1       1214.96       1392.60       133.90 o
   6  15   1       2731.15       2589.54       140.72 o
   7  15   1       8258.33       7752.50       169.31 o
   8  15   1       2324.11       2305.72       156.41 o
   9  15   1      12341.36      12616.85       754.32 o
  10  15   1        442.25        342.71       213.21 o
  11  15   1       1152.51       1125.28       181.45 o
  12  15   1       6255.60       5762.45       291.74 o
  13  15   1      19277.25      18965.84      1110.08 o
  14  15   1       4117.39       4042.56       181.80 o
  15  15   1       2083.75       1841.78       181.66 o
  16  15   1        813.90        984.87       182.89 o
  17  15   1       1113.30       1288.62       202.01 o
  18  15   1       2294.36       2714.17       377.17 o
  19  15   1       2778.40       2989.29       324.25 o
  20  15   1        100.02        182.86       209.34 o
  21  15   1        905.20        668.65       256.74 o
   0  16   1      21959.98      20784.72       477.79 o
   1  16   1       2633.61       2669.42       146.80 o
   2  16   1        854.54        644.39       111.21 o
   3  16   1       2011.13       2173.56       122.98 o
   4  16   1       1678.80       1485.93       134.07 o
   5  16   1       6122.01       6624.38       163.39 o
   6  16   1       1990.62       2049.78       131.91 o
   7  16   1        187.47        154.14       122.27 o
   8  16   1        112.05        190.58       147.99 o
   9  16   1        289.07        264.79       284.26 o
  10  16   1        264.74        345.21       152.83 o
  11  16   1       2257.36       2089.00       278.59 o
  12  16   1        625.93       1161.62       167.04 o
  13  16   1         12.99        280.90       167.57 o
  14  16   1       2543.83       2832.90       203.95 o
  15  16   1        814.67        988.19       179.33 o
  16  16   1        108.73        200.95       164.42 o
  17  16   1          3.51        337.15       158.96 o
  18  16   1        143.95        691.11       850.63 o
  19  16   1        219.49        537.11       519.19 o
  20  16   1        116.41         99.03       354.35 o
  21  16   1        799.27        646.64       248.70 o
   1  17   1       5876.57       5502.27       129.65 o
   2  17   1      28896.62      27830.92       352.78 o
   3  17   1      28783.50      28453.47       454.81 o
   4  17   1       2814.59       2817.72       140.00 o
   5  17   1        500.53        617.53       146.58 o
   6  17   1         92.54        162.75       131.15 o
   7  17   1      13184.87      13352.26       333.87 o
   8  17   1         78.55        172.14       149.62 o
   9  17   1      21070.41      21200.97      1055.12 o
  10  17   1       8140.27       8214.72       404.54 o
  11  17   1      11345.08      11585.22       474.67 o
  12  17   1       8984.96       8964.36       357.22 o
  13  17   1      19696.63      19049.13      1023.19 o
  14  17   1       9023.16       8566.28       484.85 o
  15  17   1         40.02        148.47       204.96 o
  16  17   1       6422.23       6578.57       752.00 o
  17  17   1       3295.14       3410.85       192.44 o
  18  17   1        641.53        318.04       394.20 o
  19  17   1       3147.74       3464.16       244.23 o
  20  17   1         44.85        376.01       577.21 o
   0  18   1      35014.32      33182.87       846.60 o
   1  18   1      46953.25      44835.15       656.54 o
   2  18   1       1638.99       1766.38       111.23 o
   3  18   1        901.78        837.34       138.14 o
   4  18   1      20118.01      19922.93       390.24 o
   5  18   1      47149.98      47443.77      1076.62 o
   6  18   1        509.85        478.83       134.96 o
   7  18   1       9144.02       9036.53       238.42 o
   8  18   1       1786.60       1719.58       148.92 o
   9  18   1      22530.33      21790.73       743.38 o
  10  18   1       9792.91       9716.32       369.19 o
  11  18   1      35684.50      35225.09      1197.02 o
  12  18   1      22750.83      21649.19       882.52 o
  13  18   1       1002.52       1085.77       191.71 o
  14  18   1       7920.87       7903.03       700.32 o
  15  18   1      16624.05      16923.53       814.42 o
  16  18   1       4130.29       4064.38       236.63 o
  17  18   1       4780.96       4532.89       256.57 o
  18  18   1       1023.56       1250.47       244.24 o
  19  18   1       1476.08       1823.24       212.52 o
  20  18   1         41.87        364.51       459.43 o
   1  19   1       1321.76       1268.69       130.03 o
   2  19   1       8419.53       8654.36       140.60 o
   3  19   1      17627.77      17755.82       267.45 o
   4  19   1       1449.10       1548.68       139.35 o
   5  19   1        109.70         13.59       123.91 o
   6  19   1         66.66         -3.56       132.90 o
   7  19   1      32109.68      31497.29       883.71 o
   8  19   1        784.51        990.46       148.94 o
   9  19   1      10450.85      10308.61       263.87 o
  10  19   1        962.78       1379.05       169.20 o
  11  19   1         25.68        141.76       251.59 o
  12  19   1       3250.07       3378.14       188.65 o
  13  19   1       3917.28       4288.85       236.68 o
  14  19   1       1688.21       1507.03       183.11 o
  15  19   1         33.30        295.91       316.02 o
  16  19   1       1626.63       1372.56       209.17 o
  17  19   1       1377.95       1401.83       188.55 o
  18  19   1       1672.17       2072.71       428.83 o
  19  19   1       6325.27       6715.94       267.04 o
   0  20   1      18647.50      18216.98       619.74 o
   1  20   1         53.43         83.92       125.03 o
   2  20   1        187.33        -59.70       116.66 o
   3  20   1       3162.96       3580.31       149.18 o
   4  20   1       1764.70       1383.76       120.36 o
   5  20   1       3452.73       3713.28       140.13 o
   6  20   1       5686.54       5302.70       131.89 o
   7  20   1         47.07        -98.28       126.54 o
   8  20   1          9.92        236.09       141.38 o
   9  20   1        726.98        760.80       141.20 o
  10  20   1         51.31        228.92       160.54 o
  11  20   1        532.45        807.44       163.15 o
  12  20   1       3081.58       3048.73       201.22 o
  13  20   1         49.25       -114.37       399.62 o
  14  20   1       1964.30       2602.54       354.68 o
  15  20   1        248.32        648.45       181.27 o
  16  20   1        433.60        440.16       303.00 o
  17  20   1         42.75        306.54       184.88 o
  18  20   1        422.88        796.49       239.35 o
  19  20   1        332.59        349.64       219.40 o
   1  21   1      16305.08      16158.65       360.64 o
   2  21   1      17875.28      17149.92       432.31 o
   3  21   1      35038.29      35249.32       536.48 o
   4  21   1       3504.52       3267.01       148.35 o
   5  21   1          0.09        -49.91       122.41 o
   6  21   1       1772.42       1710.25       154.35 o
   7  21   1      17854.43      17427.26       431.39 o
   8  21   1       1378.05       1552.04       137.48 o
   9  21   1      11782.14      12505.13       221.49 o
  10  21   1      16164.50      15347.23       900.32 o
  11  21   1       1974.22       2392.14       192.02 o
  12  21   1       3441.70       3609.39       184.63 o
  13  21   1      16575.01      15829.17      1519.69 o
  14  21   1       5400.26       5118.58       299.19 o
  15  21   1        424.57        728.86       198.21 o
  16  21   1       4837.07       4926.89       257.28 o
  17  21   1       3646.55       3657.14       244.97 o
  18  21   1        510.44        468.53       348.87 o
   0  22   1      25581.31      26204.77       471.22 o
   1  22   1      21795.46      22135.77       430.08 o
   2  22   1        353.97        616.46       133.45 o
   3  22   1      15107.34      15082.77       437.36 o
   4  22   1       4439.92       4374.36       138.38 o
   5  22   1      27065.02      26692.57       683.49 o
   6  22   1         36.21        164.78       125.38 o
   7  22   1       7038.77       6862.76       255.86 o
   8  22   1        782.19        750.97       142.01 o
   9  22   1       6322.86       6425.63       283.29 o
  10  22   1       4815.38       4701.44       341.39 o
  11  22   1      15476.71      15636.52       676.33 o
  12  22   1       2970.55       2980.92       298.04 o
  13  22   1        499.89        265.78       291.63 o
  14  22   1       6280.78       6722.67       374.24 o
  15  22   1      18876.65      17778.80       897.34 o
  16  22   1       3593.47       3653.10       438.85 o
  17  22   1       2933.38       3268.02       221.35 o
   1  23   1       3943.85       3706.16       139.09 o
   2  23   1       4003.65       4749.06       174.56 o
   3  23   1      11383.98      11000.08       183.24 o
   4  23   1       2191.01       1609.95       136.74 o
   5  23   1        308.06        263.48       143.40 o
   6  23   1          4.61        127.25       129.65 o
   7  23   1       8323.30       7904.17       273.30 o
   8  23   1       1155.77       1346.91       140.27 o
   9  23   1       1573.73       1644.23       141.25 o
  10  23   1         23.94        193.61       227.32 o
  11  23   1        292.37        452.91       161.58 o
  12  23   1       1584.76       1783.39       183.77 o
  13  23   1       7948.08       8221.17       547.87 o
  14  23   1        286.69        213.48       163.89 o
  15  23   1       1940.38       2198.01       209.15 o
  16  23   1         49.32          7.58       239.36 o
  17  23   1       1936.90       1870.22       219.22 o
   0  24   1       1182.73        914.07       204.13 o
   1  24   1       6201.80       5708.03       154.85 o
   2  24   1       1416.52       1329.68       164.92 o
   3  24   1         87.07         57.47       116.65 o
   4  24   1       1860.05       1688.22       130.47 o
   5  24   1         78.43        375.66       123.13 o
   6  24   1        761.42        798.79       139.15 o
   7  24   1         90.86         32.77       150.08 o
   8  24   1        477.67        598.30       140.03 o
   9  24   1        438.82        299.52       150.46 o
  10  24   1         31.90        -55.22       156.43 o
  11  24   1       1214.66        997.50       234.98 o
  12  24   1        553.50        740.61       179.25 o
  13  24   1        134.05        166.19       179.28 o
  14  24   1       1744.50       1617.96       183.88 o
  15  24   1        153.97         60.39       244.37 o
  16  24   1        368.35        451.97       240.47 o
   1  25   1       8880.51       8610.34       279.80 o
   2  25   1      10160.24       9872.53       279.90 o
   3  25   1      21194.53      21103.22       534.27 o
   4  25   1         52.92        149.20       123.05 o
   5  25   1         91.02        127.53       137.60 o
   6  25   1         90.79        -21.59       126.69 o
   7  25   1       6289.33       6199.67       171.47 o
   8  25   1        497.41        333.52       175.52 o
   9  25   1       2337.39       2267.37       150.90 o
  10  25   1       3758.24       3896.55       172.40 o
  11  25   1       2396.95       2558.15       168.36 o
  12  25   1       2705.53       2892.62       207.11 o
  13  25   1      12805.98      12693.89       825.81 o
  14  25   1       2539.26       2394.00       187.99 o
  15  25   1        638.33        116.56       243.82 o
   0  26   1      21712.41      23084.41       889.65 o
   1  26   1      19019.62      18964.49       623.49 o
   2  26   1        894.32        700.17       132.18 o
   3  26   1       4240.02       4072.96       157.85 o
   4  26   1       3098.64       3610.74       165.69 o
   5  26   1      11057.00      11256.71       271.94 o
   6  26   1        442.07        456.00       147.80 o
   7  26   1       2319.53       2175.35       160.97 o
   8  26   1         86.70        340.23       179.19 o
   9  26   1       7904.76       7914.52       254.78 o
  10  26   1       4177.20       3779.70       188.78 o
  11  26   1      13637.75      13776.75       405.61 o
  12  26   1       2528.50       2881.09       332.40 o
  13  26   1        122.72        273.86       269.06 o
  14  26   1       2606.73       2409.40       180.90 o
   1  27   1       2949.21       3174.77       155.45 o
   2  27   1       1089.76       1591.22       133.65 o
   3  27   1       2784.57       2983.00       152.13 o
   4  27   1        489.80        606.50       139.29 o
   5  27   1        301.02        389.36       158.11 o
   6  27   1        370.17        455.55       173.79 o
   7  27   1       4971.06       5305.58       169.14 o
   8  27   1       1359.73       1409.54       156.84 o
   9  27   1       4291.75       3922.41       184.13 o
  10  27   1         13.15        364.95       173.24 o
  11  27   1         10.50        -47.08       188.37 o
  12  27   1        245.37        584.68       185.76 o
  13  27   1       3967.73       4646.32       390.03 o
   0  28   1       1527.28       1398.35       181.31 o
   1  28   1       1881.26       1970.86       152.99 o
   2  28   1        459.07        777.96       195.18 o
   3  28   1        700.05        951.13       152.91 o
   4  28   1       1229.24       1368.59       148.95 o
   5  28   1         74.93        255.34       146.95 o
   6  28   1        184.11         -9.72       130.09 o
   7  28   1         79.50        170.82       147.73 o
   8  28   1        616.72        388.18       167.53 o
   9  28   1        965.71       1243.31       152.05 o
  10  28   1        187.28        355.40       163.42 o
  11  28   1         77.68        462.60       318.84 o
  12  28   1        520.76        566.50       304.56 o
   1  29   1       2899.56       2904.82       165.69 o
   2  29   1       5597.04       5512.31       205.36 o
   3  29   1       9057.99       9046.65       291.54 o
   4  29   1         21.69         93.55       147.03 o
   5  29   1         17.24         72.73       141.42 o
   6  29   1        104.04        264.84       133.36 o
   7  29   1      13073.96      11480.44       322.98 o
   8  29   1       1327.31       1135.04       162.57 o
   9  29   1       6543.03       6519.46       181.32 o
  10  29   1       1870.58       1748.94       156.07 o
  11  29   1        465.95        648.73       214.81 o
   0  30   1       3847.55       4060.83       318.79 o
   1  30   1       7096.05       6998.26       307.40 o
   2  30   1          2.77         99.11       162.28 o
   3  30   1        396.83        556.55       127.50 o
   4  30   1       2581.23       2995.13       213.54 o
   5  30   1       8594.68       8715.44       177.89 o
   6  30   1       1243.85       1158.68       177.12 o
   7  30   1       1659.79       1717.22       153.92 o
   8  30   1          1.30        245.77       152.05 o
   9  30   1       6345.29       5641.75       318.98 o
   1  31   1        207.19        256.62       149.77 o
   2  31   1        515.86       1002.40       177.97 o
   3  31   1       2412.25       2615.21       181.03 o
   4  31   1        782.78        612.03       163.95 o
   5  31   1        119.12         -3.87       150.64 o
   6  31   1         42.23       -228.95       223.56 o
   7  31   1       4027.24       4120.21       309.11 o
   0  32   1        193.41        107.04       259.22 o
   1  32   1        129.85         -8.16       151.48 o
   2  32   1        421.68        236.14       165.78 o
   3  32   1        656.25        479.26       265.11 o
   4  32   1        602.67        658.39       179.99 o
   5  32   1        103.34        311.08       178.93 o
   1   0   2      49768.75      47052.49       796.91 o
   2   0   2      58550.11      63061.57       932.25 o
   3   0   2      70847.99      70782.98       895.85 o
   4   0   2      17357.92      18068.96       684.73 o
   5   0   2     162099.28     166781.11      1233.68 o
   6   0   2      45242.64      39273.49       691.30 o
   7   0   2      29507.98      28063.35       608.37 o
   8   0   2      38335.97      37445.16       657.22 o
   9   0   2       2102.65       1581.56       466.75 o
  10   0   2      88590.00      78986.33       693.83 o
  11   0   2      97586.28      91551.15       777.73 o
  12   0   2        195.01        172.82       395.44 o
  13   0   2        208.74        104.59       277.40 o
  14   0   2       2811.81       2518.98       292.89 o
  15   0   2      38065.43      34662.17       552.63 o
  16   0   2      17599.76      17539.09      1835.14 o
  17   0   2       8104.69       8329.76       435.47 o
  18   0   2       9140.46      10386.88       440.97 o
  19   0   2       5131.60       5884.12       300.22 o
  20   0   2      29284.11      30648.90       448.12 o
  21   0   2       8417.12       8195.92       237.09 o
  22   0   2       1509.20       1635.05       286.09 o
  23   0   2       2236.04       2280.62       294.39 o
  24   0   2       5780.17       6012.60       314.65 o
   1   1   2       6877.75       7440.89       268.09 o
   2   1   2      14049.73      14556.33       452.77 o
   3   1   2      26420.70      26087.39       342.69 o
   4   1   2     139429.28     141761.16      3042.44 o
   5   1   2       7227.71       7327.35       405.61 o
   6   1   2       3347.43       3092.59       286.87 o
   7   1   2      10263.67       9652.99       272.28 o
   8   1   2      49241.03      45920.38       377.54 o
   9   1   2      38924.36      36916.00       749.79 o
  10   1   2      26200.86      25612.28       794.27 o
  11   1   2       3615.35       3471.79       195.83 o
  12   1   2       3925.34       3493.77       190.07 o
  13   1   2      53072.80      49413.15      2874.60 o
  14   1   2       2192.88       2236.97       186.00 o
  15   1   2         88.59        133.48       159.52 o
  16   1   2        863.57       1047.82       236.81 o
  17   1   2      19772.83      20121.93       353.27 o
  18   1   2      23734.73      23939.75       358.65 o
  19   1   2       1859.25       2054.85       283.95 o
  20   1   2       2553.51       2777.26       203.21 o
  21   1   2         35.96        260.13       223.03 o
  22   1   2       9389.83       9067.89       192.41 o
  23   1   2       5670.71       5915.32       214.18 o
  24   1   2         27.82         45.98       202.68 o
   0   2   2        475.40        335.31       245.08 o
   1   2   2        542.89        601.27       192.45 o
   2   2   2      17024.08      17433.91       328.18 o
   3   2   2      10107.88      10262.00       302.50 o
   4   2   2      18298.69      19316.83       303.86 o
   5   2   2        709.86        841.31       202.14 o
   6   2   2       3488.59       3804.48       189.47 o
   7   2   2        539.14        720.18       151.27 o
   8   2   2       6644.69       7141.35       158.33 o
   9   2   2        783.99        886.16       184.34 o
  10   2   2       1800.16       2029.99       149.47 o
  11   2   2        797.51        889.13       142.25 o
  12   2   2       4615.61       4584.97       156.99 o
  13   2   2          8.53        212.70       151.33 o
  14   2   2          0.77         76.50       152.97 o
  15   2   2        104.16        175.43       143.47 o
  16   2   2        113.50        285.13       166.85 o
  17   2   2       1246.56       1210.85       186.50 o
  18   2   2        309.61        356.56       179.42 o
  19   2   2        191.89        288.33       227.64 o
  20   2   2         59.78        184.16       222.75 o
  21   2   2        137.56        124.52       274.85 o
  22   2   2         54.71        214.61       276.27 o
  23   2   2         17.64        201.98       198.42 o
   1   3   2        466.17        557.43       186.66 o
   2   3   2       5893.63       5763.07       243.23 o
   3   3   2      16942.11      16902.17       291.10 o
   4   3   2     526075.81     544430.25      1941.44 o
   5   3   2      27278.97      27208.32       337.40 o
   6   3   2      63169.45      62143.73      1048.36 o
   7   3   2      23703.21      23504.57       332.74 o
   8   3   2      42761.12      39384.70       709.59 o
   9   3   2      64683.31      67037.84      1450.92 o
  10   3   2      50660.57      51052.80       766.62 o
  11   3   2       4051.19       3967.42       181.49 o
  12   3   2       5736.51       5415.36       166.71 o
  13   3   2      48363.90      47692.54      1279.31 o
  14   3   2       4970.50       5159.69       179.05 o
  15   3   2        269.64        360.69       165.16 o
  16   3   2       4189.53       4694.33       205.40 o
  17   3   2      25064.25      24329.78       589.82 o
  18   3   2      21228.06      22410.14       372.92 o
  19   3   2       1761.28       1970.44       200.72 o
  20   3   2       3427.62       3689.61       202.22 o
  21   3   2        316.03        334.60       223.72 o
  22   3   2      11063.33      11592.01       236.19 o
  23   3   2       4910.28       4650.12       306.08 o
   0   4   2      35207.70      36405.02       506.49 o
   1   4   2     102983.56     106861.54       495.50 o
   2   4   2        698.33        863.40       186.84 o
   3   4   2     183751.52     187822.39      2067.99 o
   4   4   2      36944.50      36516.12       377.43 o
   5   4   2      95573.27      94598.48      1553.65 o
   6   4   2     286172.91     292658.88      5895.18 o
   7   4   2      10752.11      10253.07       219.98 o
   8   4   2      23187.92      22500.57       326.50 o
   9   4   2       1674.16       1404.33       156.95 o
  10   4   2      19586.44      17810.23       323.02 o
  11   4   2      84431.03      82396.70      1882.96 o
  12   4   2       1889.89       1836.97       149.66 o
  13   4   2        329.67        492.61       169.07 o
  14   4   2        495.62        520.82       180.45 o
  15   4   2      35921.98      34996.11       903.67 o
  16   4   2      21913.40      22101.69       356.91 o
  17   4   2       3677.00       3263.25       173.07 o
  18   4   2       4998.33       5191.39       176.63 o
  19   4   2       6484.16       7218.24       200.46 o
  20   4   2      19174.41      20201.15       247.37 o
  21   4   2      11421.72      11210.22       195.84 o
  22   4   2       2459.55       2564.27       194.87 o
  23   4   2       3142.07       2891.61       188.09 o
   1   5   2     158581.98     164490.23      1251.89 o
   2   5   2      13287.09      14380.06       247.52 o
   3   5   2      59376.38      58809.08       517.52 o
   4   5   2     108924.05     106312.68      1424.66 o
   5   5   2       1185.66       1054.67       217.50 o
   6   5   2      43639.88      42520.57       300.24 o
   7   5   2      18795.00      17803.51       408.61 o
   8   5   2      93503.54      88492.25      1833.30 o
   9   5   2      24217.21      22733.92       549.83 o
  10   5   2       5656.87       5112.23       178.78 o
  11   5   2       1506.35       1555.80       155.39 o
  12   5   2       6898.80       6845.02       181.77 o
  13   5   2      46014.25      45578.43      1036.40 o
  14   5   2       2459.58       2768.04       147.66 o
  15   5   2         76.54        194.84       164.34 o
  16   5   2       1279.45       1018.21       166.35 o
  17   5   2       8506.02       8652.80       168.89 o
  18   5   2      16141.53      15947.30       255.50 o
  19   5   2       4535.73       4879.90       174.78 o
  20   5   2       2220.18       2326.01       179.03 o
  21   5   2         33.92        134.40       187.81 o
  22   5   2       5215.58       5188.44       214.40 o
  23   5   2       5662.74       5732.27       220.52 o
   0   6   2      88859.00      90036.74      2251.76 o
   1   6   2       1270.88       1148.44       226.67 o
   2   6   2        359.36        589.87       209.33 o
   3   6   2        625.05        756.04       198.54 o
   4   6   2       5329.08       5218.77       210.73 o
   5   6   2       5976.83       6288.31       200.31 o
   6   6   2      12029.48      13084.63       249.63 o
   7   6   2         26.26         -0.10       180.48 o
   8   6   2       5343.49       5258.89       194.34 o
   9   6   2       1082.40        773.17       158.38 o
  10   6   2       1626.50       1689.25       180.69 o
  11   6   2       7751.17       8091.82       259.12 o
  12   6   2        721.38        940.24       159.69 o
  13   6   2         23.59        104.38       191.36 o
  14   6   2        203.11        215.11       154.79 o
  15   6   2        207.39        373.30       170.66 o
  16   6   2          1.50         82.57       155.94 o
  17   6   2        575.76        485.11       168.80 o
  18   6   2        724.85        749.68       165.64 o
  19   6   2        231.69         39.46       178.69 o
  20   6   2        703.46       1080.52       182.59 o
  21   6   2         46.55        145.10       202.92 o
  22   6   2        229.53        150.62       183.49 o
  23   6   2         49.95        108.46       193.99 o
   1   7   2      12871.17      12662.35       224.92 o
   2   7   2       6318.25       5594.18       187.86 o
   3   7   2      11765.51      11167.19       202.41 o
   4   7   2      30942.92      29056.51       261.75 o
   5   7   2       7601.67       7353.55       214.76 o
   6   7   2      16750.05      15768.51       230.40 o
   7   7   2      21496.35      20059.55       306.65 o
   8   7   2      93766.86      92286.33      1645.22 o
   9   7   2      60456.70      59118.88       829.39 o
  10   7   2      10254.49      10450.17       246.36 o
  11   7   2       1430.96       1542.81       220.69 o
  12   7   2       3778.33       3704.10       165.56 o
  13   7   2      56083.77      56853.07       905.23 o
  14   7   2         65.21        162.11       163.67 o
  15   7   2        256.53        484.18       160.47 o
  16   7   2        817.93       1216.93       178.92 o
  17   7   2      18238.02      18146.14       590.25 o
  18   7   2      11133.13      11541.17       192.95 o
  19   7   2       1310.00       1027.74       147.71 o
  20   7   2       2499.94       2654.34       181.84 o
  21   7   2         16.29        287.39       190.09 o
  22   7   2      10836.91      11010.27       214.78 o
  23   7   2       3871.99       3680.94       263.32 o
   0   8   2       9303.73       8829.46       258.14 o
   1   8   2     221724.92     225273.42      2718.26 o
   2   8   2      43760.28      42932.55       310.20 o
   3   8   2      35487.03      34760.12       443.18 o
   4   8   2        256.22        349.21       139.52 o
   5   8   2      45879.38      43696.88       493.28 o
   6   8   2     189788.67     179616.78      4339.87 o
   7   8   2       8935.41       8840.36       220.17 o
   8   8   2      33861.86      33277.78       813.55 o
   9   8   2        127.68        245.62       195.44 o
  10   8   2      94236.86      92937.66      1871.65 o
  11   8   2      50877.04      50272.62       945.68 o
  12   8   2        969.67       1178.18       185.44 o
  13   8   2        591.77        729.27       185.55 o
  14   8   2       1305.84       1270.57       178.74 o
  15   8   2      45624.76      45982.57      1354.71 o
  16   8   2      14934.88      14554.78       600.72 o
  17   8   2       1674.91       1699.89       168.84 o
  18   8   2       5424.40       5606.93       201.83 o
  19   8   2        903.67       1125.88       165.32 o
  20   8   2      18567.62      19546.93       611.00 o
  21   8   2      11227.00      11527.21       328.60 o
  22   8   2       2373.24       2308.93       254.65 o
  23   8   2       1996.67       2160.96       462.20 o
   1   9   2      46031.18      45445.51       480.87 o
   2   9   2       9034.74       9690.93       173.80 o
   3   9   2      10134.79       9641.50       166.53 o
   4   9   2      87213.08      83168.42       935.16 o
   5   9   2       1634.04       1530.76       157.58 o
   6   9   2       2294.90       3312.05       161.18 o
   7   9   2      18918.49      20225.21       535.01 o
   8   9   2      53500.07      50801.34      1084.79 o
   9   9   2      13054.41      12934.89       473.50 o
  10   9   2      13936.26      13905.32       272.51 o
  11   9   2         16.50         64.41       157.19 o
  12   9   2      23523.72      23988.78       611.63 o
  13   9   2      20543.08      20100.99       370.52 o
  14   9   2        273.05        543.64       173.60 o
  15   9   2       1154.92        806.65       176.58 o
  16   9   2       3477.27       3500.48       188.38 o
  17   9   2       5511.91       5241.64       178.42 o
  18   9   2       7682.21       7607.68       583.66 o
  19   9   2       2937.59       3322.27       245.72 o
  20   9   2       3309.85       3253.75       513.04 o
  21   9   2        419.68        600.11       286.65 o
  22   9   2       5366.77       5275.08       357.42 o
  23   9   2       6521.07       6533.86       268.71 o
   0  10   2      13351.30      13283.42       281.82 o
   1  10   2       7298.29       7541.79       172.03 o
   2  10   2        410.36        671.46       145.57 o
   3  10   2       3622.06       3972.93       152.50 o
   4  10   2        203.10        221.22       151.88 o
   5  10   2        476.63        703.44       154.60 o
   6  10   2       8625.30       8645.77       163.94 o
   7  10   2       3780.36       4110.02       183.11 o
   8  10   2      11767.24      11807.81       377.10 o
   9  10   2        149.52        397.13       227.76 o
  10  10   2        449.07        169.22       186.76 o
  11  10   2       1054.84       1228.10       185.12 o
  12  10   2        224.09        594.75       243.14 o
  13  10   2        521.65        812.84       212.16 o
  14  10   2       6546.77       7254.12       416.87 o
  15  10   2        139.77        438.54       205.18 o
  16  10   2        634.25        748.69       201.37 o
  17  10   2        411.78        516.09       214.79 o
  18  10   2        777.70        670.42       176.16 o
  19  10   2        350.37        514.95       201.73 o
  20  10   2       1193.54       1584.15       239.31 o
  21  10   2        407.36        451.84       238.62 o
  22  10   2         59.88        541.62       417.59 o
   1  11   2      56311.20      55614.90       520.35 o
   2  11   2       3657.27       3847.18       138.95 o
   3  11   2      15105.87      14909.13       190.19 o
   4  11   2      52078.74      50905.41       629.96 o
   5  11   2       2823.66       2914.45       157.29 o
   6  11   2      14433.92      14415.86       172.42 o
   7  11   2       5601.00       5531.67       182.70 o
   8  11   2      25374.91      23578.70       645.77 o
   9  11   2      20744.32      21570.37       454.09 o
  10  11   2      12980.46      12566.14       690.37 o
  11  11   2         66.55        295.76       188.14 o
  12  11   2       7047.45       6880.11       397.12 o
  13  11   2      29408.47      30352.48      1431.87 o
  14  11   2       7891.56       7776.27       353.14 o
  15  11   2       4038.44       3783.09       336.92 o
  16  11   2       3949.90       4309.99       190.18 o
  17  11   2      12660.22      12884.30       552.66 o
  18  11   2      12763.19      12923.56       692.62 o
  19  11   2       2880.11       3079.57       408.17 o
  20  11   2        552.19        609.96       239.44 o
  21  11   2        132.65        227.28       240.59 o
  22  11   2       7257.86       7602.28       235.26 o
   0  12   2        406.78        658.70       211.77 o
   1  12   2      91940.20      88026.91      1443.16 o
   2  12   2      59537.08      60427.24       785.53 o
   3  12   2      63411.93      63439.92       877.94 o
   4  12   2       6352.18       6250.90       166.96 o
   5  12   2      72625.61      72864.87      1161.35 o
   6  12   2     104721.94      98591.78      1610.27 o
   7  12   2      15398.95      16253.08       253.51 o
   8  12   2      21030.81      20869.51       523.78 o
   9  12   2       5662.76       5738.46       177.95 o
  10  12   2      21981.63      22165.78       745.95 o
  11  12   2      40893.85      40319.61      1689.18 o
  12  12   2       1364.98       1492.40       182.04 o
  13  12   2        415.74        647.10       183.81 o
  14  12   2         39.94        190.37       203.12 o
  15  12   2      29537.29      30281.92      1522.72 o
  16  12   2      27581.41      27760.91      1236.47 o
  17  12   2       1188.62       1327.53       197.98 o
  18  12   2       1619.50       1607.30       201.50 o
  19  12   2       3440.52       3368.87       184.34 o
  20  12   2      20427.65      21786.53       380.10 o
  21  12   2      14740.09      15328.41       294.96 o
  22  12   2       1398.56       1518.16       212.00 o
   1  13   2      19779.79      18631.21       173.67 o
   2  13   2       8394.90       8324.97       148.35 o
   3  13   2      25436.21      23988.37       288.28 o
   4  13   2      49895.72      49415.14       852.59 o
   5  13   2         73.95         51.37       143.97 o
   6  13   2       5216.15       5356.62       142.82 o
   7  13   2      25875.22      24885.03       479.77 o
   8  13   2      25172.66      22819.51       663.96 o
   9  13   2      13598.88      13042.07       334.61 o
  10  13   2       3145.12       2621.25       194.53 o
  11  13   2       1424.52       1673.18       188.39 o
  12  13   2       1436.85       1450.80       200.02 o
  13  13   2      14890.46      14188.25       630.69 o
  14  13   2       1396.87       1575.37       187.78 o
  15  13   2       1485.88       1271.24       202.23 o
  16  13   2       1946.11       1774.33       202.09 o
  17  13   2       5157.29       4705.16       426.78 o
  18  13   2      13475.37      12761.87       848.59 o
  19  13   2       5523.05       5464.85       436.28 o
  20  13   2        398.45        494.46       208.13 o
  21  13   2          1.23       -124.49       208.64 o
  22  13   2       1997.96       1774.88       253.05 o
   0  14   2       2199.33       2957.86       215.70 o
   1  14   2       5658.50       5432.00       145.32 o
   2  14   2       9903.29       9882.82       148.16 o
   3  14   2      23352.83      24342.87       382.97 o
   4  14   2       5060.12       5176.29       166.57 o
   5  14   2       4028.25       4082.29       142.40 o
   6  14   2      19630.70      19893.46       368.47 o
   7  14   2          4.41        126.38       144.99 o
   8  14   2        572.68        775.90       149.95 o
   9  14   2        607.75        761.40       166.09 o
  10  14   2       3196.88       3541.18       216.24 o
  11  14   2       2048.43       2189.44       214.04 o
  12  14   2       5749.69       6482.64       234.12 o
  13  14   2        929.59       1257.97       245.63 o
  14  14   2          2.83        577.29       205.96 o
  15  14   2        125.15        376.10       204.33 o
  16  14   2        620.17        658.34       169.68 o
  17  14   2        901.30        771.04       179.51 o
  18  14   2       1099.88       1250.32       184.98 o
  19  14   2         32.67        504.80       195.17 o
  20  14   2        191.68        724.00       398.92 o
  21  14   2        825.54        781.71       217.09 o
   1  15   2      47502.68      47277.14       490.07 o
   2  15   2       3144.38       3143.85       139.95 o
   3  15   2      23276.56      23836.71       347.09 o
   4  15   2      46907.93      44523.34       617.12 o
   5  15   2        898.62        913.89       137.18 o
   6  15   2       8071.71       8126.26       154.73 o
   7  15   2      10984.44      11173.32       277.05 o
   8  15   2      55983.37      55077.36      1220.60 o
   9  15   2      17433.53      16105.92       609.66 o
  10  15   2       6150.73       6229.85       287.79 o
  11  15   2         27.41       -158.42       180.93 o
  12  15   2       4813.31       4824.45       368.16 o
  13  15   2      25465.66      25200.31      1541.92 o
  14  15   2       1299.74       1361.77       166.58 o
  15  15   2        735.24       1248.38       309.49 o
  16  15   2       1536.44       1662.17       226.72 o
  17  15   2      12166.42      11774.27       644.94 o
  18  15   2      13404.95      13027.75      1120.74 o
  19  15   2       4484.51       4590.17       282.03 o
  20  15   2       4961.10       4714.37       343.71 o
  21  15   2         16.02       -245.23       246.27 o
   0  16   2       2678.81       3174.41       192.19 o
   1  16   2      57436.92      56821.70       728.47 o
   2  16   2      29661.24      28766.01       434.22 o
   3  16   2       6819.29       6392.64       147.02 o
   4  16   2      13924.27      13716.33       168.18 o
   5  16   2      23959.38      24074.84       461.44 o
   6  16   2      81517.86      80718.54      1279.37 o
   7  16   2       2580.86       2958.88       133.09 o
   8  16   2       9308.74       9023.03       154.35 o
   9  16   2       7079.94       7225.81       310.45 o
  10  16   2      33328.59      33526.54      1200.31 o
  11  16   2      26055.44      25700.73       951.82 o
  12  16   2         39.59        110.24       187.65 o
  13  16   2          8.64       -150.48       180.23 o
  14  16   2        553.47        800.40       196.16 o
  15  16   2      36368.00      36028.85      1850.42 o
  16  16   2       4166.36       4717.48       421.45 o
  17  16   2       5129.68       4874.56       264.25 o
  18  16   2       2581.81       2762.01       238.21 o
  19  16   2       1331.52       1099.19       479.43 o
  20  16   2      18885.75      19132.47       404.98 o
   1  17   2       3580.24       3194.42       143.89 o
   2  17   2      11234.95      10991.51       163.31 o
   3  17   2      18941.04      18777.77       271.43 o
   4  17   2       2793.42       2658.66       130.79 o
   5  17   2         49.71        114.32       127.48 o
   6  17   2       6963.38       6729.84       135.53 o
   7  17   2       2854.08       2678.58       132.54 o
   8  17   2      14921.07      14718.50       344.94 o
   9  17   2       2299.78       2385.70       166.67 o
  10  17   2       1113.04       1502.56       216.14 o
  11  17   2       2508.20       2564.70       283.53 o
  12  17   2       2298.24       2412.80       312.42 o
  13  17   2      12229.10      12604.35       599.98 o
  14  17   2       2858.96       3416.31       267.76 o
  15  17   2       2687.10       2800.75       210.12 o
  16  17   2         37.75        444.36       247.89 o
  17  17   2       6125.76       5896.19       238.15 o
  18  17   2       1284.55       1415.13       190.08 o
  19  17   2       1816.44       1815.38       209.18 o
  20  17   2        513.93        651.87       214.64 o
   0  18   2       7499.30       7370.32       253.15 o
   1  18   2       9726.50      10378.85       174.26 o
   2  18   2       8260.05       8337.10       159.36 o
   3  18   2          8.11         40.56       135.04 o
   4  18   2        239.86        289.50       135.76 o
   5  18   2        570.72        524.18       128.61 o
   6  18   2      17239.81      16942.15       308.12 o
   7  18   2       1396.63       1450.74       142.84 o
   8  18   2       4442.23       4408.00       158.25 o
   9  18   2         21.27        235.71       196.94 o
  10  18   2       4298.21       4272.98       218.36 o
  11  18   2        174.82        423.06       203.88 o
  12  18   2       1615.85       1355.03       166.20 o
  13  18   2        671.31        756.01       200.51 o
  14  18   2       3117.04       3125.55       354.67 o
  15  18   2       2577.36       2428.05       193.15 o
  16  18   2         61.40        220.70       168.31 o
  17  18   2         60.83         40.75       224.89 o
  18  18   2        168.61        472.81       283.41 o
  19  18   2        156.46        462.98       223.19 o
  20  18   2       1056.17       1116.53       444.75 o
   1  19   2      17971.17      17850.77       182.81 o
   2  19   2         33.72        194.55       140.17 o
   3  19   2      11453.61      11189.22       241.37 o
   4  19   2      24454.68      24821.78       425.49 o
   5  19   2        290.41        336.73       140.99 o
   6  19   2       9088.98       9089.71       202.55 o
   7  19   2       7183.32       7947.64       269.72 o
   8  19   2      32610.17      32035.64       683.33 o
   9  19   2      11683.95      11651.14       404.22 o
  10  19   2       3625.05       3974.40       175.08 o
  11  19   2        252.01        754.76       178.02 o
  12  19   2       2705.40       2713.31       377.96 o
  13  19   2      18826.69      19643.32       893.85 o
  14  19   2        275.06        157.03       235.56 o
  15  19   2         12.73        498.01       242.04 o
  16  19   2       2605.61       2975.15       316.49 o
  17  19   2      11103.62      10999.83       666.25 o
  18  19   2       6471.85       6149.08       281.52 o
  19  19   2       1787.83       2171.61       187.70 o
   0  20   2       1748.48       1676.46       204.13 o
   1  20   2      26308.72      26133.80       336.51 o
   2  20   2      18705.07      18572.79       330.43 o
   3  20   2       8805.22       8374.93       161.30 o
   4  20   2       3263.75       3268.24       170.07 o
   5  20   2      21259.52      21568.92       350.71 o
   6  20   2      38844.61      39281.88       968.71 o
   7  20   2       7521.23       7858.23       227.58 o
   8  20   2       9741.67       9849.90       211.86 o
   9  20   2       6558.49       6047.78       174.77 o
  10  20   2      23666.32      24494.82       943.70 o
  11  20   2      33869.09      32882.98      1200.63 o
  12  20   2         61.33        154.33       300.99 o
  13  20   2         75.87        353.52       159.63 o
  14  20   2        533.89        735.51       240.16 o
  15  20   2      21299.71      22203.50       799.07 o
  16  20   2       6648.03       6971.65       218.54 o
  17  20   2       3431.64       4169.96       257.03 o
  18  20   2        831.46        985.15       242.24 o
  19  20   2       3077.34       2837.96       224.45 o
   1  21   2       1402.65       1776.88       150.06 o
   2  21   2       5732.54       5456.26       142.06 o
   3  21   2       8936.94       9023.14       272.50 o
   4  21   2       7525.10       8081.08       250.68 o
   5  21   2        527.63        558.55       143.79 o
   6  21   2        296.00        379.01       137.57 o
   7  21   2      10037.57       9645.50       269.50 o
   8  21   2       7727.28       7722.18       154.14 o
   9  21   2      11050.65      10973.49       259.73 o
  10  21   2        218.50        241.21       399.43 o
  11  21   2        125.18        516.03       245.08 o
  12  21   2        640.11       1170.45       177.99 o
  13  21   2       3317.44       3164.41       308.18 o
  14  21   2       2133.91       2603.02       274.69 o
  15  21   2        223.85        219.16       160.81 o
  16  21   2        129.87        147.54       205.95 o
  17  21   2       2129.34       2378.05       305.53 o
  18  21   2       1841.80       1374.37       192.49 o
   0  22   2       2469.93       2304.27       207.10 o
   1  22   2        658.50        813.95       139.82 o
   2  22   2        576.05        727.59       138.99 o
   3  22   2       2316.81       1915.52       141.66 o
   4  22   2       1694.44       1737.49       138.75 o
   5  22   2        612.35        638.35       127.04 o
   6  22   2       2688.04       2820.24       147.16 o
   7  22   2          8.92        191.18       137.15 o
   8  22   2        431.54        805.62       243.43 o
   9  22   2         22.61         53.47       153.46 o
  10  22   2        598.63        643.47       178.93 o
  11  22   2        746.44        943.59       296.93 o
  12  22   2         69.72        118.06       195.29 o
  13  22   2         61.92        552.15       159.45 o
  14  22   2         51.39         98.37       196.64 o
  15  22   2       2521.55       2449.94       224.91 o
  16  22   2         37.44         -5.56       374.79 o
  17  22   2          6.58         75.47       462.80 o
   1  23   2       4237.98       3977.83       151.86 o
   2  23   2       8429.67       8615.43       151.91 o
   3  23   2      11506.05      11992.47       231.63 o
   4  23   2      15805.21      15382.00       335.01 o
   5  23   2       1679.70       1760.89       142.44 o
   6  23   2       1529.41       1546.30       139.59 o
   7  23   2      15753.83      15222.40       334.17 o
   8  23   2       4853.46       5034.51       148.02 o
   9  23   2      18788.23      18528.51       617.11 o
  10  23   2       1530.26       2016.45       203.48 o
  11  23   2         46.93       -105.99       159.52 o
  12  23   2       5532.03       5525.03       536.24 o
  13  23   2       8440.22       7925.06       315.40 o
  14  23   2       2555.22       2500.63       405.68 o
  15  23   2        103.05        271.89       165.50 o
  16  23   2        345.66        422.47       242.56 o
  17  23   2       7954.22       7169.57       256.24 o
   0  24   2       4989.89       4900.48       207.85 o
   1  24   2      20589.76      20849.24       392.07 o
   2  24   2       1846.05       2122.32       145.62 o
   3  24   2        390.73        428.58       162.47 o
   4  24   2       8838.07       8738.13       181.34 o
   5  24   2       8756.62       8530.96       215.41 o
   6  24   2      16350.85      16243.07       476.83 o
   7  24   2       2245.75       2368.47       163.03 o
   8  24   2       1291.39       1516.71       150.07 o
   9  24   2       5361.49       5236.34       167.81 o
  10  24   2       6808.14       7696.59       425.83 o
  11  24   2      12192.99      12600.10       665.78 o
  12  24   2        585.48        225.23       276.42 o
  13  24   2        627.11        614.36       198.22 o
  14  24   2       1895.24       1972.71       180.70 o
  15  24   2      10464.90       9828.70       825.66 o
  16  24   2       4529.18       4218.52       310.09 o
   1  25   2       1906.86       1919.43       136.51 o
   2  25   2       8697.76       7862.64       206.89 o
   3  25   2       6891.32       7093.74       153.93 o
   4  25   2        342.83        608.91       131.84 o
   5  25   2         49.99       -154.13       143.14 o
   6  25   2        222.08        -21.34       148.08 o
   7  25   2       3619.17       3399.76       154.51 o
   8  25   2       1399.70       1871.33       173.96 o
   9  25   2       2724.99       2869.47       147.51 o
  10  25   2        468.12        365.35       174.82 o
  11  25   2        575.93        920.41       221.15 o
  12  25   2        996.47       1668.89       499.48 o
  13  25   2       2057.68       2539.57       197.09 o
  14  25   2       4789.87       4528.56       400.46 o
  15  25   2        146.23        505.35       185.55 o
   0  26   2          1.17        -93.35       197.56 o
   1  26   2         39.87         63.63       125.69 o
   2  26   2       6551.56       6595.34       210.18 o
   3  26   2       2402.99       2047.57       142.23 o
   4  26   2        808.67        700.87       139.10 o
   5  26   2         30.43        190.39       142.66 o
   6  26   2       3285.50       3140.71       205.75 o
   7  26   2         71.06        232.29       155.86 o
   8  26   2       2548.31       2601.64       191.93 o
   9  26   2          3.39        147.07       180.45 o
  10  26   2       1270.57       1172.85       159.89 o
  11  26   2       1484.04       1487.67       205.55 o
  12  26   2        660.05        605.77       199.84 o
  13  26   2          6.11        272.61       184.30 o
  14  26   2         16.54        177.63       185.40 o
   1  27   2       6796.99       7004.32       141.55 o
   2  27   2       1625.33       1695.07       128.37 o
   3  27   2      12196.86      12306.11       332.90 o
   4  27   2       6204.64       6247.12       304.18 o
   5  27   2         19.70        219.17       147.15 o
   6  27   2       2025.19       2206.24       179.24 o
   7  27   2       1856.62       1956.88       164.66 o
   8  27   2      10749.25      10754.06       312.35 o
   9  27   2       5926.60       6044.06       285.39 o
  10  27   2        729.36        775.50       165.02 o
  11  27   2        587.13        695.68       200.60 o
  12  27   2        241.41        147.84       283.62 o
  13  27   2       6355.97       6613.49       466.48 o
   0  28   2       3435.78       2734.57       216.03 o
   1  28   2      10217.36      10332.27       294.10 o
   2  28   2       1081.08       1281.61       146.28 o
   3  28   2       1766.54       1886.94       144.88 o
   4  28   2       3262.42       3129.48       145.23 o
   5  28   2      10820.73      11195.60       356.15 o
   6  28   2      10159.71      11102.10       260.70 o
   7  28   2       1900.27       1988.30       152.88 o
   8  28   2       1453.55       1769.83       177.58 o
   9  28   2       3330.31       3021.29       250.96 o
  10  28   2       8584.04       8967.23       335.74 o
  11  28   2       7712.94       7809.12       667.79 o
  12  28   2       1748.12       1919.40       212.86 o
   1  29   2       1126.54       1439.63       123.67 o
   2  29   2       1468.44       1303.48       126.95 o
   3  29   2       1527.75       1567.29       145.42 o
   4  29   2        601.48       1113.84       153.86 o
   5  29   2         50.94        -87.86       142.86 o
   6  29   2        445.20        665.48       142.79 o
   7  29   2       4601.93       4480.18       173.95 o
   8  29   2       1844.59       2378.35       171.59 o
   9  29   2       1876.72       1876.69       156.23 o
  10  29   2        499.00        402.65       153.55 o
  11  29   2        113.01       -199.92       299.73 o
   0  30   2        162.20         58.39       197.39 o
   1  30   2         33.85         88.06       120.82 o
   2  30   2         70.10        165.88       140.20 o
   3  30   2       1183.39       1064.95       176.55 o
   4  30   2         37.55        -27.82       162.99 o
   5  30   2        442.68        544.83       159.72 o
   6  30   2        878.59        900.92       142.32 o
   7  30   2        129.50        329.68       168.43 o
   8  30   2        112.36        274.01       153.24 o
   9  30   2         27.31        360.12       206.29 o
   1  31   2       3788.63       3319.36       214.70 o
   2  31   2       2752.79       2430.17       158.32 o
   3  31   2       7320.79       6975.40       305.07 o
   4  31   2       4116.35       4606.75       162.43 o
   5  31   2        103.70        474.41       165.57 o
   6  31   2        545.04        675.38       151.39 o
   7  31   2       5291.54       4924.16       265.85 o
   0  32   2       4770.34       4095.73       220.49 o
   1  32   2       3110.59       3116.20       142.63 o
   2  32   2        949.09       1175.73       138.31 o
   3  32   2       1339.80       1706.61       203.77 o
   4  32   2        729.27        591.90       169.54 o
   5  32   2       7190.40       6546.26       161.95 o
   1   1   3       1829.21       1916.68       188.37 o
   2   1   3       2294.90       2615.82       243.84 o
   3   1   3      46984.43      48570.16       482.83 o
   4   1   3     200519.06     207349.20      2728.71 o
   5   1   3      54785.41      57422.39      1012.89 o
   6   1   3      12969.11      11944.96       247.57 o
   7   1   3       8571.76       8773.23       229.09 o
   8   1   3     125074.01     121549.15      2006.38 o
   9   1   3      17281.88      17496.50       261.85 o
  10   1   3       6687.28       6439.15       268.93 o
  11   1   3       8708.19       8208.77       214.02 o
  12   1   3      29014.98      29719.20       983.95 o
  13   1   3       3321.00       3524.56       205.74 o
  14   1   3      14278.28      13520.79       417.79 o
  15   1   3       4773.00       4474.45       230.96 o
  16   1   3         37.04        262.50       164.01 o
  17   1   3       4747.06       3963.76       182.13 o
  18   1   3      33253.86      31545.96      1430.00 o
  19   1   3       7859.49       8321.25       312.88 o
  20   1   3       1880.94       2115.49       230.59 o
  21   1   3          9.89        207.96       223.56 o
  22   1   3      12171.02      12140.72       213.66 o
  23   1   3         47.10        150.70       161.92 o
   0   2   3      33004.08      33361.80       407.59 o
   1   2   3       4226.90       4317.07       202.69 o
   2   2   3      87180.43      87468.25      1196.79 o
   3   2   3      33813.24      35468.13       419.00 o
   4   2   3      58690.67      61948.56       479.41 o
   5   2   3      76670.50      76937.73       617.22 o
   6   2   3     444335.25     461289.94      5455.72 o
   7   2   3      12710.74      12582.39       294.74 o
   8   2   3      30517.98      28497.70       353.71 o
   9   2   3      41916.14      40723.24       933.22 o
  10   2   3     145089.03     141376.92      1898.27 o
  11   2   3        173.36        321.32       144.17 o
  12   2   3        613.98        726.47       141.24 o
  13   2   3          9.69         40.18       163.43 o
  14   2   3       1092.19       1151.06       144.51 o
  15   2   3         58.14        316.99       151.48 o
  16   2   3      52459.55      50736.07      1278.23 o
  17   2   3      13839.09      14169.16       421.73 o
  18   2   3       6592.80       5996.38       203.70 o
  19   2   3       3020.73       2777.41       182.03 o
  20   2   3      46567.81      48800.73       944.64 o
  21   2   3       5886.24       6089.45       301.10 o
  22   2   3       8573.66       7849.80       312.59 o
  23   2   3       2302.75       2428.44       236.65 o
   1   3   3       9297.92      10101.50       234.10 o
   2   3   3        602.39       1120.33       215.32 o
   3   3   3       9568.90       9603.84       238.61 o
   4   3   3     128542.02     128948.82       873.06 o
   5   3   3        194.71         61.07       205.67 o
   6   3   3      10435.73      10651.47       199.18 o
   7   3   3       2460.22       2210.43       158.73 o
   8   3   3     136309.08     134695.00      2281.09 o
   9   3   3       3190.32       3985.51       183.67 o
  10   3   3       4069.86       3430.21       148.57 o
  11   3   3       1277.76       1177.20       139.50 o
  12   3   3      11088.08      10099.70       204.44 o
  13   3   3         12.55         96.17       135.16 o
  14   3   3       2248.83       2239.48       131.09 o
  15   3   3       5164.50       4883.73       158.87 o
  16   3   3        151.90        248.34       135.23 o
  17   3   3          2.71         52.25       148.61 o
  18   3   3      28553.94      29215.78       793.01 o
  19   3   3       1287.70       1281.85       162.75 o
  20   3   3       4303.76       4433.61       240.28 o
  21   3   3        719.06        780.52       227.58 o
  22   3   3      12897.85      13149.69       269.01 o
  23   3   3        180.68        238.90       310.72 o
   0   4   3      42366.85      42841.39       473.29 o
   1   4   3       1769.76       1777.00       206.82 o
   2   4   3       5400.49       6131.50       224.16 o
   3   4   3      25098.17      26941.43       436.83 o
   4   4   3      10499.62      10638.00       286.94 o
   5   4   3        416.40        329.72       193.62 o
   6   4   3        216.65        329.44       199.11 o
   7   4   3      12983.85      14013.53       204.62 o
   8   4   3        759.79        806.82       179.35 o
   9   4   3        924.48       1089.64       157.50 o
  10   4   3        325.86        452.27       146.66 o
  11   4   3       5291.70       5759.47       149.77 o
  12   4   3       1062.31       1088.87       138.83 o
  13   4   3       1478.44       1544.21       155.52 o
  14   4   3          0.43        100.37       130.02 o
  15   4   3          8.69        122.70       141.89 o
  16   4   3       1356.67       1388.77       181.28 o
  17   4   3        913.54       1096.92       152.32 o
  18   4   3          6.77        214.33       161.31 o
  19   4   3          1.39        249.27       172.09 o
  20   4   3         30.89        -61.89       202.46 o
  21   4   3         84.63        288.55       195.49 o
  22   4   3        103.85        111.85       177.07 o
  23   4   3          0.82        145.74       208.77 o
   1   5   3      14578.20      15044.92       268.06 o
   2   5   3       7958.29       8657.02       223.71 o
   3   5   3       5896.69       6228.00       206.09 o
   4   5   3      76321.62      74935.38       669.69 o
   5   5   3      29887.95      31306.55       318.72 o
   6   5   3      69255.91      69444.99       410.33 o
   7   5   3      55618.91      55189.88       765.35 o
   8   5   3     228920.94     232685.03      9248.41 o
   9   5   3       2220.12       2494.27       173.11 o
  10   5   3        136.36        182.11       149.42 o
  11   5   3      13855.24      14194.22       319.37 o
  12   5   3      11295.68      10828.45       216.63 o
  13   5   3       2461.62       2602.16       142.26 o
  14   5   3       1757.30       1454.59       152.02 o
  15   5   3      14125.96      14013.36       224.79 o
  16   5   3        145.33        241.29       162.90 o
  17   5   3          1.76        -42.72       149.03 o
  18   5   3      41321.84      42115.75      1080.09 o
  19   5   3       1033.36       1226.31       150.71 o
  20   5   3       3284.09       3370.78       169.09 o
  21   5   3       1098.97       1179.72       208.42 o
  22   5   3      11579.38      11619.03       199.74 o
  23   5   3       1751.66       1747.62       192.96 o
   0   6   3      67159.78      71012.11       517.41 o
   1   6   3      37283.26      38779.10       313.84 o
   2   6   3     139889.89     145974.75       804.43 o
   3   6   3      41676.05      42957.42       427.36 o
   4   6   3      69968.09      69166.38      1060.84 o
   5   6   3      28907.75      28430.38       253.91 o
   6   6   3     309949.03     310944.38      5224.28 o
   7   6   3       9909.06      10237.86       194.89 o
   8   6   3      34724.29      33023.92       605.21 o
   9   6   3      61530.77      61357.66      1776.02 o
  10   6   3      77372.22      74844.79      1362.80 o
  11   6   3        311.38        704.79       171.51 o
  12   6   3        165.64        296.25       144.74 o
  13   6   3          4.47        144.54       151.65 o
  14   6   3       2948.32       3044.20       159.48 o
  15   6   3       3543.16       3687.88       193.02 o
  16   6   3      40787.75      40137.34       877.52 o
  17   6   3       1761.93       1687.23       180.24 o
  18   6   3       8392.08       8150.99       199.52 o
  19   6   3       1776.68       1760.69       169.30 o
  20   6   3      45561.86      46205.63      1096.17 o
  21   6   3       6461.84       6405.27       189.28 o
  22   6   3       7297.68       7053.74       209.25 o
  23   6   3        852.43        881.97       197.01 o
   1   7   3          9.62        363.05       196.08 o
   2   7   3      64959.09      65781.89       796.65 o
   3   7   3      29740.69      29910.53       323.85 o
   4   7   3      50229.10      47439.79       343.50 o
   5   7   3      32303.47      31553.32       277.05 o
   6   7   3      33402.56      31721.60       465.27 o
   7   7   3       6753.76       5380.66       199.17 o
   8   7   3      69207.91      65870.24       785.72 o
   9   7   3         66.33         30.19       181.79 o
  10   7   3        273.62        408.21       148.78 o
  11   7   3      15964.53      16167.69       429.00 o
  12   7   3      13626.83      13183.61       497.84 o
  13   7   3         87.49        153.61       149.75 o
  14   7   3       7597.23       7970.57       291.19 o
  15   7   3       1941.61       1951.79       168.19 o
  16   7   3        456.84        396.64       156.01 o
  17   7   3       1639.76       1409.42       165.77 o
  18   7   3      14891.12      14821.17       430.35 o
  19   7   3       2962.82       2757.77       191.51 o
  20   7   3       3409.18       3371.37       172.48 o
  21   7   3        355.48        563.18       189.55 o
  22   7   3      12205.13      12095.29       309.18 o
  23   7   3       1000.24       1251.89       217.94 o
   0   8   3       2721.48       2802.38       240.18 o
   1   8   3       1848.15       1881.54       160.58 o
   2   8   3      14022.95      14443.65       220.10 o
   3   8   3       7856.80       7812.52       198.63 o
   4   8   3        759.96        947.26       158.95 o
   5   8   3        181.66        149.22       166.71 o
   6   8   3      13310.22      14335.87       219.07 o
   7   8   3       1200.26       1302.35       163.69 o
   8   8   3         42.14        120.13       185.12 o
   9   8   3        635.94        530.67       189.09 o
  10   8   3        896.60        995.95       181.72 o
  11   8   3       2721.50       2837.19       158.24 o
  12   8   3       2428.85       2813.27       168.30 o
  13   8   3        614.60        964.58       193.69 o
  14   8   3       1410.70       1406.33       151.02 o
  15   8   3        368.94        554.16       193.88 o
  16   8   3        680.25        681.12       170.08 o
  17   8   3        492.63        671.86       162.80 o
  18   8   3       1343.45       1410.96       170.11 o
  19   8   3        210.34        336.88       206.88 o
  20   8   3        654.39        655.77       161.66 o
  21   8   3          2.32        -19.62       173.20 o
  22   8   3          2.43         75.61       200.80 o
  23   8   3        733.04        779.68       186.53 o
   1   9   3       1808.64       1897.97       173.26 o
   2   9   3       7804.18       7873.06       160.89 o
   3   9   3       5879.48       6072.00       171.48 o
   4   9   3      82638.07      82767.70       740.69 o
   5   9   3       8637.41       8081.11       174.13 o
   6   9   3      29941.33      29715.56       523.89 o
   7   9   3      52088.75      52384.17       791.46 o
   8   9   3     113803.01     113119.48      2851.73 o
   9   9   3         11.94        149.59       200.38 o
  10   9   3       5810.81       5795.49       200.38 o
  11   9   3        769.76        614.23       173.25 o
  12   9   3      22574.85      22059.31       346.36 o
  13   9   3       4499.85       4655.81       168.48 o
  14   9   3       3664.49       3978.52       184.53 o
  15   9   3       1508.94       1358.00       180.17 o
  16   9   3        441.09        804.76       148.80 o
  17   9   3        555.16        667.48       184.63 o
  18   9   3      22053.66      22508.54       716.38 o
  19   9   3       7131.04       7565.71       228.91 o
  20   9   3       2494.54       2570.51       175.14 o
  21   9   3        441.78        416.25       201.30 o
  22   9   3      18128.73      20074.52       347.64 o
   0  10   3     117467.40     122738.32      2730.39 o
   1  10   3        762.11        998.45       147.25 o
   2  10   3      81638.90      81231.92       986.77 o
   3  10   3      18070.43      17244.69       196.48 o
   4  10   3      46149.52      43896.87       683.92 o
   5  10   3      57202.19      57819.29       772.48 o
   6  10   3     207802.61     204353.33      3224.18 o
   7  10   3      11530.36      10903.79       202.97 o
   8  10   3      32440.99      32100.63       500.07 o
   9  10   3      15227.85      14308.71       389.64 o
  10  10   3      65223.98      64021.13      1295.01 o
  11  10   3          4.48        153.81       174.11 o
  12  10   3        271.02        448.86       202.81 o
  13  10   3       3186.01       2993.75       165.69 o
  14  10   3       3503.46       3580.43       180.14 o
  15  10   3        141.83        146.50       172.13 o
  16  10   3      33053.34      32696.34      1181.71 o
  17  10   3       8631.00       8346.86       600.52 o
  18  10   3       4071.19       4025.20       241.78 o
  19  10   3        279.28        555.58       183.90 o
  20  10   3      40422.78      41011.90      1920.55 o
  21  10   3       5087.14       4941.20       291.61 o
  22  10   3       9412.51       9839.02       386.13 o
   1  11   3          1.11         81.97       143.26 o
   2  11   3      24029.10      23899.62       296.26 o
   3  11   3       5216.83       6040.46       163.16 o
   4  11   3      18034.59      15998.11       307.02 o
   5  11   3       7137.38       6815.24       181.28 o
   6  11   3      31633.57      31767.24       380.49 o
   7  11   3        128.76        -15.41       169.01 o
   8  11   3      68429.08      68260.14      1002.54 o
   9  11   3        337.59        375.10       156.61 o
  10  11   3        532.10        947.89       161.86 o
  11  11   3       3156.74       2782.96       189.14 o
  12  11   3        737.70        600.20       172.10 o
  13  11   3        255.86        404.02       180.58 o
  14  11   3       6501.43       7014.14       307.01 o
  15  11   3        126.00        592.13       183.82 o
  16  11   3         14.30          5.06       218.55 o
  17  11   3        839.96        461.53       179.26 o
  18  11   3      14466.62      14330.46       788.31 o
  19  11   3       2966.96       2768.33       186.28 o
  20  11   3       2204.88       2436.09       322.49 o
  21  11   3         64.78        314.43       375.24 o
  22  11   3       4809.89       4634.53       226.66 o
   0  12   3        265.72        192.23       185.76 o
   1  12   3       4973.43       5275.31       153.07 o
   2  12   3       7179.64       7230.81       213.84 o
   3  12   3       1126.31       1471.51       151.76 o
   4  12   3          5.36        114.62       146.55 o
   5  12   3        650.40        641.07       154.04 o
   6  12   3      16754.67      16876.73       188.88 o
   7  12   3        662.18        730.92       185.36 o
   8  12   3        969.50        976.25       154.72 o
   9  12   3        830.57       1000.04       177.34 o
  10  12   3        123.27        220.33       162.55 o
  11  12   3        110.47        328.78       169.03 o
  12  12   3       2813.20       2921.85       269.11 o
  13  12   3         21.75        -60.60       194.94 o
  14  12   3       1642.97       1565.67       187.14 o
  15  12   3         51.47       -130.06       167.30 o
  16  12   3        132.04        191.83       177.41 o
  17  12   3         15.30       -117.98       288.31 o
  18  12   3       1434.06       1552.87       178.93 o
  19  12   3          2.10        145.47       200.05 o
  20  12   3       1348.20       1624.99       209.76 o
  21  12   3         47.84        109.69       168.97 o
  22  12   3         31.06        -28.84       293.09 o
   1  13   3        145.06        336.64       153.52 o
   2  13   3       6678.60       7296.03       143.87 o
   3  13   3       9306.50       9098.31       160.63 o
   4  13   3      57613.29      56374.69       384.81 o
   5  13   3       7052.26       7011.92       156.50 o
   6  13   3      36362.48      36120.98       360.98 o
   7  13   3      13335.60      12682.01       193.00 o
   8  13   3      99616.48      99854.02      1610.30 o
   9  13   3       1073.49       1067.78       164.62 o
  10  13   3        770.54       1106.62       177.59 o
  11  13   3       5382.63       5400.51       243.84 o
  12  13   3      12085.95      11941.84       359.73 o
  13  13   3       3229.54       3473.47       190.94 o
  14  13   3        557.83        843.87       206.53 o
  15  13   3       1455.66       1427.72       180.66 o
  16  13   3         78.58        368.21       229.16 o
  17  13   3        503.28        610.71       202.81 o
  18  13   3      24160.51      24151.38      1585.34 o
  19  13   3       9358.36       8590.85       899.28 o
  20  13   3       4979.88       4650.67       291.75 o
  21  13   3        160.70        265.25       172.45 o
   0  14   3      35934.65      34831.61      1288.41 o
   1  14   3      10853.46      10919.30       200.53 o
   2  14   3       7601.68       7020.17       143.60 o
   3  14   3      12483.69      11587.18       167.18 o
   4  14   3      45296.26      44963.52       690.61 o
   5  14   3      21346.30      20304.57       466.02 o
   6  14   3     146312.41     147870.59      1291.04 o
   7  14   3        486.50        506.65       179.99 o
   8  14   3       8734.40       8446.81       243.14 o
   9  14   3      24940.11      24601.77       824.24 o
  10  14   3      41793.27      40096.31      1618.53 o
  11  14   3       1128.11        880.06       204.32 o
  12  14   3       1223.70       1324.41       180.28 o
  13  14   3       1123.40       1199.60       172.61 o
  14  14   3      11963.62      12236.21       343.86 o
  15  14   3        803.44        534.08       197.41 o
  16  14   3      30921.00      31071.26      1525.09 o
  17  14   3       1932.33       1960.97       168.84 o
  18  14   3       1972.49       2069.61       307.02 o
  19  14   3       4127.69       4131.37       288.11 o
  20  14   3      20420.10      20657.77       878.24 o
  21  14   3       2445.33       2207.44       488.25 o
   1  15   3        119.92         79.51       143.72 o
   2  15   3      18850.48      18044.94       307.25 o
   3  15   3      18271.59      18016.04       188.25 o
   4  15   3      18839.57      17722.65       347.85 o
   5  15   3         23.82         10.66       165.84 o
   6  15   3       6456.79       6179.22       159.93 o
   7  15   3       4073.89       3770.23       179.31 o
   8  15   3      42701.48      42216.61       954.32 o
   9  15   3        967.10        827.94       197.65 o
  10  15   3         96.89        309.81       221.08 o
  11  15   3         45.99        552.32       205.64 o
  12  15   3       9006.19       9266.12       366.78 o
  13  15   3       1598.92       1721.34       240.67 o
  14  15   3      18971.32      19527.90       998.58 o
  15  15   3       4975.33       4448.01       191.72 o
  16  15   3        792.36        529.55       292.80 o
  17  15   3         69.25        164.19       181.86 o
  18  15   3       7493.35       7072.32       631.50 o
  19  15   3        481.53        729.48       207.30 o
  20  15   3        436.56        339.04       217.49 o
  21  15   3        538.25        592.49       209.85 o
   0  16   3       3108.97       3396.68       255.45 o
   1  16   3         15.84        301.29       128.65 o
   2  16   3        427.14        281.75       142.10 o
   3  16   3      22235.38      22679.29       315.70 o
   4  16   3       2069.89       2399.42       138.90 o
   5  16   3       2482.17       2585.76       148.83 o
   6  16   3       5881.38       5827.62       156.62 o
   7  16   3        788.42        780.58       145.41 o
   8  16   3       1128.48       1047.91       150.17 o
   9  16   3       3865.09       3819.60       195.11 o
  10  16   3        274.76        206.72       174.79 o
  11  16   3          5.90        -68.07       172.93 o
  12  16   3         89.77        -15.70       184.98 o
  13  16   3       1166.69       1196.02       178.92 o
  14  16   3         89.80         18.08       180.34 o
  15  16   3       2216.15       2533.15       297.82 o
  16  16   3        182.81        333.92       202.22 o
  17  16   3        314.78        476.97       180.94 o
  18  16   3        605.81       1304.99       284.52 o
  19  16   3        193.59        572.93       204.49 o
  20  16   3        314.90        749.77       167.26 o
   1  17   3       6464.11       6511.17       154.71 o
   2  17   3      10702.00      10933.84       252.80 o
   3  17   3        483.41        523.62       124.48 o
   4  17   3      26807.94      26571.07       420.81 o
   5  17   3       4749.90       4285.77       159.00 o
   6  17   3      23037.56      21579.70       178.22 o
   7  17   3      37296.95      36858.76       725.14 o
   8  17   3      73934.96      73429.27       981.90 o
   9  17   3       3857.34       3611.42       171.50 o
  10  17   3       3505.34       3891.67       192.26 o
  11  17   3       3727.40       4232.76       218.04 o
  12  17   3       8392.81       8784.13       285.28 o
  13  17   3       4114.67       3785.88       331.47 o
  14  17   3       8024.84       7761.70       196.00 o
  15  17   3         26.14        -26.85       201.35 o
  16  17   3        117.73       -472.36       237.54 o
  17  17   3        387.03        558.78       203.50 o
  18  17   3      17046.09      17572.56      1315.10 o
  19  17   3       7773.75       8107.75       681.74 o
  20  17   3        968.11        954.55       172.12 o
   0  18   3      25019.21      24513.52       595.67 o
   1  18   3        717.15        719.91       144.18 o
   2  18   3      24218.76      24482.82       326.17 o
   3  18   3       2907.59       3183.13       158.21 o
   4  18   3      14798.52      14192.69       301.83 o
   5  18   3      12428.42      13449.09       221.12 o
   6  18   3      76561.34      75249.81       852.82 o
   7  18   3       2609.21       2624.11       158.41 o
   8  18   3       8910.73       8794.09       194.68 o
   9  18   3      16095.59      16284.31       515.89 o
  10  18   3      52086.64      51345.00      1674.83 o
  11  18   3       2647.58       2695.54       185.47 o
  12  18   3       3539.72       2999.42       229.59 o
  13  18   3          2.13        -45.84       198.46 o
  14  18   3       6143.26       6527.66       537.90 o
  15  18   3        352.10        712.95       179.47 o
  16  18   3      30766.92      30679.39      1391.19 o
  17  18   3       1778.64       1701.90       186.04 o
  18  18   3        942.40        931.73       239.15 o
  19  18   3       1056.38        976.56       208.32 o
   1  19   3         90.51        225.39       121.08 o
   2  19   3       6825.37       6308.59       133.71 o
   3  19   3       1795.04       2003.86       134.50 o
   4  19   3       9689.01      10003.32       161.09 o
   5  19   3        485.95        642.40       142.96 o
   6  19   3       8840.74       8405.91       183.87 o
   7  19   3        268.88        168.51       144.75 o
   8  19   3      28006.15      28008.29       436.47 o
   9  19   3        441.28        316.58       161.92 o
  10  19   3       2134.98       1764.50       193.11 o
  11  19   3         31.65        404.86       178.05 o
  12  19   3       1344.09       1632.89       232.63 o
  13  19   3         20.25        209.46       193.54 o
  14  19   3       5499.66       5794.25       480.28 o
  15  19   3        214.64        420.87       202.36 o
  16  19   3        153.81        452.83       201.03 o
  17  19   3        374.89        449.16       518.37 o
  18  19   3       6975.51       7221.88       457.40 o
  19  19   3        742.32        775.23       211.12 o
   0  20   3        115.84        195.10       232.11 o
   1  20   3       3374.15       2912.10       148.01 o
   2  20   3        436.65        670.21       137.99 o
   3  20   3        907.37        812.32       144.31 o
   4  20   3         83.78        178.43       153.57 o
   5  20   3      10377.29       9824.64       240.33 o
   6  20   3       2962.12       2673.95       142.83 o
   7  20   3        575.59        526.62       146.42 o
   8  20   3       4804.30       5103.20       229.02 o
   9  20   3        667.18        753.26       137.16 o
  10  20   3       2521.34       2182.08       202.02 o
  11  20   3       1023.37       1136.89       182.90 o
  12  20   3        115.69        423.44       174.47 o
  13  20   3        258.83        476.00       157.46 o
  14  20   3        519.03        336.10       241.95 o
  15  20   3          8.36        451.27       361.09 o
  16  20   3         44.02       -224.13       184.26 o
  17  20   3        415.97        385.17       189.44 o
  18  20   3        214.15        347.46       405.65 o
   1  21   3       5457.43       5153.19       161.33 o
   2  21   3       5635.16       5700.54       153.25 o
   3  21   3       2869.42       2948.66       145.32 o
   4  21   3      18792.07      19839.31       474.28 o
   5  21   3        493.63        314.24       136.05 o
   6  21   3      20020.10      19427.40       285.78 o
   7  21   3      11198.67      10949.82       245.35 o
   8  21   3      69662.76      67978.93      1627.59 o
   9  21   3          3.12        -94.26       149.50 o
  10  21   3          8.75        366.59       161.70 o
  11  21   3        788.54        894.91       178.98 o
  12  21   3       4189.77       4440.17       235.49 o
  13  21   3        361.59        186.63       227.39 o
  14  21   3       4018.67       3678.67       237.73 o
  15  21   3        953.79        615.92       215.57 o
  16  21   3        301.33        164.34       220.34 o
  17  21   3        223.27        423.87       184.17 o
  18  21   3      16134.89      15370.34      1000.28 o
   0  22   3      15659.71      15334.26       409.34 o
   1  22   3        228.67         66.61       136.84 o
   2  22   3       9785.06       9927.16       172.43 o
   3  22   3         34.52        157.31       128.87 o
   4  22   3      11396.83      11059.90       252.47 o
   5  22   3       4889.65       5030.87       152.30 o
   6  22   3      40639.66      41177.48       657.42 o
   7  22   3       1497.35       1368.93       135.08 o
   8  22   3        530.19        481.53       151.11 o
   9  22   3       1734.27       1819.42       161.42 o
  10  22   3      25798.38      25926.76      1376.51 o
  11  22   3         57.93        221.41       222.65 o
  12  22   3        361.78        351.36       285.08 o
  13  22   3         18.03        327.17       209.07 o
  14  22   3       7027.85       6859.30       467.16 o
  15  22   3       1155.29       1238.92       237.31 o
  16  22   3      18956.84      18030.91       231.77 o
  17  22   3        359.69        269.39       247.79 o
   1  23   3        193.65        159.63       129.50 o
   2  23   3      15382.10      14448.43       251.26 o
   3  23   3       5685.20       5683.99       144.07 o
   4  23   3       6702.03       7220.39       165.02 o
   5  23   3        474.45        653.01       142.69 o
   6  23   3       2275.67       2263.09       166.44 o
   7  23   3        995.05       1127.63       141.30 o
   8  23   3       9513.55       9915.51       267.62 o
   9  23   3        305.66        282.55       139.26 o
  10  23   3       2372.43       2699.37       203.34 o
  11  23   3        272.00        517.17       308.19 o
  12  23   3       4740.16       4690.13       324.36 o
  13  23   3        699.81        877.83       223.32 o
  14  23   3       2905.81       2850.44       372.13 o
  15  23   3        166.43        350.33       164.57 o
  16  23   3          5.25        282.02       168.76 o
   0  24   3       5169.57       4904.22       191.48 o
   1  24   3        479.22        738.58       135.79 o
   2  24   3        890.66       1133.26       127.44 o
   3  24   3       2368.95       2130.09       129.29 o
   4  24   3       1793.95       1640.92       143.43 o
   5  24   3        311.04        366.04       159.67 o
   6  24   3       7901.86       7097.07       203.20 o
   7  24   3        256.10        352.16       148.97 o
   8  24   3        193.18        252.29       136.33 o
   9  24   3       1696.39       1659.06       168.20 o
  10  24   3        994.48       1218.26       191.11 o
  11  24   3        200.66        496.05       176.51 o
  12  24   3          0.85        331.47       273.32 o
  13  24   3          5.07        489.24       289.90 o
  14  24   3         32.42        455.65       162.12 o
  15  24   3        495.35        887.33       189.85 o
  16  24   3        909.86        907.39       239.05 o
   1  25   3         52.36        137.64       130.86 o
   2  25   3       9902.26       9586.70       322.18 o
   3  25   3       1986.35       2137.10       142.82 o
   4  25   3      18131.79      17896.79       426.31 o
   5  25   3        611.86        755.00       140.77 o
   6  25   3       6104.90       6042.88       161.77 o
   7  25   3       1665.11       1291.89       134.92 o
   8  25   3      24232.62      24219.45       794.87 o
   9  25   3         21.17        215.21       139.30 o
  10  25   3          7.77        419.03       155.87 o
  11  25   3       1325.73       1587.26       202.53 o
  12  25   3       5549.79       5470.16       471.42 o
  13  25   3         46.74        286.78       200.43 o
  14  25   3       3099.31       3101.38       190.00 o
  15  25   3        191.11        291.58       204.86 o
   0  26   3      21443.59      20833.08       524.81 o
   1  26   3       1555.38       1471.16       141.76 o
   2  26   3      13305.97      13175.50       391.60 o
   3  26   3       1115.04       1043.61       125.39 o
   4  26   3       7973.16       7512.34       204.33 o
   5  26   3        496.26        865.88       158.24 o
   6  26   3      19694.11      21041.22       346.89 o
   7  26   3        846.70       1211.98       147.25 o
   8  26   3        776.08        873.34       176.38 o
   9  26   3        946.96       1330.84       152.50 o
  10  26   3      15500.70      16076.76       978.74 o
  11  26   3        967.76        970.38       187.87 o
  12  26   3       1173.58       1424.63       331.56 o
  13  26   3         62.12        308.76       180.74 o
  14  26   3       5098.88       4619.67       243.51 o
   1  27   3       2399.04       2026.42       139.74 o
   2  27   3       6388.52       6146.28       268.43 o
   3  27   3         30.31        236.99       131.98 o
   4  27   3       2464.78       2768.61       151.77 o
   5  27   3         85.49        225.20       130.30 o
   6  27   3       3943.56       3877.37       180.56 o
   7  27   3          2.23         62.92       137.94 o
   8  27   3       7022.90       7405.76       227.69 o
   9  27   3        507.90        535.75       164.88 o
  10  27   3       1235.55       1382.43       166.37 o
  11  27   3        198.87        192.94       183.97 o
  12  27   3       1043.34       1290.63       188.32 o
  13  27   3        100.94        174.24       188.19 o
   0  28   3          3.05          4.84       173.49 o
   1  28   3          0.47        234.64       140.68 o
   2  28   3        505.67        868.87       133.69 o
   3  28   3       1984.95       1875.31       129.37 o
   4  28   3         83.40         38.78       130.80 o
   5  28   3        917.64        891.31       151.94 o
   6  28   3       1494.77       1459.71       134.42 o
   7  28   3        298.70         76.25       148.80 o
   8  28   3        162.73        367.37       164.14 o
   9  28   3        510.46        526.15       190.40 o
  10  28   3       2411.18       2182.77       178.42 o
  11  28   3         37.87        327.93       190.05 o
  12  28   3         31.59        -50.63       175.88 o
   1  29   3        273.48        312.71       141.55 o
   2  29   3      11293.33      10876.36       467.53 o
   3  29   3       1373.75       1483.50       123.58 o
   4  29   3      10503.67      10600.13       322.76 o
   5  29   3        319.52        600.37       133.58 o
   6  29   3       2995.99       2674.17       155.65 o
   7  29   3       1684.90       1585.87       162.90 o
   8  29   3      13079.46      12130.54       340.93 o
   9  29   3         55.85        115.72       146.98 o
  10  29   3         72.98        491.42       192.27 o
   0  30   3       8112.85       7369.56       243.92 o
   1  30   3         79.93        168.16       131.78 o
   2  30   3        774.45        954.68       135.61 o
   3  30   3         20.70        158.87       126.12 o
   4  30   3      10142.49       9729.77       374.34 o
   5  30   3       1257.27       1399.30       157.82 o
   6  30   3      12375.58      12684.52       262.46 o
   7  30   3         47.84        396.26       141.72 o
   8  30   3        225.95        215.24       191.40 o
   9  30   3       1534.90       1547.57       156.25 o
   1  31   3          5.42        -51.00       135.49 o
   2  31   3       3767.19       3201.99       157.22 o
   3  31   3        288.88        293.72       135.17 o
   4  31   3       1358.02       1743.06       149.41 o
   5  31   3         45.07        176.39       165.36 o
   6  31   3       1117.80       1230.47       146.49 o
   7  31   3        623.63        765.90       156.22 o
   0  32   3         28.96         32.29       202.15 o
   1  32   3         17.72        -43.01       135.85 o
   2  32   3         17.13         11.08       134.20 o
   3  32   3         18.10        348.77       152.15 o
   4  32   3       1135.54       1004.96       155.61 o
   0   0   4      60458.80      62239.84       778.23 o
   1   0   4       6519.45       6446.31       271.38 o
   2   0   4      23217.63      21986.79       357.89 o
   3   0   4        308.90        356.58       301.93 o
   4   0   4       2829.21       2604.20       291.99 o
   6   0   4     208893.72     209693.69      1070.08 o
   7   0   4      77190.54      77363.82       739.10 o
   8   0   4      11024.24      10604.13       494.11 o
   9   0   4     155629.66     148064.75       921.21 o
  10   0   4        241.61        -30.99       206.31 o
  11   0   4      45458.43      44584.76       463.60 o
  12   0   4      24011.71      23053.19       526.61 o
  13   0   4       3296.75       3491.45       410.96 o
  14   0   4       2443.52       2404.34       406.45 o
  15   0   4      12037.89      11754.09       440.58 o
  16   0   4         18.22        132.97       281.38 o
  17   0   4      60071.68      57699.11      3688.13 o
  18   0   4      24941.11      24601.40      2533.04 o
  19   0   4      16716.07      16753.36      1761.75 o
  20   0   4       8607.88       9217.27       424.49 o
  21   0   4      39244.84      40368.51      1145.05 o
  22   0   4        261.52        395.24       281.83 o
  23   0   4        729.96        785.72       236.64 o
   1   1   4       2687.24       3005.75       208.74 o
   2   1   4        651.17        826.20       197.74 o
   3   1   4      46504.86      46394.04       323.58 o
   4   1   4      23233.33      22251.16       315.07 o
   5   1   4       9440.64       9473.26       259.16 o
   6   1   4       7551.50       7332.16       219.43 o
   7   1   4     141008.50     139457.06      1741.37 o
   8   1   4      29871.71      30122.41       352.31 o
   9   1   4      20356.95      20641.89       336.41 o
  10   1   4        877.15        912.34       186.62 o
  11   1   4      16768.84      16710.25       487.25 o
  12   1   4       6585.31       6495.20       180.17 o
  13   1   4       2437.87       2596.88       169.99 o
  14   1   4       3972.82       3568.35       173.41 o
  15   1   4       4114.82       4231.95       207.39 o
  16   1   4       1325.72       1452.74       183.71 o
  17   1   4       7158.53       6993.91       198.76 o
  18   1   4       1967.68       1749.92       167.16 o
  19   1   4      24943.53      23642.44       919.83 o
  20   1   4        962.61       1134.90       175.33 o
  21   1   4       2747.99       2956.46       205.06 o
  22   1   4       3575.68       3832.26       239.54 o
  23   1   4      12464.76      12747.16       233.44 o
   0   2   4      15557.70      15710.53       326.50 o
   1   2   4       1824.80       2025.74       262.45 o
   2   2   4      93444.97      95523.10       675.07 o
   3   2   4       2237.53       2916.44       242.49 o
   4   2   4       1275.82       1569.21       220.70 o
   5   2   4       8691.75       8857.21       232.21 o
   6   2   4       1108.48       1485.55       196.51 o
   7   2   4        107.11        266.41       241.07 o
   8   2   4       6574.42       7340.31       217.85 o
   9   2   4        230.82        277.23       155.58 o
  10   2   4        313.10        380.84       143.76 o
  11   2   4        371.63        528.38       162.87 o
  12   2   4        873.42        915.44       140.70 o
  13   2   4         11.44         32.16       161.67 o
  14   2   4         97.43        370.25       141.32 o
  15   2   4        115.57          4.89       128.01 o
  16   2   4        116.17        129.16       143.25 o
  17   2   4        125.71        213.57       142.13 o
  18   2   4       1060.58        862.80       162.54 o
  19   2   4        265.23        518.72       179.46 o
  20   2   4        172.89        132.76       177.69 o
  21   2   4        174.70        199.36       225.80 o
  22   2   4         89.28        -14.71       273.17 o
  23   2   4         29.56         68.28       226.34 o
   1   3   4      33098.42      35026.86       294.19 o
   2   3   4       1171.18       1266.91       267.35 o
   3   3   4      91466.89      92824.74      1081.42 o
   4   3   4       8850.73       8411.38       257.44 o
   5   3   4       4369.35       4578.32       267.97 o
   6   3   4         11.00         38.35       168.06 o
   7   3   4     190165.23     194392.94      3424.83 o
   8   3   4      23726.10      23406.62       452.82 o
   9   3   4      65387.05      67140.16       948.37 o
  10   3   4       5924.52       5992.71       193.49 o
  11   3   4      19696.82      19440.94       422.76 o
  12   3   4        184.69        366.59       149.25 o
  13   3   4       7782.34       7248.05       175.82 o
  14   3   4       2713.48       2743.22       165.07 o
  15   3   4       4711.38       4632.95       150.89 o
  16   3   4          7.42        -13.96       151.87 o
  17   3   4      11049.45      10704.47       211.87 o
  18   3   4       2061.69       2344.83       181.69 o
  19   3   4      25899.18      25995.27       712.20 o
  20   3   4       1081.23       1127.51       177.74 o
  21   3   4       2765.12       3023.67       256.59 o
  22   3   4       2947.35       2596.28       236.29 o
  23   3   4      11073.58      10687.63       269.13 o
   0   4   4      34684.58      33280.31       427.96 o
   1   4   4      43896.25      43537.88       321.39 o
   2   4   4     104580.38     107647.84       870.33 o
   3   4   4      84658.05      87672.92       445.91 o
   4   4   4       1293.00       1309.05       166.06 o
   5   4   4     368932.22     391163.47      9283.87 o
   6   4   4      13342.01      11975.02       223.15 o
   7   4   4      66900.16      65354.79       449.71 o
   8   4   4      35480.84      36460.24       435.13 o
   9   4   4     177661.36     176367.92      2639.10 o
  10   4   4       2244.88       1791.95       171.31 o
  11   4   4      17034.50      16662.11       271.86 o
  12   4   4       2339.05       2080.41       155.60 o
  13   4   4       2853.86       3047.33       156.66 o
  14   4   4       6384.72       6105.25       155.95 o
  15   4   4      14570.62      13782.26       368.67 o
  16   4   4        181.45        342.60       163.07 o
  17   4   4      50107.66      48572.08       997.18 o
  18   4   4       5809.19       5436.57       230.11 o
  19   4   4      14673.00      14116.56       496.77 o
  20   4   4       6792.53       6757.28       258.42 o
  21   4   4      39850.77      39196.68       807.40 o
  22   4   4         30.91        385.01       205.99 o
  23   4   4        427.65        542.84       199.49 o
   1   5   4        165.93        340.60       202.92 o
   2   5   4       1562.81       1769.16       188.96 o
   3   5   4      55565.16      55834.21       489.63 o
   4   5   4       8030.95       7513.06       197.01 o
   5   5   4      30973.51      31059.11       267.84 o
   6   5   4       8566.90       8669.97       199.07 o
   7   5   4     145605.36     146602.89      1584.31 o
   8   5   4      35283.12      34648.67       434.49 o
   9   5   4      15550.74      14940.23       226.59 o
  10   5   4       3642.20       3394.80       185.87 o
  11   5   4      10248.46       9695.31       188.96 o
  12   5   4       2056.91       2098.19       148.29 o
  13   5   4       1393.79       1284.20       142.99 o
  14   5   4        624.01        630.02       150.68 o
  15   5   4       6307.18       6152.92       175.28 o
  16   5   4        611.51        512.17       153.34 o
  17   5   4       7110.28       7450.05       219.79 o
  18   5   4       5412.51       5060.42       152.92 o
  19   5   4      23179.50      22553.73       832.99 o
  20   5   4          5.03        262.54       172.44 o
  21   5   4       2644.06       2707.51       168.61 o
  22   5   4        455.91        496.59       198.14 o
  23   5   4       7300.97       7123.29       203.61 o
   0   6   4        950.19       1388.56       244.26 o
   1   6   4       2282.81       2533.19       199.16 o
   2   6   4          1.43        106.84       182.04 o
   3   6   4      32282.67      35760.63       386.60 o
   4   6   4        701.98        603.50       204.60 o
   5   6   4       4147.93       4443.02       169.90 o
   6   6   4        268.45        296.91       188.78 o
   7   6   4          3.60        190.02       177.85 o
   8   6   4       1266.03       1086.42       153.47 o
   9   6   4        514.14        491.78       173.63 o
  10   6   4        648.61        620.76       170.48 o
  11   6   4        243.45        402.38       167.95 o
  12   6   4       1147.47       1113.05       152.69 o
  13   6   4       1343.37       1501.14       158.53 o
  14   6   4          6.82         24.52       134.10 o
  15   6   4       2225.53       2483.33       174.63 o
  16   6   4       3594.19       3432.27       162.03 o
  17   6   4       3324.88       3327.36       166.81 o
  18   6   4        489.21        485.74       170.55 o
  19   6   4         10.47        261.15       154.32 o
  20   6   4       1274.58       1379.29       158.38 o
  21   6   4        429.13        493.45       149.05 o
  22   6   4          0.46         49.01       205.06 o
  23   6   4         54.32        343.05       184.85 o
   1   7   4       2285.64       2629.37       206.42 o
   2   7   4       4031.17       4063.02       178.38 o
   3   7   4      46247.84      47676.72       339.07 o
   4   7   4      55308.93      55099.82       846.69 o
   5   7   4      14599.65      14580.58       209.29 o
   6   7   4       1925.91       2364.02       167.14 o
   7   7   4     169541.45     169917.58      1974.62 o
   8   7   4      18173.30      18687.55       268.14 o
   9   7   4      11548.55      11736.39       173.79 o
  10   7   4      13082.57      13703.63       195.28 o
  11   7   4      34822.59      34864.32       647.25 o
  12   7   4       4008.53       4024.26       175.95 o
  13   7   4       1835.49       1740.05       162.63 o
  14   7   4        203.53        257.44       166.16 o
  15   7   4       6256.04       6346.76       177.51 o
  16   7   4       4104.64       4396.58       192.64 o
  17   7   4       9098.89       9179.68       217.18 o
  18   7   4       3018.43       2872.43       189.37 o
  19   7   4      29925.01      30935.39       685.30 o
  20   7   4        252.54        148.01       156.63 o
  21   7   4       3526.26       3550.66       178.91 o
  22   7   4       2162.20       2412.24       219.69 o
  23   7   4       9767.14      10114.72       221.80 o
   0   8   4         42.79        161.68       305.05 o
   1   8   4      87331.06      91288.91       574.21 o
   2   8   4      15001.35      15533.24       217.50 o
   3   8   4       6254.64       6149.50       159.25 o
   4   8   4       2214.05       2056.82       149.88 o
   5   8   4     258875.39     256805.14      4843.95 o
   6   8   4      30920.41      27903.69       422.67 o
   7   8   4      29267.73      29133.45       276.75 o
   8   8   4      10920.55      10572.77       169.13 o
   9   8   4     130781.70     126985.89      1662.30 o
  10   8   4      11005.22      11318.67       249.52 o
  11   8   4      19191.84      18177.95       504.73 o
  12   8   4       4960.64       4823.79       169.75 o
  13   8   4         87.73        298.74       165.69 o
  14   8   4       2834.28       2604.41       153.93 o
  15   8   4      17683.19      17656.74       385.83 o
  16   8   4       6167.71       6059.11       183.49 o
  17   8   4      38682.52      39539.85      1535.76 o
  18   8   4       4165.71       4674.54       174.24 o
  19   8   4       9877.94      10518.66       493.43 o
  20   8   4       3317.80       3396.04       189.78 o
  21   8   4      32330.53      32001.57       866.56 o
  22   8   4          8.59        130.25       171.26 o
  23   8   4        531.17        708.54       197.69 o
   1   9   4      22980.14      23826.47       285.30 o
   2   9   4         20.28        118.11       161.08 o
   3   9   4      42066.86      41532.14       587.10 o
   4   9   4       1278.19       1037.16       176.36 o
   5   9   4        650.37        346.12       156.71 o
   6   9   4       9354.70       9745.97       213.33 o
   7   9   4     120996.88     120317.38      1449.87 o
   8   9   4      12579.24      12387.30       212.11 o
   9   9   4      26561.36      27397.24       339.88 o
  10   9   4         10.81        113.42       155.57 o
  11   9   4        105.47        363.50       146.24 o
  12   9   4          2.80        -34.50       148.60 o
  13   9   4       1710.83       2078.67       174.23 o
  14   9   4        114.79        194.88       176.32 o
  15   9   4       2248.62       2093.51       152.85 o
  16   9   4        167.01        306.56       180.69 o
  17   9   4       6090.68       6601.04       166.48 o
  18   9   4       7735.79       6775.81       173.95 o
  19   9   4      15464.31      14486.52       419.44 o
  20   9   4          3.36        337.75       158.42 o
  21   9   4       1078.40       1035.32       156.35 o
  22   9   4        230.55        410.61       186.86 o
   0  10   4       3109.17       3079.35       196.78 o
   1  10   4       4350.88       4506.03       138.75 o
   2  10   4      34778.90      37245.31       538.21 o
   3  10   4       6620.51       7027.60       160.26 o
   4  10   4        983.03       1231.25       158.46 o
   5  10   4      14846.70      16381.98       230.80 o
   6  10   4       4386.06       4878.92       191.41 o
   7  10   4       3775.93       4159.69       166.95 o
   8  10   4       1487.37       1804.80       164.45 o
   9  10   4       2560.06       2894.29       183.83 o
  10  10   4        467.34        537.53       189.57 o
  11  10   4        629.16        916.58       183.72 o
  12  10   4       2651.46       2701.46       163.07 o
  13  10   4        397.49        437.55       160.19 o
  14  10   4       2431.43       1934.60       178.67 o
  15  10   4       2153.36       2301.31       163.35 o
  16  10   4        236.47        648.39       181.38 o
  17  10   4       2880.69       2765.59       151.09 o
  18  10   4       1678.45       2004.37       200.66 o
  19  10   4        161.31         40.18       154.62 o
  20  10   4        180.84        644.60       184.03 o
  21  10   4         32.79        351.36       205.20 o
  22  10   4        422.22        803.98       207.72 o
   1  11   4        550.54        807.50       138.21 o
   2  11   4      33912.06      34258.84       532.75 o
   3  11   4      77355.79      77011.79      1051.34 o
   4  11   4      28462.54      28610.85       602.27 o
   5  11   4      23647.32      23302.29       329.89 o
   6  11   4        375.85        476.92       158.44 o
   7  11   4     183451.59     184133.08      3454.62 o
   8  11   4      21148.26      21825.89       488.90 o
   9  11   4      13748.01      13461.54       208.00 o
  10  11   4      19370.18      20023.57       468.89 o
  11  11   4      24698.49      24530.59       666.35 o
  12  11   4        513.93        482.48       206.83 o
  13  11   4       5408.87       5476.48       174.20 o
  14  11   4        876.47        905.07       150.34 o
  15  11   4       8193.33       8429.52       199.62 o
  16  11   4       2165.74       2330.94       174.75 o
  17  11   4       4351.49       4590.35       238.23 o
  18  11   4       1109.29       1202.17       292.33 o
  19  11   4      24657.12      24122.93      1224.81 o
  20  11   4         11.10         47.54       235.21 o
  21  11   4       5467.92       5825.75       702.38 o
  22  11   4        773.71       1132.46       222.24 o
   0  12   4      18177.88      19322.83       346.42 o
   1  12   4      27959.82      27658.63       306.54 o
   2  12   4      10640.18      10424.38       212.80 o
   3  12   4       4268.84       3800.63       151.11 o
   4  12   4        318.63        221.21       127.21 o
   5  12   4     177721.34     178368.23      2089.51 o
   6  12   4      31149.32      31232.26       508.06 o
   7  12   4      31578.27      30452.16       692.42 o
   8  12   4       4090.16       4101.10       186.26 o
   9  12   4      83106.30      82143.83      1698.69 o
  10  12   4       7186.23       7343.72       185.26 o
  11  12   4       4693.62       5100.61       194.98 o
  12  12   4       1536.08       1692.90       188.22 o
  13  12   4        204.74        221.32       178.39 o
  14  12   4        923.60        827.42       188.47 o
  15  12   4      23989.02      23919.81      1018.94 o
  16  12   4       2119.03       2259.29       243.25 o
  17  12   4      17578.11      17797.40       717.10 o
  18  12   4       1753.27       1608.04       197.64 o
  19  12   4      11737.28      11456.89      1020.27 o
  20  12   4       1129.73       1415.47       275.16 o
  21  12   4      28909.79      27281.45      1627.10 o
  22  12   4        258.67        194.93       188.42 o
   1  13   4      16974.70      18170.41       230.56 o
   2  13   4       1342.93       1557.18       133.17 o
   3  13   4      45094.57      43687.11       574.81 o
   4  13   4       3784.84       3922.71       140.55 o
   5  13   4       2445.23       2166.55       144.41 o
   6  13   4       8870.62       8812.76       158.21 o
   7  13   4      31403.52      30183.63       448.03 o
   8  13   4       5619.21       5208.03       201.77 o
   9  13   4      12667.58      13024.26       266.72 o
  10  13   4          1.38         85.91       158.61 o
  11  13   4        686.79        816.52       169.87 o
  12  13   4        152.01        130.84       167.52 o
  13  13   4       9764.47      10628.09       312.41 o
  14  13   4         52.78        141.03       169.13 o
  15  13   4       2478.97       2410.42       202.55 o
  16  13   4         43.41        493.16       216.60 o
  17  13   4       6116.95       6808.38       591.49 o
  18  13   4         45.54        247.01       185.70 o
  19  13   4       9344.35       9141.28       399.14 o
  20  13   4        191.99        198.96       183.99 o
  21  13   4         72.18         47.03       170.76 o
   0  14   4        345.59        684.86       204.57 o
   1  14   4       1124.84       1279.92       145.84 o
   2  14   4       1266.79       1304.12       145.64 o
   3  14   4       3955.91       3503.15       148.90 o
   4  14   4         21.49         40.22       141.37 o
   5  14   4       8928.94       9648.55       154.83 o
   6  14   4        269.44        513.99       136.99 o
   7  14   4       1473.91       1595.93       157.08 o
   8  14   4        865.52        910.33       161.90 o
   9  14   4       3521.67       3435.97       155.59 o
  10  14   4        827.79        818.92       166.02 o
  11  14   4       2015.94       2299.14       182.24 o
  12  14   4        476.47        517.81       173.26 o
  13  14   4        228.16        289.06       263.13 o
  14  14   4        852.11        986.42       207.83 o
  15  14   4       2273.48       2486.37       185.21 o
  16  14   4        990.45       1317.69       205.86 o
  17  14   4        436.96        923.86       224.56 o
  18  14   4         24.81       -206.57       237.97 o
  19  14   4        447.06        752.70       216.07 o
  20  14   4        268.06        499.96       194.05 o
  21  14   4        981.04       1147.76       261.95 o
   1  15   4      11191.21      12703.92       192.53 o
   2  15   4       4673.26       4842.95       130.46 o
   3  15   4      46916.20      47842.83       522.44 o
   4  15   4       5139.96       5115.78       159.77 o
   5  15   4       9821.31       9427.61       156.46 o
   6  15   4        729.90        955.55       136.28 o
   7  15   4      64548.41      62001.52       712.37 o
   8  15   4      12120.19      11764.63       192.91 o
   9  15   4       3913.23       3825.63       156.65 o
  10  15   4       6785.01       7165.75       173.17 o
  11  15   4      17677.21      17401.65       504.51 o
  12  15   4        954.18        832.17       199.26 o
  13  15   4       8150.05       9072.36       246.91 o
  14  15   4       1943.11       1769.25       204.83 o
  15  15   4       3342.75       3644.46       248.36 o
  16  15   4       7796.81       7332.10       523.54 o
  17  15   4       7908.32       8066.99       493.22 o
  18  15   4        309.31        710.52       202.05 o
  19  15   4      16037.71      15308.98      1337.47 o
  20  15   4       1129.12       1057.58       243.29 o
  21  15   4       2506.31       2847.86       199.07 o
   0  16   4      21782.20      22372.46       430.25 o
   1  16   4      38360.80      38242.86       377.06 o
   2  16   4      13431.10      13177.45       353.86 o
   3  16   4       1674.27       1752.24       136.27 o
   4  16   4       1483.81       2004.37       152.00 o
   5  16   4      83391.34      81834.91      1327.41 o
   6  16   4       3878.09       3738.97       142.32 o
   7  16   4      18202.41      18026.75       178.54 o
   8  16   4       2121.78       2322.47       194.23 o
   9  16   4      47533.93      46775.84       790.81 o
  10  16   4       3729.48       3311.76       177.06 o
  11  16   4      16442.71      16792.96       630.52 o
  12  16   4       2507.05       2566.93       303.19 o
  13  16   4       1001.76        779.39       201.54 o
  14  16   4          9.16        313.03       205.01 o
  15  16   4      30407.80      30415.93      1906.34 o
  16  16   4       3631.48       3658.05       188.70 o
  17  16   4      19722.27      19662.43       561.30 o
  18  16   4        955.60        992.96       186.45 o
  19  16   4       4014.22       3871.70       369.98 o
  20  16   4       2312.03       2208.37       174.41 o
   1  17   4       3913.03       3763.35       143.84 o
   2  17   4       3858.77       4175.24       143.78 o
   3  17   4      31072.22      30399.14       482.54 o
   4  17   4        115.28        389.55       139.67 o
   5  17   4       1847.13       1913.91       130.30 o
   6  17   4       1749.24       1715.33       153.90 o
   7  17   4      31932.89      31411.07       263.16 o
   8  17   4        795.98        687.00       176.18 o
   9  17   4      14634.36      14539.28       226.13 o
  10  17   4          6.33        179.80       193.35 o
  11  17   4       2043.27       2229.93       221.05 o
  12  17   4        115.12        454.92       200.65 o
  13  17   4      11013.87      11213.68       203.81 o
  14  17   4          4.54        155.94       177.79 o
  15  17   4       7774.06       7681.41       468.42 o
  16  17   4        190.18       -243.21       185.39 o
  17  17   4       1884.40       2204.15       247.30 o
  18  17   4        245.58        294.42       344.86 o
  19  17   4       3806.29       3274.95       240.07 o
  20  17   4         38.75        488.26       207.64 o
   0  18   4       3300.98       3255.05       241.73 o
   1  18   4       3345.26       3500.27       133.27 o
   2  18   4       1385.33       1458.42       143.89 o
   3  18   4       3492.06       3262.44       170.69 o
   4  18   4        510.03        624.73       136.66 o
   5  18   4       7310.94       7163.25       140.13 o
   6  18   4        160.43        436.71       160.00 o
   7  18   4        556.89        622.21       144.80 o
   8  18   4       1555.70       1790.65       157.61 o
   9  18   4       2346.50       2363.71       164.33 o
  10  18   4        581.84        625.50       182.48 o
  11  18   4        129.17        121.34       168.03 o
  12  18   4         47.29        153.13       161.23 o
  13  18   4        286.80        205.73       187.59 o
  14  18   4         79.74        385.76       170.38 o
  15  18   4        305.92        440.92       205.98 o
  16  18   4          0.54        -30.56       163.99 o
  17  18   4        734.81       1171.89       273.16 o
  18  18   4         54.55        792.46       272.71 o
  19  18   4         31.41        -84.90       205.11 o
   1  19   4       1847.89       2266.90       145.15 o
   2  19   4         35.48         85.85       129.52 o
   3  19   4      33042.52      33659.50       460.84 o
   4  19   4      13330.28      13770.90       279.53 o
   5  19   4       3946.23       3622.55       150.85 o
   6  19   4          5.53        219.03       149.06 o
   7  19   4      63833.13      61964.29      1027.83 o
   8  19   4        152.26        169.27       148.82 o
   9  19   4       6099.44       6368.20       162.47 o
  10  19   4       2395.27       2311.31       167.09 o
  11  19   4      10210.59       9977.13       357.46 o
  12  19   4       1226.89       1059.00       178.39 o
  13  19   4       8609.89       9109.51       351.56 o
  14  19   4        820.59        757.27       197.82 o
  15  19   4       4305.25       4843.74       212.91 o
  16  19   4        396.43        546.54       175.42 o
  17  19   4       6245.51       6609.06       270.28 o
  18  19   4        176.61        208.39       225.67 o
  19  19   4      12819.45      12033.08       814.57 o
   0  20   4       5309.66       4820.33       200.50 o
   1  20   4      15438.41      15470.05       223.95 o
   2  20   4        640.21        921.38       131.96 o
   3  20   4        473.22        539.96       130.46 o
   4  20   4       1200.29       1360.56       128.40 o
   5  20   4      45943.45      45462.20       828.17 o
   6  20   4       4670.22       5175.33       159.65 o
   7  20   4      11061.17      11071.82       204.29 o
   8  20   4        211.85        455.94       148.86 o
   9  20   4      33984.97      33379.57       541.32 o
  10  20   4         27.36        327.56       168.82 o
  11  20   4      16195.93      15780.24       358.35 o
  12  20   4         22.87         26.83       198.04 o
  13  20   4        649.36        875.48       178.57 o
  14  20   4        861.23       1208.23       180.58 o
  15  20   4      16067.82      15975.44       748.81 o
  16  20   4        341.29        585.23       181.24 o
  17  20   4      10115.14      10187.81       696.48 o
  18  20   4        149.27        673.50       171.85 o
   1  21   4       2421.50       2019.53       156.40 o
   2  21   4         98.13        134.41       153.52 o
   3  21   4      23263.26      23723.88       380.89 o
   4  21   4        370.19        459.90       137.17 o
   5  21   4         33.32         65.39       145.27 o
   6  21   4       2877.78       2932.81       170.49 o
   7  21   4      13056.26      13794.16       160.22 o
   8  21   4          9.69        104.10       149.66 o
   9  21   4       9900.43      10030.77       235.73 o
  10  21   4        119.34        337.64       166.47 o
  11  21   4         12.23        151.34       184.51 o
  12  21   4        274.50         28.85       174.53 o
  13  21   4       6393.13       6554.33       322.36 o
  14  21   4        518.80       1246.58       377.40 o
  15  21   4       1754.53       1859.99       185.05 o
  16  21   4        235.11        241.15       201.85 o
  17  21   4       2103.33       1946.46       190.35 o
  18  21   4         30.47        339.12       242.28 o
   0  22   4        112.31        138.06       207.80 o
   1  22   4        340.27        364.11       142.67 o
   2  22   4          1.55        332.73       151.57 o
   3  22   4        454.58        387.89       137.54 o
   4  22   4         25.95        223.29       133.75 o
   5  22   4       4305.17       4048.78       149.16 o
   6  22   4        393.66        531.08       126.44 o
   7  22   4       2543.09       2400.35       139.39 o
   8  22   4        109.59        338.35       138.56 o
   9  22   4       4057.49       3863.27       155.86 o
  10  22   4        729.76        649.02       155.36 o
  11  22   4         45.54        375.14       223.27 o
  12  22   4        294.17        684.06       287.18 o
  13  22   4         37.29          9.32       254.41 o
  14  22   4        227.90        427.39       162.16 o
  15  22   4         22.48         63.57       180.27 o
  16  22   4        116.36        371.63       185.38 o
  17  22   4        203.70        446.15       186.51 o
   1  23   4        981.15       1219.75       121.88 o
   2  23   4        572.86        835.13       144.12 o
   3  23   4      23818.15      23782.98       423.25 o
   4  23   4       5930.86       5848.81       219.73 o
   5  23   4       2198.48       2286.50       166.71 o
   6  23   4         27.91        242.54       139.74 o
   7  23   4      40284.93      38987.55       776.93 o
   8  23   4       2631.91       2745.58       143.76 o
   9  23   4       7008.13       6676.39       262.17 o
  10  23   4       3352.01       3518.27       161.31 o
  11  23   4       4937.80       5284.52       568.22 o
  12  23   4         33.89         96.92       176.24 o
  13  23   4       4889.96       5212.03       631.20 o
  14  23   4        254.73        389.02       201.65 o
  15  23   4       2335.51       2962.90       239.24 o
  16  23   4        465.77        937.52       191.94 o
   0  24   4       1070.63        892.37       227.90 o
   1  24   4      17447.62      17029.87       232.85 o
   2  24   4       1801.65       2008.00       132.46 o
   3  24   4        414.94        556.48       133.24 o
   4  24   4        513.70        597.88       166.56 o
   5  24   4      26213.52      27881.07       679.71 o
   6  24   4       4736.36       5352.55       210.60 o
   7  24   4       7650.00       7440.03       157.17 o
   8  24   4       3641.58       3720.21       148.12 o
   9  24   4      17612.38      18110.61       430.78 o
  10  24   4       4492.98       4685.04       205.29 o
  11  24   4      11771.28      11319.70       670.79 o
  12  24   4         37.93         25.46       287.58 o
  13  24   4        830.86       1262.40       198.55 o
  14  24   4         54.54       -179.95       177.58 o
  15  24   4      10640.00      10124.47       741.16 o
   1  25   4       3751.75       3303.27       167.08 o
   2  25   4          5.71         14.04       140.51 o
   3  25   4      13439.99      13509.92       313.83 o
   4  25   4       1977.74       2309.55       164.72 o
   5  25   4        448.84        740.44       161.90 o
   6  25   4         77.93         89.21       137.83 o
   7  25   4       5773.73       6646.44       320.10 o
   8  25   4        496.57        713.10       132.51 o
   9  25   4       5516.35       5191.93       151.89 o
  10  25   4       1047.44       1664.73       259.87 o
  11  25   4        741.79       1359.19       297.71 o
  12  25   4        691.41        615.61       272.35 o
  13  25   4       5263.12       5411.38       422.90 o
  14  25   4        343.19        735.04       198.72 o
  15  25   4       1211.65        871.14       205.54 o
   0  26   4         75.92        474.35       196.38 o
   1  26   4        118.78        264.63       131.30 o
   2  26   4        160.74        376.23       129.12 o
   3  26   4         22.61        149.18       130.88 o
   4  26   4         56.41        269.53       137.32 o
   5  26   4       3010.34       2613.39       152.98 o
   6  26   4         30.27         70.45       131.08 o
   7  26   4       2080.35       1827.20       133.81 o
   8  26   4        574.32        855.92       148.94 o
   9  26   4       1754.81       1899.80       153.35 o
  10  26   4         31.18        418.89       244.04 o
  11  26   4        769.54       1236.94       269.34 o
  12  26   4         14.31         30.18       162.24 o
  13  26   4         37.10        503.34       223.19 o
  14  26   4         13.22         87.33       305.60 o
   1  27   4       1264.04       1374.96       143.09 o
   2  27   4        154.36        132.71       132.33 o
   3  27   4      18442.70      17936.06       470.77 o
   4  27   4       3599.96       3695.10       136.14 o
   5  27   4        817.06        933.40       149.55 o
   6  27   4        414.14        690.96       161.15 o
   7  27   4      16707.69      15641.40       557.50 o
   8  27   4        923.61        905.40       149.15 o
   9  27   4       2756.60       2624.26       145.07 o
  10  27   4        488.11        800.37       193.24 o
  11  27   4       3260.73       3525.84       535.04 o
  12  27   4       1053.08       1884.73       388.83 o
  13  27   4       3335.24       3402.16       218.82 o
   0  28   4          6.34         50.66       199.76 o
   1  28   4      10059.92      10013.69       235.20 o
   2  28   4        915.22       1217.67       126.10 o
   3  28   4         52.87        312.52       119.75 o
   4  28   4         34.76         37.85       149.06 o
   5  28   4      23180.56      22932.66       649.31 o
   6  28   4       1300.50       1709.94       143.06 o
   7  28   4       3309.91       3425.37       148.48 o
   8  28   4        283.02        361.41       148.93 o
   9  28   4       8217.43       8847.67       312.27 o
  10  28   4        667.04        844.26       162.42 o
  11  28   4       6167.75       5506.07       460.97 o
  12  28   4         74.84        286.81       210.35 o
   1  29   4       2651.99       2210.35       137.51 o
   2  29   4         76.36        321.50       151.71 o
   3  29   4       5395.69       5322.13       274.98 o
   4  29   4        463.56        660.24       127.78 o
   5  29   4         33.33        163.92       157.39 o
   6  29   4        198.60        142.13       148.92 o
   7  29   4       2597.43       3015.78       171.24 o
   8  29   4         20.96        -16.36       147.98 o
   9  29   4       2731.61       2818.23       197.23 o
  10  29   4         15.32        407.71       177.37 o
   0  30   4        348.78        383.55       179.49 o
   1  30   4         30.75         29.26       159.32 o
   2  30   4         10.74        -28.52       127.40 o
   3  30   4          1.22        -61.62       128.50 o
   4  30   4         61.16        135.32       140.85 o
   5  30   4       2831.00       2550.36       148.06 o
   6  30   4        699.58        673.73       168.40 o
   7  30   4       1397.77       1450.72       167.53 o
   8  30   4       1008.99       1023.81       170.85 o
   9  30   4        367.58        443.65       156.69 o
   1  31   4       2011.08       2167.17       206.07 o
   2  31   4         83.80        159.25       143.47 o
   3  31   4      11039.71      10649.67       382.76 o
   4  31   4        956.82       1259.56       147.56 o
   5  31   4         27.01         88.50       151.13 o
   6  31   4        271.54        122.39       146.41 o
   7  31   4      11386.68      10291.93       303.91 o
   0  32   4        517.50        552.58       204.67 o
   1  32   4       3834.00       3272.05       141.17 o
   2  32   4        726.05        870.07       130.23 o
   3  32   4        382.70        471.03       131.75 o
   1   1   5      50790.28      51604.12       312.01 o
   2   1   5      28570.98      27165.45       325.58 o
   3   1   5      34288.86      33188.19       288.71 o
   4   1   5       3770.05       4778.15       227.50 o
   5   1   5      61489.79      62170.12       853.16 o
   6   1   5      39337.97      39647.62       404.16 o
   7   1   5     145118.94     147739.00       649.03 o
   8   1   5      14523.23      15271.43       272.93 o
   9   1   5        282.94        270.45       198.20 o
  10   1   5      16194.70      15974.55       433.34 o
  11   1   5      36627.93      36469.71      1098.82 o
  12   1   5      18362.08      18110.31       528.97 o
  13   1   5        662.58        828.84       160.93 o
  14   1   5       4762.61       4438.79       212.80 o
  15   1   5       5247.01       5339.00       191.49 o
  16   1   5       8427.89       8183.67       308.60 o
  17   1   5       1057.45        991.33       201.06 o
  18   1   5       9661.69       9330.79       327.38 o
  19   1   5      16474.79      15901.00       650.75 o
  20   1   5        547.25        684.68       161.30 o
  21   1   5       7880.70       7681.84       423.48 o
  22   1   5       4591.09       4427.62       211.82 o
  23   1   5       7748.56       8022.90       364.38 o
   0   2   5     161934.00     160369.84      1379.39 o
   1   2   5      12576.55      12688.56       264.03 o
   2   2   5         39.75        216.19       198.04 o
   3   2   5      58513.64      60052.60       362.93 o
   4   2   5      90755.05      88850.39       554.43 o
   5   2   5     174998.33     177130.50      1843.84 o
   6   2   5      50637.36      53919.00       343.14 o
   7   2   5      28923.08      29562.25       308.52 o
   8   2   5      10288.92      11174.10       232.47 o
   9   2   5     190602.75     195386.73      2591.66 o
  10   2   5      61189.91      61536.81      1047.74 o
  11   2   5         44.24        118.67       145.10 o
  12   2   5      36081.48      35610.84       645.29 o
  13   2   5         86.24        144.43       160.05 o
  14   2   5      28751.93      27961.85       955.40 o
  15   2   5        109.29        120.10       151.38 o
  16   2   5      19170.42      19082.15       476.02 o
  17   2   5      32561.74      32744.73       995.85 o
  18   2   5        543.74        633.16       150.18 o
  19   2   5       3507.08       3407.54       157.55 o
  20   2   5      15140.79      14270.75       266.02 o
  21   2   5      21243.43      21552.83       459.94 o
  22   2   5       8722.05       8531.40       454.37 o
  23   2   5       1155.19       1142.98       202.95 o
   1   3   5      10655.67      10718.75       225.90 o
   2   3   5     153410.19     155430.56      1123.77 o
   3   3   5      31393.36      30865.57       358.36 o
   4   3   5         60.96        207.06       215.13 o
   5   3   5      32201.40      30791.06       637.48 o
   6   3   5      32399.04      34570.13       301.61 o
   7   3   5      85719.91      85069.14      1466.16 o
   8   3   5      44800.31      46633.83       647.15 o
   9   3   5       5537.21       5846.40       167.23 o
  10   3   5      19640.69      19080.08       215.96 o
  11   3   5      20743.13      20568.96       446.97 o
  12   3   5      21553.02      21111.28       459.57 o
  13   3   5        286.04        436.92       128.10 o
  14   3   5      19464.21      18466.58       283.24 o
  15   3   5       3774.01       3649.32       170.47 o
  16   3   5       3897.52       3852.87       171.44 o
  17   3   5       1317.44       1281.32       144.99 o
  18   3   5      10504.03      10294.54       326.17 o
  19   3   5      11720.32      10914.17       509.18 o
  20   3   5       1200.02       1163.17       150.58 o
  21   3   5       2001.53       1971.00       180.98 o
  22   3   5        913.54        934.06       180.04 o
  23   3   5       3405.38       3278.38       243.55 o
   0   4   5         44.70        185.41       329.09 o
   1   4   5        273.94        143.83       191.16 o
   2   4   5         34.72        114.23       204.48 o
   3   4   5       1291.76       1251.44       192.17 o
   4   4   5       1672.95       1687.43       146.57 o
   5   4   5       3943.84       4143.28       197.58 o
   6   4   5          4.08        172.34       204.97 o
   7   4   5       1204.92       1251.74       205.62 o
   8   4   5       5194.83       6134.57       191.74 o
   9   4   5       3881.95       4701.30       149.65 o
  10   4   5       4200.47       4425.94       170.10 o
  11   4   5       1248.30       1542.02       133.57 o
  12   4   5        932.42        919.81       143.55 o
  13   4   5       1595.53       1642.05       134.67 o
  14   4   5        101.40        202.60       138.31 o
  15   4   5       3018.57       3120.57       156.54 o
  16   4   5       1732.50       1850.40       166.89 o
  17   4   5        158.15        234.31       146.47 o
  18   4   5         51.68        146.17       159.25 o
  19   4   5          3.50         28.28       162.51 o
  20   4   5        270.46        256.60       145.34 o
  21   4   5        219.67        355.86       163.55 o
  22   4   5          9.01         20.58       182.43 o
  23   4   5        574.87        550.91       182.15 o
   1   5   5        615.27        802.93       184.99 o
   2   5   5     121043.10     122578.16       441.44 o
   3   5   5      39146.56      39329.23       466.38 o
   4   5   5      14848.90      16830.16       221.55 o
   5   5   5       8755.26       9072.04       201.31 o
   6   5   5      16872.99      17339.91       223.79 o
   7   5   5      96966.56      99443.28      1422.18 o
   8   5   5      17119.53      17382.76       242.76 o
   9   5   5       2464.09       2696.26       167.06 o
  10   5   5      13253.77      13344.70       236.76 o
  11   5   5      10970.08      11514.85       190.06 o
  12   5   5      40439.71      39379.55       577.95 o
  13   5   5         21.40         65.23       131.89 o
  14   5   5      17472.12      16862.73       267.73 o
  15   5   5       1314.05       1630.85       152.07 o
  16   5   5       8348.42       8566.97       260.63 o
  17   5   5       1259.33       1402.29       152.36 o
  18   5   5      14063.27      13532.36       332.87 o
  19   5   5      24642.97      24786.92       516.12 o
  20   5   5       4118.93       3857.19       147.69 o
  21   5   5       2996.62       3019.59       155.85 o
  22   5   5        585.55        754.11       157.16 o
  23   5   5       3744.54       3825.44       189.09 o
   0   6   5      43769.45      39981.13       379.18 o
   1   6   5      22058.69      22925.86       233.51 o
   2   6   5       1057.52       1123.07       176.12 o
   3   6   5      39479.15      39548.64       455.36 o
   4   6   5      68070.44      66022.52       742.13 o
   5   6   5     141867.23     138440.97      2880.13 o
   6   6   5      26791.03      28369.12       295.32 o
   7   6   5       5473.02       4740.96       156.64 o
   8   6   5        185.19        355.95       140.25 o
   9   6   5      86091.06      83163.63      1150.91 o
  10   6   5      49095.09      48224.29       844.49 o
  11   6   5       1320.82       1601.36       152.50 o
  12   6   5      32117.91      32433.74       562.75 o
  13   6   5          1.65        -69.44       141.27 o
  14   6   5      21864.11      21544.36       465.04 o
  15   6   5       4758.83       4778.53       153.06 o
  16   6   5      28501.81      27676.83       575.92 o
  17   6   5      37385.56      36559.50      1317.50 o
  18   6   5       1474.25       1474.53       151.71 o
  19   6   5       3841.00       3835.58       245.02 o
  20   6   5       6781.11       6650.12       165.36 o
  21   6   5      13034.67      13448.29       301.00 o
  22   6   5       3393.14       2856.32       175.34 o
  23   6   5       2060.15       1956.01       179.29 o
   1   7   5       6443.98       6769.27       187.32 o
   2   7   5      92556.43      93315.31      1080.48 o
   3   7   5      36685.77      37747.95       523.45 o
   4   7   5        130.49        144.57       154.45 o
   5   7   5      10513.70      10383.86       184.72 o
   6   7   5      11668.22      12108.81       198.94 o
   7   7   5      36658.28      34393.87       442.37 o
   8   7   5      33383.06      34185.35       551.50 o
   9   7   5        995.39        904.38       141.43 o
  10   7   5       8746.46       8460.05       177.98 o
  11   7   5       5265.08       5132.43       206.00 o
  12   7   5       4905.73       4710.09       203.86 o
  13   7   5        475.55        685.07       183.97 o
  14   7   5      12170.02      11906.23       427.88 o
  15   7   5       4175.43       4392.38       172.33 o
  16   7   5       6906.42       6854.74       217.68 o
  17   7   5       5943.04       6065.22       179.32 o
  18   7   5       8639.14       9195.36       381.24 o
  19   7   5       9921.96       9209.93       334.12 o
  20   7   5        528.41        677.32       199.25 o
  21   7   5       1161.01       1118.04       188.69 o
  22   7   5        838.06        928.40       183.23 o
  23   7   5       1527.10       1581.97       161.34 o
   0   8   5      12297.91      12956.29       435.42 o
   1   8   5       3236.23       3118.48       163.41 o
   2   8   5       8763.80       9671.87       222.26 o
   3   8   5      10362.28      10625.21       192.46 o
   4   8   5       1401.43       1408.13       204.71 o
   5   8   5       7616.79       8104.69       199.97 o
   6   8   5        173.38        334.80       156.26 o
   7   8   5       3882.33       4303.71       154.56 o
   8   8   5       1071.40        994.49       178.04 o
   9   8   5       8477.17       8793.65       169.65 o
  10   8   5       3352.79       3758.37       154.42 o
  11   8   5      10747.92      10956.76       214.00 o
  12   8   5        266.57        319.62       155.98 o
  13   8   5        555.91        595.27       146.68 o
  14   8   5        293.64        716.26       154.90 o
  15   8   5       2229.86       2534.35       159.52 o
  16   8   5        357.63        265.28       157.91 o
  17   8   5       1059.93       1098.46       151.16 o
  18   8   5       1063.75        915.94       160.70 o
  19   8   5         10.83        -82.68       151.42 o
  20   8   5        105.14        244.67       159.14 o
  21   8   5        282.79        389.43       154.00 o
  22   8   5        883.20        903.11       174.82 o
   1   9   5      16903.58      16825.38       205.72 o
   2   9   5      68756.94      69838.06       423.45 o
   3   9   5      46028.98      48439.24       630.17 o
   4   9   5       3478.92       4016.79       160.55 o
   5   9   5      52538.28      55234.32       949.40 o
   6   9   5       4115.65       4242.55       165.45 o
   7   9   5      54860.46      52270.88       662.68 o
   8   9   5       3013.13       2743.84       137.24 o
   9   9   5        396.62        361.06       180.80 o
  10   9   5        948.29       1042.02       144.20 o
  11   9   5      45367.30      46643.59       615.22 o
  12   9   5      29371.95      29309.33       560.65 o
  13   9   5       3870.54       3808.68       175.99 o
  14   9   5      14366.75      13844.82       404.84 o
  15   9   5       8005.40       8107.51       168.49 o
  16   9   5       2919.86       3030.98       159.62 o
  17   9   5        342.28        446.13       150.41 o
  18   9   5       7149.65       7402.27       222.30 o
  19   9   5      12311.21      12755.69       465.11 o
  20   9   5        188.70        494.91       179.23 o
  21   9   5       3122.48       2893.85       169.77 o
  22   9   5       2305.51       2267.22       168.92 o
   0  10   5     159694.22     162933.55      2535.46 o
   1  10   5       3676.05       3626.81       152.23 o
   2  10   5       1976.19       2232.63       163.43 o
   3  10   5      32810.83      31327.22       476.82 o
   4  10   5      38984.59      38103.09       564.61 o
   5  10   5      70849.93      67422.73       711.22 o
   6  10   5      36286.77      37735.54       871.61 o
   7  10   5      15732.40      15411.27       254.20 o
   8  10   5        798.25        866.28       156.78 o
   9  10   5      94484.41      94963.14      1092.89 o
  10  10   5      50596.82      49148.01       788.05 o
  11  10   5       4305.69       4657.38       171.10 o
  12  10   5      37147.75      36256.40       769.17 o
  13  10   5        220.53        494.06       151.92 o
  14  10   5       8731.70       8936.57       197.72 o
  15  10   5       2185.43       2218.22       177.54 o
  16  10   5      25202.03      24942.54       395.81 o
  17  10   5      19241.94      18880.10       429.56 o
  18  10   5       4631.55       4498.72       182.80 o
  19  10   5       6736.91       6393.28       175.08 o
  20  10   5       8822.59       8675.46       190.55 o
  21  10   5       9500.03       9653.26       280.60 o
  22  10   5       7555.66       7717.28       378.48 o
   1  11   5         67.35        269.81       142.98 o
   2  11   5      59498.15      59337.84       830.50 o
   3  11   5      32549.92      32701.12       558.62 o
   4  11   5       3474.18       3302.94       164.17 o
   5  11   5       9695.16       9754.46       164.24 o
   6  11   5      10464.58      10315.09       225.25 o
   7  11   5      38871.61      37741.71       663.66 o
   8  11   5      29829.32      29740.65       723.46 o
   9  11   5       4457.19       4777.68       178.56 o
  10  11   5       7883.48       8073.70       169.63 o
  11  11   5       6016.89       5538.21       190.18 o
  12  11   5       2149.03       2437.30       198.42 o
  13  11   5        490.48        909.91       210.19 o
  14  11   5       4803.59       4622.05       179.50 o
  15  11   5       7698.91       7551.23       250.56 o
  16  11   5       5971.90       5924.69       183.19 o
  17  11   5       2785.72       3324.51       167.09 o
  18  11   5      13408.67      13890.16       401.74 o
  19  11   5       3919.03       3586.91       226.79 o
  20  11   5       1615.17       1526.86       205.12 o
  21  11   5       1531.80       1520.49       185.70 o
  22  11   5        392.51        806.45       213.57 o
   0  12   5        610.95        545.35       176.46 o
   1  12   5        693.56        963.36       149.79 o
   2  12   5          5.56         28.87       153.44 o
   3  12   5      13364.57      14107.89       174.47 o
   4  12   5       4685.83       5004.34       170.73 o
   5  12   5       4701.94       4535.60       160.05 o
   6  12   5       3002.33       3081.65       156.24 o
   7  12   5        490.29        727.53       166.34 o
   8  12   5          2.22        122.03       154.50 o
   9  12   5       7740.45       8120.52       177.98 o
  10  12   5         12.04         47.03       150.00 o
  11  12   5       1343.25       1534.28       165.99 o
  12  12   5        206.06        528.93       167.09 o
  13  12   5         50.64       -174.98       169.16 o
  14  12   5         94.47        -50.15       173.37 o
  15  12   5        393.99        518.38       181.70 o
  16  12   5        680.47        638.85       161.85 o
  17  12   5       3018.69       3153.52       175.46 o
  18  12   5        503.87        630.44       200.31 o
  19  12   5          3.17       -371.10       273.41 o
  20  12   5         36.92        501.55       200.82 o
  21  12   5        193.42        320.16       170.80 o
   1  13   5      19280.71      19598.25       219.07 o
   2  13   5      84244.35      87650.12      1443.74 o
   3  13   5      14565.39      13761.85       215.45 o
   4  13   5       4875.28       5022.04       150.92 o
   5  13   5       5449.24       4874.42       160.28 o
   6  13   5       4850.89       4318.02       170.45 o
   7  13   5      80133.28      79829.48      2031.66 o
   8  13   5       7850.70       7596.36       169.44 o
   9  13   5       9646.65       9816.43       217.18 o
  10  13   5       1257.35       1643.27       146.44 o
  11  13   5      12727.42      12570.40       228.91 o
  12  13   5      17554.62      17423.99       433.05 o
  13  13   5       1109.40        957.68       172.78 o
  14  13   5      17239.70      17531.95       665.03 o
  15  13   5       5055.07       4858.52       164.54 o
  16  13   5       3902.88       4470.40       326.81 o
  17  13   5        721.13       1139.07       251.69 o
  18  13   5      10104.85      10278.52       395.22 o
  19  13   5       8433.90       9007.00       223.73 o
  20  13   5        586.16        691.93       186.01 o
  21  13   5       3728.75       3795.20       269.24 o
   0  14   5      65787.00      65590.33      1746.19 o
   1  14   5      11163.22      11337.89       153.46 o
   2  14   5         58.74        154.99       140.16 o
   3  14   5      27896.98      27798.54       448.59 o
   4  14   5      49656.14      50457.92       568.85 o
   5  14   5      57302.11      56919.35       989.52 o
   6  14   5      14584.57      14756.49       222.70 o
   7  14   5      12674.14      12201.81       213.56 o
   8  14   5        972.16       1306.13       156.21 o
   9  14   5      41527.76      40592.51       664.96 o
  10  14   5      22021.21      22406.50       348.63 o
  11  14   5       2433.92       2661.74       174.24 o
  12  14   5      17035.96      17683.63       292.50 o
  13  14   5       1772.54       1788.74       166.50 o
  14  14   5      26510.20      25757.28       808.37 o
  15  14   5       3604.26       3884.85       211.51 o
  16  14   5      20405.29      19556.93       704.20 o
  17  14   5      15060.71      15192.14       761.01 o
  18  14   5        543.52        398.28       183.03 o
  19  14   5       2264.54       3189.85       411.29 o
  20  14   5       3951.83       3825.62       250.75 o
  21  14   5      11913.37      11613.62       295.45 o
   1  15   5       5590.77       5701.72       142.40 o
   2  15   5      47272.19      47430.64       861.83 o
   3  15   5      19332.87      19442.59       268.58 o
   4  15   5      10907.64      10647.99       138.61 o
   5  15   5       6963.50       7048.91       140.07 o
   6  15   5        618.93        655.87       125.58 o
   7  15   5      15295.36      14861.88       221.23 o
   8  15   5      11028.92      10999.31       190.25 o
   9  15   5        870.98        849.39       150.73 o
  10  15   5       1196.61       1246.72       156.15 o
  11  15   5       2268.06       2149.04       168.52 o
  12  15   5       7856.95       7512.73       324.00 o
  13  15   5        151.35        331.47       187.31 o
  14  15   5      13955.68      13771.68       254.69 o
  15  15   5       1181.73       1727.64       327.55 o
  16  15   5        223.28        565.96       180.48 o
  17  15   5       1013.36        829.69       233.64 o
  18  15   5       3150.34       3276.33       173.33 o
  19  15   5       4339.98       4523.14       213.16 o
  20  15   5        685.98       1131.29       187.08 o
   0  16   5      10294.43      10235.59       230.98 o
   1  16   5       2759.15       2834.98       138.33 o
   2  16   5        102.72        258.94       119.16 o
   3  16   5       3802.44       3668.39       126.55 o
   4  16   5       3358.64       3590.13       144.50 o
   5  16   5       6983.56       6720.18       133.34 o
   6  16   5       2787.87       3092.00       144.41 o
   7  16   5       2257.92       2537.02       146.19 o
   8  16   5        414.75        644.17       173.05 o
   9  16   5       8107.57       7865.05       167.77 o
  10  16   5         24.30        198.75       169.29 o
  11  16   5       1272.61       1684.46       190.16 o
  12  16   5        674.90       1164.17       168.29 o
  13  16   5        382.44        470.08       168.10 o
  14  16   5        308.96        309.24       166.78 o
  15  16   5        806.30       1290.47       206.15 o
  16  16   5       2215.24       2226.75       186.74 o
  17  16   5       1530.67       1708.58       186.44 o
  18  16   5        471.86        464.94       276.97 o
  19  16   5        530.98        533.74       204.24 o
  20  16   5        126.68         32.74       330.65 o
   1  17   5        696.78        660.59       126.84 o
   2  17   5      55482.12      57070.68       971.89 o
   3  17   5      29726.91      30261.32       259.37 o
   4  17   5       5438.55       5268.73       149.26 o
   5  17   5      18898.43      17884.38       281.86 o
   6  17   5         86.82        220.22       131.43 o
   7  17   5      29188.44      28303.60       456.57 o
   8  17   5       1234.42       1020.76       144.45 o
   9  17   5         32.17        152.60       144.10 o
  10  17   5         99.57        195.39       168.56 o
  11  17   5      12374.26      12239.30       387.48 o
  12  17   5      18266.08      18737.56       657.78 o
  13  17   5        888.19       1039.07       176.55 o
  14  17   5      18552.31      18417.13       764.75 o
  15  17   5       7406.57       7538.44       433.99 o
  16  17   5       1085.04       1367.87       275.46 o
  17  17   5       2647.58       2766.81       246.08 o
  18  17   5       5067.45       5336.32       310.49 o
  19  17   5       6926.00       6925.64       458.40 o
  20  17   5        112.31         51.51       171.44 o
   0  18   5      70620.27      72162.68      1317.19 o
   1  18   5      19190.28      19888.12       336.80 o
   2  18   5        342.05        314.14       127.51 o
   3  18   5       7405.27       7301.61       155.90 o
   4  18   5      22487.28      22373.34       322.10 o
   5  18   5      25590.41      24474.67       330.32 o
   6  18   5       6027.19       5750.44       180.29 o
   7  18   5       3698.53       3551.46       146.40 o
   8  18   5          3.70        143.04       140.48 o
   9  18   5      12844.00      13066.82       236.15 o
  10  18   5      29921.24      28575.42       339.73 o
  11  18   5        239.62        192.44       150.69 o
  12  18   5      20665.46      20510.12       347.57 o
  13  18   5       1222.50        975.39       183.18 o
  14  18   5      16551.92      16465.89       565.72 o
  15  18   5       7476.39       7632.41       363.66 o
  16  18   5      11993.02      12620.71       746.00 o
  17  18   5       7200.07       8059.72       488.82 o
  18  18   5        404.42        407.61       272.74 o
  19  18   5       2678.76       2780.76       378.26 o
   1  19   5      10578.92       9699.41       160.52 o
   2  19   5      20491.07      20119.13       197.29 o
   3  19   5       9897.03       9934.05       145.34 o
   4  19   5       4396.49       4081.12       150.63 o
   5  19   5         61.05         47.09       134.59 o
   6  19   5       1742.20       1954.54       136.13 o
   7  19   5      11124.03      11435.80       190.45 o
   8  19   5       5552.16       5408.13       143.92 o
   9  19   5       2152.02       2351.74       174.71 o
  10  19   5       2052.68       2190.21       154.94 o
  11  19   5          6.95        181.06       153.18 o
  12  19   5       4530.18       4588.21       200.75 o
  13  19   5       4124.98       4184.12       202.27 o
  14  19   5       5491.20       5492.74       209.44 o
  15  19   5       1721.21       1860.21       171.06 o
  16  19   5        976.94       1006.84       168.40 o
  17  19   5        404.13        301.86       185.39 o
  18  19   5       1887.86       2040.91       172.53 o
  19  19   5        645.03        640.93       189.60 o
   0  20   5      16806.75      17305.05       317.79 o
   1  20   5       3384.98       3530.89       133.95 o
   2  20   5       1673.35       1857.32       147.12 o
   3  20   5       3818.06       3298.68       135.08 o
   4  20   5        136.36        224.42       132.99 o
   5  20   5       1148.90       1108.02       128.21 o
   6  20   5       1789.11       1988.75       153.97 o
   7  20   5       1238.66       1133.29       127.89 o
   8  20   5         28.15        -59.36       132.09 o
   9  20   5       2400.22       2359.27       174.60 o
  10  20   5        879.61       1093.23       182.87 o
  11  20   5         70.21        390.67       184.31 o
  12  20   5       1996.30       2046.63       213.61 o
  13  20   5        244.71        483.51       260.35 o
  14  20   5       1027.75       1197.55       286.96 o
  15  20   5        182.35        374.17       181.05 o
  16  20   5          8.35        270.98       179.75 o
  17  20   5        685.32       1088.60       239.34 o
  18  20   5        685.44        705.87       244.84 o
   1  21   5       1848.54       2229.61       155.50 o
   2  21   5      30726.52      31519.39       467.59 o
   3  21   5      15521.37      15359.79       237.83 o
   4  21   5       1495.29       1641.74       137.92 o
   5  21   5       5786.44       5708.83       163.14 o
   6  21   5       2636.10       2584.65       132.01 o
   7  21   5      10440.78      10249.69       196.41 o
   8  21   5       7323.89       7079.02       152.31 o
   9  21   5         42.74        230.81       163.50 o
  10  21   5       1458.39       1805.65       150.53 o
  11  21   5       5964.12       5795.28       300.28 o
  12  21   5       9966.65       9952.95       591.89 o
  13  21   5        717.16       1076.81       245.45 o
  14  21   5      10080.15      10602.25       452.89 o
  15  21   5        889.65       1142.09       182.46 o
  16  21   5       2490.91       2139.85       206.45 o
  17  21   5       1302.09       1509.07       169.68 o
   0  22   5      23076.60      25152.35       441.58 o
   1  22   5       4662.01       4342.38       151.50 o
   2  22   5        246.51        442.20       127.67 o
   3  22   5        898.14        978.40       134.86 o
   4  22   5      15391.31      15734.28       263.45 o
   5  22   5      22414.56      22480.72       435.27 o
   6  22   5      14717.37      14557.16       297.42 o
   7  22   5       1751.64       1923.66       140.90 o
   8  22   5         72.20        296.36       138.13 o
   9  22   5      22172.76      21407.74       398.03 o
  10  22   5      21120.16      20600.82       353.24 o
  11  22   5       6269.31       6457.06       279.48 o
  12  22   5       7665.31       7747.34       458.71 o
  13  22   5          4.59         95.93       176.38 o
  14  22   5       6900.49       7092.22       382.83 o
  15  22   5        885.19       1635.03       328.80 o
  16  22   5       7169.76       7550.42       691.03 o
  17  22   5       3516.13       3474.95       269.14 o
   1  23   5       2363.48       2157.10       160.59 o
   2  23   5      10657.75      11106.29       234.87 o
   3  23   5       3364.24       3546.29       156.79 o
   4  23   5      11287.69      10511.61       168.58 o
   5  23   5         19.14         98.53       147.52 o
   6  23   5         31.29          5.47       139.57 o
   7  23   5       3934.87       4173.87       137.50 o
   8  23   5       4399.08       4922.42       177.85 o
   9  23   5       2186.59       2199.65       152.35 o
  10  23   5         27.52         44.70       138.31 o
  11  23   5       1000.57       1137.69       184.28 o
  12  23   5       4243.80       4135.97       284.58 o
  13  23   5       2661.23       2758.85       189.83 o
  14  23   5       3347.36       3338.42       260.20 o
  15  23   5       1458.25       1807.21       180.12 o
  16  23   5        101.17        -75.34       170.68 o
   0  24   5       1737.61       1636.39       183.34 o
   1  24   5        178.20        334.85       122.89 o
   2  24   5       1699.56       1746.27       141.69 o
   3  24   5       1274.88       1068.88       141.44 o
   4  24   5       5085.10       5155.76       138.94 o
   5  24   5       3727.81       3486.52       131.93 o
   6  24   5       3473.61       3453.46       142.40 o
   7  24   5        545.31        609.71       140.97 o
   8  24   5       1714.96       1848.35       135.73 o
   9  24   5       1703.74       1631.92       153.77 o
  10  24   5         70.21        251.04       158.75 o
  11  24   5        473.92        324.85       181.89 o
  12  24   5       1014.90       1350.72       182.52 o
  13  24   5         22.43        176.72       197.42 o
  14  24   5       1086.82       1076.18       180.91 o
  15  24   5         37.20         87.35       313.11 o
   1  25   5        180.41        291.57       116.90 o
   2  25   5      14185.75      14675.35       213.95 o
   3  25   5       7266.94       7025.08       217.42 o
   4  25   5       2408.65       2637.26       127.85 o
   5  25   5       1495.76       1450.87       162.64 o
   6  25   5       2853.72       2594.36       134.73 o
   7  25   5      16939.77      17210.35       407.44 o
   8  25   5       5411.87       5153.57       186.24 o
   9  25   5        174.75        255.24       146.76 o
  10  25   5        395.84        551.95       157.14 o
  11  25   5       2378.88       2058.78       159.15 o
  12  25   5       4598.95       4439.61       482.24 o
  13  25   5       1151.71       1314.81       206.72 o
  14  25   5       5494.37       5517.34       396.49 o
   0  26   5      16958.17      17501.13       445.21 o
   1  26   5        770.46       1057.14       149.59 o
   2  26   5       4940.07       4711.29       150.47 o
   3  26   5        729.25       1092.13       125.96 o
   4  26   5       5374.82       5754.89       157.89 o
   5  26   5      15369.81      15049.14       439.25 o
   6  26   5       6124.65       6103.19       310.01 o
   7  26   5        901.37        770.55       133.97 o
   8  26   5        919.29        885.01       143.76 o
   9  26   5       8556.45       8750.21       204.72 o
  10  26   5      11867.96      11513.45       470.58 o
  11  26   5       3202.23       3428.50       262.60 o
  12  26   5       2506.69       3033.66       214.30 o
  13  26   5        306.87        307.28       168.34 o
   1  27   5        289.41        322.90       148.92 o
   2  27   5       3840.93       3955.81       148.69 o
   3  27   5       3705.42       3833.34       133.14 o
   4  27   5       6803.21       6649.73       189.18 o
   5  27   5        297.91        457.33       146.63 o
   6  27   5         45.56        125.85       138.94 o
   7  27   5       1303.47       1876.63       143.60 o
   8  27   5       1453.95       1604.29       165.69 o
   9  27   5       1687.63       1498.60       136.06 o
  10  27   5         55.18         99.36       172.39 o
  11  27   5        137.12         85.01       341.75 o
  12  27   5       3226.22       3636.62       515.97 o
   0  28   5       2693.77       2673.74       207.71 o
   1  28   5        467.87        683.18       125.65 o
   2  28   5         77.74        252.71       135.13 o
   3  28   5        533.64        359.70       134.68 o
   4  28   5         15.02         47.32       131.90 o
   5  28   5        526.41        346.03       150.32 o
   6  28   5         55.79        242.99       138.45 o
   7  28   5         33.40        226.74       138.38 o
   8  28   5          5.01         -5.08       150.47 o
   9  28   5       1617.65       1420.81       137.51 o
  10  28   5         61.90        413.40       188.21 o
  11  28   5          1.99        -14.29       172.67 o
   1  29   5        279.57        399.32       133.16 o
   2  29   5      10002.06      10134.95       223.79 o
   3  29   5       2733.43       2452.07       131.32 o
   4  29   5       3134.21       2973.69       159.64 o
   5  29   5        594.80        823.61       149.90 o
   6  29   5       1470.96       1389.17       165.69 o
   7  29   5       7353.02       6918.54       179.35 o
   8  29   5       4225.18       3774.91       152.72 o
   9  29   5        575.23        659.28       148.12 o
  10  29   5          5.38        180.33       194.85 o
   0  30   5       5762.03       6928.84       330.39 o
   1  30   5       2621.96       2433.32       134.10 o
   2  30   5        205.82        463.78       135.46 o
   3  30   5        156.05        290.17       120.36 o
   4  30   5      10231.83       9936.29       439.30 o
   5  30   5       5540.15       5878.21       318.55 o
   6  30   5       8172.45       8107.33       233.61 o
   7  30   5       1471.83       1695.69       242.61 o
   8  30   5         24.98        126.66       144.08 o
   1  31   5       1054.93       1038.66       137.55 o
   2  31   5       2360.40       2633.87       170.39 o
   3  31   5       1444.42       1557.51       147.23 o
   4  31   5        744.53        668.48       127.06 o
   5  31   5          0.75        145.17       130.45 o
   6  31   5        183.12        246.12       155.83 o
   0  32   5         68.53          9.70       203.36 o
   1  32   5          4.00        129.56       136.54 o
   2  32   5         61.72        182.53       136.49 o
   0   0   6     118165.64     107816.80       735.36 o
   1   0   6      67298.58      67535.10       693.36 o
   2   0   6      33286.29      33973.42       603.57 o
   3   0   6      29774.94      27578.02       314.17 o
   4   0   6      62698.10      61450.88       453.61 o
   5   0   6       3818.07       4456.59       218.55 o
   6   0   6      81920.16      87441.67      1245.46 o
   7   0   6      22303.93      24510.75       335.93 o
   8   0   6       9901.43      10853.08       266.47 o
   9   0   6      11687.89      11574.38       260.29 o
  10   0   6      54347.26      55417.86      1656.68 o
  11   0   6      67705.49      69611.10      1029.15 o
  12   0   6      11090.55      10463.24       265.38 o
  13   0   6       1334.00       1291.54       204.71 o
  14   0   6      27505.52      26174.69       361.93 o
  15   0   6      30471.74      29470.97       747.89 o
  16   0   6      25605.33      25420.49       433.66 o
  17   0   6       1651.04       2092.59       289.50 o
  18   0   6         28.74        200.17       269.00 o
  19   0   6        421.71        848.68       271.86 o
  20   0   6      19787.23      18640.34      2128.31 o
  21   0   6       2071.88       2017.95       226.00 o
  22   0   6       5660.01       5006.93       364.89 o
  23   0   6       3431.43       3516.31       300.73 o
   1   1   6      40336.52      38966.61       313.90 o
   2   1   6      81119.55      76568.70       431.40 o
   3   1   6      11548.98      12139.71       206.74 o
   4   1   6       9693.76      10613.60       207.41 o
   5   1   6      22311.02      22389.32       231.37 o
   6   1   6       4759.56       4368.81       157.86 o
   7   1   6       2260.81       2202.46       165.62 o
   8   1   6      47100.50      49244.72       568.44 o
   9   1   6      17351.68      16579.62       399.26 o
  10   1   6       1895.49       1734.17       222.02 o
  11   1   6        151.36        389.28       186.64 o
  12   1   6      24217.87      24294.45       521.69 o
  13   1   6      37689.97      35571.75       506.30 o
  14   1   6      26105.73      24876.52       504.76 o
  15   1   6       4264.39       4398.23       213.64 o
  16   1   6       2008.32       2201.27       184.29 o
  17   1   6       4979.84       4722.67       175.51 o
  18   1   6       3890.21       3998.92       186.43 o
  19   1   6          6.87        -67.59       159.01 o
  20   1   6       1109.79       1297.08       177.50 o
  21   1   6        686.44        648.55       157.60 o
  22   1   6       4530.98       4399.86       211.21 o
  23   1   6       2396.88       2087.84       208.76 o
   0   2   6      11505.20      12032.72       266.74 o
   1   2   6         99.94         78.15       181.89 o
   2   2   6      21817.40      23576.47       357.74 o
   3   2   6         96.51        122.53       210.57 o
   4   2   6       2391.70       2843.41       161.47 o
   5   2   6        972.40       1090.23       198.30 o
   6   2   6          3.97        -27.50       194.56 o
   7   2   6        586.41        792.39       196.20 o
   8   2   6      10178.31      12067.37       414.33 o
   9   2   6         17.30        135.18       189.28 o
  10   2   6        299.37        328.23       188.54 o
  11   2   6         28.30        106.09       156.94 o
  12   2   6        331.63        348.91       162.49 o
  13   2   6        133.78        309.14       160.63 o
  14   2   6       3418.53       3424.22       150.23 o
  15   2   6       1001.65        993.36       142.55 o
  16   2   6         13.31        165.02       140.05 o
  17   2   6         63.56         98.61       159.24 o
  18   2   6        194.21        466.50       147.16 o
  19   2   6        403.95        588.18       160.18 o
  20   2   6         14.67         18.22       173.16 o
  21   2   6        139.92         55.12       148.65 o
  22   2   6        297.60        257.90       152.34 o
  23   2   6         87.39        196.14       185.15 o
   1   3   6     224688.81     233622.77      1035.80 o
   2   3   6     134653.31     132660.17      1798.63 o
   3   3   6      33613.25      34205.23       390.33 o
   4   3   6      11048.08      11490.64       240.05 o
   5   3   6       4044.41       3383.56       173.76 o
   6   3   6      12089.02      12763.42       247.28 o
   7   3   6      15072.62      14913.85       292.19 o
   8   3   6      31409.03      34164.62       523.43 o
   9   3   6       5869.03       5224.00       234.67 o
  10   3   6        192.15        304.51       151.05 o
  11   3   6        567.32        604.91       136.81 o
  12   3   6      13061.79      13587.02       186.84 o
  13   3   6      45270.76      43843.08       831.48 o
  14   3   6      22408.36      22065.51       512.26 o
  15   3   6       2352.12       2498.16       180.50 o
  16   3   6       2135.36       1854.67       136.78 o
  17   3   6       7973.86       8626.86       268.61 o
  18   3   6      12999.24      13389.46       249.17 o
  19   3   6        243.93        454.86       146.47 o
  20   3   6        222.35        443.90       137.90 o
  21   3   6       1791.29       1758.28       177.26 o
  22   3   6       3052.48       3296.18       188.48 o
  23   3   6       2180.29       1855.56       189.82 o
   0   4   6     467931.69     494615.56      1606.08 o
   1   4   6      53683.87      52547.83       275.05 o
   2   4   6      59682.18      62062.63       681.82 o
   3   4   6     115732.31     116576.76      1327.43 o
   4   4   6      46161.20      44191.21       450.28 o
   5   4   6       3170.30       3380.75       172.89 o
   6   4   6      88855.22      93098.89      2030.93 o
   7   4   6       2414.86       2511.38       184.45 o
   8   4   6      11211.08      12078.20       206.36 o
   9   4   6      22315.14      22843.49       288.50 o
  10   4   6      57006.34      55485.09      1003.72 o
  11   4   6      94742.66      97047.78       638.31 o
  12   4   6      21132.55      21454.73       465.03 o
  13   4   6        568.64        505.33       172.21 o
  14   4   6      22884.59      22011.30       345.63 o
  15   4   6      24101.22      24196.82       486.37 o
  16   4   6      47962.23      47561.51      1001.79 o
  17   4   6       5457.78       5429.53       215.66 o
  18   4   6          5.53        -11.31       140.24 o
  19   4   6       1925.91       1874.92       142.07 o
  20   4   6      19332.69      18577.72       700.10 o
  21   4   6         45.50        -40.56       158.50 o
  22   4   6       6557.35       6183.51       210.20 o
  23   4   6       3940.00       3589.24       158.01 o
   1   5   6      66204.24      66719.41       311.67 o
   2   5   6      65130.74      65628.33       493.32 o
   3   5   6      13963.12      14272.15       226.00 o
   4   5   6      10023.11      10486.65       178.57 o
   5   5   6      18906.88      19225.05       198.05 o
   6   5   6       5571.87       5451.40       177.07 o
   7   5   6        775.05       1267.29       230.82 o
   8   5   6      11908.21      12067.76       368.73 o
   9   5   6      14931.08      14825.97       211.47 o
  10   5   6       5100.72       5207.42       155.65 o
  11   5   6        391.97        671.00       153.29 o
  12   5   6      24362.07      24929.72       322.78 o
  13   5   6      34368.24      33405.72       263.58 o
  14   5   6      20535.36      20449.33       432.29 o
  15   5   6        290.67        401.63       145.95 o
  16   5   6        484.68        487.79       150.62 o
  17   5   6       9569.74       9142.34       213.59 o
  18   5   6      11696.47      11297.40       350.10 o
  19   5   6         15.38        100.99       129.77 o
  20   5   6         63.74        241.81       160.29 o
  21   5   6        328.88        444.33       174.53 o
  22   5   6       1817.24       1749.63       164.63 o
  23   5   6        479.95        413.82       162.44 o
   0   6   6       3869.40       4229.75       252.52 o
   1   6   6      14019.78      14792.92       200.98 o
   2   6   6        129.23        183.96       151.55 o
   3   6   6        684.12        771.32       182.44 o
   4   6   6       4393.65       5054.13       196.05 o
   5   6   6        233.72        378.57       151.72 o
   6   6   6       5709.64       6489.02       192.70 o
   7   6   6        106.16        126.67       136.45 o
   8   6   6        173.95        389.01       170.82 o
   9   6   6        213.12        353.06       158.85 o
  10   6   6       1311.66       1187.42       159.33 o
  11   6   6       4013.03       4445.03       184.23 o
  12   6   6        119.90         63.23       176.31 o
  13   6   6        191.25        297.60       163.69 o
  14   6   6          9.59        114.86       151.11 o
  15   6   6        103.72        487.02       161.66 o
  16   6   6        165.62        196.38       147.67 o
  17   6   6        274.52        592.24       142.28 o
  18   6   6        839.85        840.43       151.88 o
  19   6   6        113.34        335.16       159.15 o
  20   6   6         36.94        293.75       141.27 o
  21   6   6         16.68        146.64       182.60 o
  22   6   6          1.05         77.97       183.31 o
   1   7   6      69471.32      70675.59       295.70 o
   2   7   6      89917.02      92412.95       715.18 o
   3   7   6       9801.25      10226.18       178.25 o
   4   7   6      15684.22      16094.58       210.34 o
   5   7   6      24920.29      24681.92       218.79 o
   6   7   6         78.70        198.41       141.09 o
   7   7   6      27254.28      28884.64       289.21 o
   8   7   6      23261.17      23711.95       318.94 o
   9   7   6       3808.89       3796.29       141.05 o
  10   7   6        392.63        459.25       137.40 o
  11   7   6        392.18        488.08       158.76 o
  12   7   6      28701.29      28706.15       771.30 o
  13   7   6      44398.39      44220.45       991.14 o
  14   7   6      19697.32      19454.68       700.99 o
  15   7   6       3840.45       3922.65       161.55 o
  16   7   6       6374.16       6473.66       165.22 o
  17   7   6       9485.28       9571.93       335.05 o
  18   7   6      12824.26      12561.74       485.24 o
  19   7   6         37.76        119.99       177.88 o
  20   7   6        982.37       1096.81       170.65 o
  21   7   6       1780.42       1523.50       170.34 o
  22   7   6       5279.65       4966.42       194.33 o
   0   8   6      73661.07      72097.64       416.12 o
   1   8   6      44653.14      43404.57       332.80 o
   2   8   6      17352.60      17153.73       214.26 o
   3   8   6     121335.48     124232.72      1317.44 o
   4   8   6      62384.51      61702.21       878.28 o
   5   8   6       1724.96       2087.76       213.07 o
   6   8   6      20448.22      18626.41       217.20 o
   7   8   6         61.22        284.39       130.80 o
   8   8   6        124.00        273.61       135.39 o
   9   8   6       3646.17       3652.51       162.45 o
  10   8   6      79434.37      78417.62       939.59 o
  11   8   6     105855.72     106768.68       944.82 o
  12   8   6      29259.99      29182.92       243.95 o
  13   8   6       4755.48       4431.97       158.11 o
  14   8   6      29181.16      28883.15       561.59 o
  15   8   6      34242.30      32980.77       734.62 o
  16   8   6      27950.82      26874.32       836.65 o
  17   8   6       2738.04       2732.79       147.69 o
  18   8   6         63.42         27.50       160.78 o
  19   8   6        822.79        722.15       140.03 o
  20   8   6      14562.52      14097.25       362.08 o
  21   8   6         17.23         42.34       159.22 o
  22   8   6       3467.91       3236.87       218.29 o
   1   9   6      34525.67      34622.93       366.56 o
   2   9   6      68591.40      71755.16       602.34 o
   3   9   6      15986.41      15503.05       193.31 o
   4   9   6       7648.71       6734.82       178.13 o
   5   9   6       9345.48       9192.64       224.80 o
   6   9   6       7739.79       7323.74       232.27 o
   7   9   6        530.68        637.80       145.14 o
   8   9   6      16060.96      15084.33       273.55 o
   9   9   6      11346.49      10981.32       157.98 o
  10   9   6      11896.03      12136.93       182.40 o
  11   9   6        492.61        441.76       165.73 o
  12   9   6      25947.75      25459.70       486.73 o
  13   9   6      19767.61      18233.18       300.13 o
  14   9   6      26821.15      26764.87       668.97 o
  15   9   6        352.78        497.10       163.68 o
  16   9   6         37.29        211.33       140.39 o
  17   9   6      10144.50       9481.54       303.88 o
  18   9   6       5009.16       5140.73       166.71 o
  19   9   6        503.34        715.70       162.96 o
  20   9   6        399.90        432.83       156.64 o
  21   9   6        805.09        653.31       191.55 o
  22   9   6       2364.83       2090.52       163.30 o
   0  10   6       6170.18       6552.66       218.71 o
   1  10   6       1016.97       1156.73       152.33 o
   2  10   6       4622.94       6138.40       155.65 o
   3  10   6       2558.15       2935.43       157.83 o
   4  10   6         19.53         54.03       161.12 o
   5  10   6       4026.76       4644.28       184.75 o
   6  10   6         24.02        248.49       163.85 o
   7  10   6         53.24        135.82       146.79 o
   8  10   6        423.90        533.02       143.81 o
   9  10   6       2828.02       3178.99       155.96 o
  10  10   6          2.33         89.02       161.48 o
  11  10   6       3556.60       3782.63       149.32 o
  12  10   6        850.77        884.05       146.55 o
  13  10   6       1579.50       1615.24       169.59 o
  14  10   6          9.32        115.68       148.60 o
  15  10   6       2147.48       2331.40       153.05 o
  16  10   6          3.69        282.69       170.08 o
  17  10   6         93.77         55.40       139.71 o
  18  10   6        150.55        214.39       181.09 o
  19  10   6         47.98         32.49       145.63 o
  20  10   6         91.54        236.44       158.17 o
  21  10   6        450.74        578.14       175.82 o
  22  10   6          1.28       -108.32       152.57 o
   1  11   6      50672.31      49045.23       429.79 o
   2  11   6      32343.80      30679.04       220.64 o
   3  11   6      11516.52      12350.27       187.51 o
   4  11   6      15741.78      15757.04       235.54 o
   5  11   6      12403.31      11753.20       316.33 o
   6  11   6      19187.05      18675.76       405.54 o
   7  11   6       9440.01       9564.32       176.18 o
   8  11   6      37554.21      38381.31       785.60 o
   9  11   6       4807.23       4627.43       145.40 o
  10  11   6       3354.76       3581.73       185.06 o
  11  11   6        129.62        108.03       153.76 o
  12  11   6      24955.75      25481.64       506.59 o
  13  11   6      41331.46      40531.43      1099.31 o
  14  11   6      15002.54      15449.58       241.69 o
  15  11   6        156.44         68.60       140.68 o
  16  11   6       3150.50       3202.76       154.61 o
  17  11   6       7534.29       7824.19       302.48 o
  18  11   6      15962.89      15789.86       339.52 o
  19  11   6        410.71        545.99       192.93 o
  20  11   6        544.93        706.14       161.35 o
  21  11   6        530.28        728.14       191.43 o
   0  12   6      57667.57      55433.41       582.64 o
   1  12   6      33341.70      33000.57       303.23 o
   2  12   6       8364.22       8537.98       154.43 o
   3  12   6      43445.54      42449.49       524.08 o
   4  12   6      41020.30      40831.04       414.36 o
   5  12   6        482.47        783.73       158.33 o
   6  12   6      41019.87      40178.95       610.72 o
   7  12   6        146.10         76.88       159.72 o
   8  12   6        446.30        521.63       138.81 o
   9  12   6       1410.98       1367.22       171.45 o
  10  12   6      61706.39      62432.97       951.71 o
  11  12   6      40842.50      40813.39       652.96 o
  12  12   6      17171.02      17200.31       487.50 o
  13  12   6       1396.18       1621.62       166.63 o
  14  12   6      21902.12      21931.21       806.64 o
  15  12   6      25997.38      25390.91       633.87 o
  16  12   6      36551.36      35370.38       724.80 o
  17  12   6       1163.90       1250.46       161.43 o
  18  12   6        232.40        427.30       171.83 o
  19  12   6       1524.06       1547.25       170.84 o
  20  12   6       7401.50       7234.49       592.33 o
  21  12   6        205.12        315.01       237.88 o
   1  13   6      16637.49      16271.54       404.36 o
   2  13   6      37206.13      37110.45       506.75 o
   3  13   6       6381.68       6121.84       141.44 o
   4  13   6      16619.55      17125.77       175.93 o
   5  13   6         43.30         98.15       125.00 o
   6  13   6       8940.27       9474.13       163.70 o
   7  13   6        233.42        447.31       159.12 o
   8  13   6      11708.45      11278.96       217.40 o
   9  13   6       4349.81       4342.76       165.87 o
  10  13   6       3712.91       3706.05       154.15 o
  11  13   6          5.24       -165.71       150.07 o
  12  13   6       6282.08       5900.59       179.32 o
  13  13   6       6917.27       6169.50       408.82 o
  14  13   6      10394.49      10473.31       429.59 o
  15  13   6        155.64        454.68       156.60 o
  16  13   6        353.44        603.85       193.39 o
  17  13   6       4077.83       3876.97       162.76 o
  18  13   6       5114.79       5874.06       503.36 o
  19  13   6        878.95       1322.34       168.13 o
  20  13   6        426.98        605.59       206.38 o
  21  13   6        403.34        539.52       187.01 o
   0  14   6        859.47        899.96       158.73 o
   1  14   6       4185.67       4181.98       129.93 o
   2  14   6        109.12        221.30       130.22 o
   3  14   6       2350.97       2096.10       130.02 o
   4  14   6       2005.82       2139.47       125.12 o
   5  14   6        973.46       1003.66       124.99 o
   6  14   6        272.64        329.29       143.93 o
   7  14   6        140.82        357.61       143.09 o
   8  14   6       1552.11       1651.64       151.68 o
   9  14   6       2466.26       2495.01       156.30 o
  10  14   6       1173.48       1060.90       146.47 o
  11  14   6       3892.26       4433.61       174.87 o
  12  14   6       1736.09       1573.35       181.57 o
  13  14   6         32.66        153.04       166.03 o
  14  14   6        421.14        859.92       153.09 o
  15  14   6       3143.96       3153.38       162.88 o
  16  14   6        461.76        567.33       169.30 o
  17  14   6        376.16        454.43       203.69 o
  18  14   6        157.93         -7.77       203.71 o
  19  14   6        307.31         72.33       203.67 o
  20  14   6          4.11         89.02       183.62 o
   1  15   6      41690.94      43144.79       539.71 o
   2  15   6      42184.63      43579.03       804.66 o
   3  15   6       5774.61       5994.31       197.83 o
   4  15   6       5399.77       4880.99       131.29 o
   5  15   6       3520.54       3268.68       135.43 o
   6  15   6       7734.02       7730.02       188.34 o
   7  15   6      15556.11      15572.40       353.45 o
   8  15   6      22913.72      22563.58       312.84 o
   9  15   6       2039.58       2169.59       155.44 o
  10  15   6       1152.59       1402.06       179.25 o
  11  15   6        388.81        674.44       229.31 o
  12  15   6      19824.34      20075.58       686.45 o
  13  15   6      32429.69      33484.66       937.85 o
  14  15   6      12220.63      12434.33       555.80 o
  15  15   6         28.22        -95.40       159.19 o
  16  15   6       2049.67       2542.21       229.17 o
  17  15   6       3467.62       3584.71       255.55 o
  18  15   6      13500.69      13964.21       518.93 o
  19  15   6        630.92        678.55       202.09 o
  20  15   6        148.96        194.36       209.58 o
   0  16   6     100387.67     103713.54      2631.97 o
   1  16   6      21179.10      21446.26       292.47 o
   2  16   6       7859.12       7751.82       150.68 o
   3  16   6      44568.87      44167.16       634.06 o
   4  16   6      18531.10      18029.76       155.79 o
   5  16   6       2445.03       2646.59       131.24 o
   6  16   6      16534.99      15880.37       245.00 o
   7  16   6       3586.52       3823.81       146.96 o
   8  16   6       1112.32       1203.21       141.14 o
   9  16   6         49.68         89.63       139.75 o
  10  16   6      45373.20      44563.61       631.65 o
  11  16   6      28593.10      28629.90       836.56 o
  12  16   6      14692.31      15244.81       481.81 o
  13  16   6        351.55        504.15       180.67 o
  14  16   6      11119.60      11814.91       374.58 o
  15  16   6      18398.20      18259.11       470.54 o
  16  16   6      18144.81      18240.14       745.02 o
  17  16   6        199.55        393.93       203.08 o
  18  16   6        219.02        662.12       311.95 o
  19  16   6        346.70        654.68       209.73 o
  20  16   6       8877.91       7955.68       404.96 o
   1  17   6      12971.84      13710.49       286.53 o
   2  17   6      38967.71      39235.34       633.03 o
   3  17   6       5264.78       5349.68       143.78 o
   4  17   6       9383.97       9244.41       215.51 o
   5  17   6         35.14         64.80       123.64 o
   6  17   6       3827.70       3947.41       144.39 o
   7  17   6         74.32        -19.99       135.61 o
   8  17   6      12882.51      12523.93       375.34 o
   9  17   6       1596.35       1765.40       139.79 o
  10  17   6       1277.11       1393.15       163.43 o
  11  17   6        117.00         39.93       196.79 o
  12  17   6       2448.09       2827.35       213.64 o
  13  17   6      10021.60       9469.51       322.51 o
  14  17   6       5352.57       5501.07       220.24 o
  15  17   6         85.06        401.13       194.69 o
  16  17   6         16.60        284.40       168.04 o
  17  17   6        357.87        334.03       325.55 o
  18  17   6       3450.82       3857.51       176.01 o
  19  17   6         70.63        125.75       184.50 o
   0  18   6        361.75        292.50       176.00 o
   1  18   6       2321.83       2284.52       145.76 o
   2  18   6       1050.15       1029.19       137.21 o
   3  18   6       2374.43       2044.96       133.66 o
   4  18   6       2348.75       2222.79       144.64 o
   5  18   6        197.74        438.91       117.16 o
   6  18   6        461.46        466.08       123.94 o
   7  18   6         98.23         78.05       128.70 o
   8  18   6        110.79        326.43       133.73 o
   9  18   6        871.00       1028.97       137.38 o
  10  18   6        287.18        319.65       154.69 o
  11  18   6       2081.72       2154.19       238.75 o
  12  18   6       2602.99       2648.22       170.25 o
  13  18   6        258.14        206.16       186.07 o
  14  18   6         16.47        107.30       193.76 o
  15  18   6       4064.24       4113.14       196.03 o
  16  18   6        487.43        710.80       165.58 o
  17  18   6        270.76        324.57       181.81 o
  18  18   6        132.95        214.72       165.06 o
  19  18   6         38.04         16.78       409.71 o
   1  19   6      35713.99      34704.29       767.39 o
   2  19   6      32001.49      32982.50       388.09 o
   3  19   6       5167.52       5351.81       160.78 o
   4  19   6      11722.97      11513.96       162.26 o
   5  19   6       5382.55       5553.65       147.77 o
   6  19   6      10615.44      10461.83       162.66 o
   7  19   6       3294.98       3178.94       143.00 o
   8  19   6      12691.66      12200.18       243.67 o
   9  19   6       2401.96       2663.36       143.84 o
  10  19   6         10.28         28.90       152.33 o
  11  19   6        779.09       1033.18       165.76 o
  12  19   6       8174.60       8439.93       383.73 o
  13  19   6      22079.11      20732.58       770.70 o
  14  19   6      10042.12      10175.47       871.17 o
  15  19   6         19.56         60.73       181.82 o
  16  19   6       1619.18       2064.49       238.55 o
  17  19   6       5022.28       5378.61       425.67 o
  18  19   6       8486.79       8490.32       494.00 o
   0  20   6      41468.80      42028.44      1289.20 o
   1  20   6      12579.95      13195.26       157.41 o
   2  20   6        742.02        692.60       129.81 o
   3  20   6      23893.39      24152.75       311.22 o
   4  20   6      22296.04      23078.81       286.65 o
   5  20   6       1010.25       1361.36       142.77 o
   6  20   6      21585.74      20974.86       307.81 o
   7  20   6        369.07        383.43       149.39 o
   8  20   6        354.72        408.93       128.07 o
   9  20   6         18.20        141.55       137.57 o
  10  20   6      15790.78      14681.18       174.12 o
  11  20   6      20545.84      20739.21       414.86 o
  12  20   6       5585.67       6305.17       280.85 o
  13  20   6        214.76        281.74       208.24 o
  14  20   6      11173.52      11746.69       539.11 o
  15  20   6       8831.83       8395.19       591.13 o
  16  20   6      15660.56      15644.24      1305.92 o
  17  20   6        609.88       1187.33       245.22 o
  18  20   6        244.01        294.05       172.12 o
   1  21   6         14.15         74.38       133.38 o
   2  21   6      19361.13      19647.62       340.22 o
   3  21   6       6208.18       6252.04       162.62 o
   4  21   6      10811.79      10892.39       306.06 o
   5  21   6       2327.58       2055.55       136.51 o
   6  21   6       3690.15       3800.55       187.62 o
   7  21   6        526.78        608.51       121.39 o
   8  21   6       5541.55       5644.58       153.43 o
   9  21   6         65.15        248.10       146.80 o
  10  21   6       1859.29       2065.99       158.63 o
  11  21   6        856.92       1072.86       182.38 o
  12  21   6       3131.63       3213.43       208.42 o
  13  21   6       2277.89       2848.05       240.48 o
  14  21   6       4740.70       5251.20       187.13 o
  15  21   6         31.77        187.58       161.86 o
  16  21   6         89.57       -175.50       209.07 o
  17  21   6        219.09        152.91       209.04 o
   0  22   6       6954.69       6956.50       306.87 o
   1  22   6       3408.90       3222.67       140.76 o
   2  22   6        724.59        925.98       152.04 o
   3  22   6       9845.75       8881.49       154.06 o
   4  22   6         74.94        187.03       115.87 o
   5  22   6       3821.18       3503.89       146.73 o
   6  22   6        430.24        528.11       135.76 o
   7  22   6        179.68        134.48       121.20 o
   8  22   6         41.84        443.11       163.87 o
   9  22   6       1783.95       2013.28       179.01 o
  10  22   6        373.55        444.43       152.27 o
  11  22   6       2741.39       2730.87       159.17 o
  12  22   6         45.75        273.77       166.39 o
  13  22   6         45.48         46.66       156.45 o
  14  22   6        100.51        181.57       163.81 o
  15  22   6       1942.31       1373.95       242.14 o
  16  22   6        266.47        323.71       255.08 o
   1  23   6      16832.43      16416.12       438.46 o
   2  23   6      25300.04      25915.01       407.79 o
   3  23   6       4233.81       4456.65       138.32 o
   4  23   6       6384.74       6029.44       207.58 o
   5  23   6        592.91        597.19       139.04 o
   6  23   6       7428.97       7275.12       159.71 o
   7  23   6        174.86         73.84       129.88 o
   8  23   6      13684.25      13806.48       315.03 o
   9  23   6        968.54       1066.70       170.44 o
  10  23   6        155.72        515.99       145.88 o
  11  23   6         78.46        182.63       150.89 o
  12  23   6       5166.70       5881.96       391.57 o
  13  23   6      10975.24      10962.64       355.69 o
  14  23   6       3324.68       3871.23       275.89 o
  15  23   6          0.19        157.72       235.95 o
  16  23   6        989.12        936.62       343.79 o
   0  24   6      35492.60      36402.50       828.64 o
   1  24   6       6844.55       7289.14       152.22 o
   2  24   6       1616.57       1443.63       142.91 o
   3  24   6       4670.48       5342.22       147.09 o
   4  24   6       7121.31       7472.82       148.49 o
   5  24   6       2012.92       2292.25       187.16 o
   6  24   6       9697.36       9433.34       197.89 o
   7  24   6        452.32        646.35       148.60 o
   8  24   6        671.12        773.46       135.76 o
   9  24   6       1742.90       1634.68       135.02 o
  10  24   6      21613.72      21436.03       453.55 o
  11  24   6       8261.08       8431.78       400.33 o
  12  24   6       5286.01       5290.88       322.62 o
  13  24   6          0.25         52.24       308.03 o
  14  24   6       7214.98       7009.80       700.21 o
  15  24   6       2155.74       1974.02       291.30 o
   1  25   6        335.62        796.56       152.17 o
   2  25   6       6660.53       6761.12       173.49 o
   3  25   6       4903.52       4532.49       149.39 o
   4  25   6       1837.24       1727.23       134.52 o
   5  25   6       1530.68       1442.70       147.78 o
   6  25   6        981.81        925.88       126.55 o
   7  25   6         55.41        363.75       132.34 o
   8  25   6       7521.98       7490.51       183.03 o
   9  25   6        284.87        412.91       139.21 o
  10  25   6       1564.19       1503.82       151.00 o
  11  25   6       1618.65       1182.11       205.30 o
  12  25   6       2799.57       2670.78       173.77 o
  13  25   6       1150.37       1065.38       182.23 o
  14  25   6       1705.91       1949.24       192.66 o
   0  26   6       2767.38       2819.13       218.47 o
   1  26   6       2582.79       2440.27       130.34 o
   2  26   6        179.83        200.91       140.74 o
   3  26   6       2506.92       2494.52       154.83 o
   4  26   6        397.73        676.70       138.56 o
   5  26   6        129.29        302.99       206.09 o
   6  26   6        762.45        635.97       141.80 o
   7  26   6          5.70          8.20       141.39 o
   8  26   6         36.57        607.74       218.66 o
   9  26   6        471.43        317.29       150.69 o
  10  26   6        136.40        229.26       155.28 o
  11  26   6        592.52        700.49       171.54 o
  12  26   6        166.40        187.62       208.86 o
  13  26   6          6.39       -262.11       204.91 o
   1  27   6       3140.84       3261.84       142.04 o
   2  27   6      11629.78      11688.12       175.38 o
   3  27   6       3965.89       3787.08       131.76 o
   4  27   6       3007.20       2668.12       124.73 o
   5  27   6         99.95        280.25       149.93 o
   6  27   6       5609.66       5613.84       142.36 o
   7  27   6        141.42        266.89       148.83 o
   8  27   6       5905.19       5438.73       172.04 o
   9  27   6        492.25        564.05       166.59 o
  10  27   6         15.66        134.71       171.05 o
  11  27   6         28.42         69.91       192.21 o
  12  27   6       8562.52       7619.74       209.47 o
   0  28   6      12360.02      12730.59       505.58 o
   1  28   6       1373.85       1693.64       151.98 o
   2  28   6       2184.18       2201.89       130.46 o
   3  28   6        388.61        785.32       135.16 o
   4  28   6       4853.94       5207.88       169.07 o
   5  28   6       5568.55       5469.90       211.42 o
   6  28   6       7655.95       6810.15       167.66 o
   7  28   6        707.49        801.13       142.80 o
   8  28   6         97.99        194.46       140.83 o
   9  28   6        951.87        986.51       152.01 o
  10  28   6      11357.84      10384.43       544.76 o
  11  28   6       2574.80       2515.65       276.91 o
   1  29   6         31.51         27.29       126.54 o
   2  29   6       3478.71       3873.65       191.76 o
   3  29   6       1671.68       1813.34       136.82 o
   4  29   6       3996.27       3941.66       198.13 o
   5  29   6        483.68        390.34       142.42 o
   6  29   6        256.15        294.98       142.39 o
   7  29   6         10.50         36.53       141.40 o
   8  29   6       4899.81       4452.38       271.07 o
   9  29   6         57.95         -4.74       168.38 o
   0  30   6       1749.65       2036.78       210.01 o
   1  30   6        139.12        110.72       116.49 o
   2  30   6        145.89        470.58       135.14 o
   3  30   6        637.61        694.71       129.44 o
   4  30   6        112.64        333.22       154.04 o
   5  30   6          0.31       -109.95       136.10 o
   6  30   6        321.15        318.27       126.87 o
   7  30   6         60.40        117.76       153.79 o
   1  31   6       1061.51       1032.19       148.47 o
   2  31   6       8254.64       8058.83       273.38 o
   3  31   6       2363.55       2234.46       157.35 o
   4  31   6       2074.00       1742.07       157.60 o
   5  31   6         79.60        277.36       136.41 o
   1   1   7     122657.12     118527.33      1316.96 o
   2   1   7        611.82        901.39       205.07 o
   3   1   7      89588.04      91976.91       811.09 o
   4   1   7          5.62        134.01       158.65 o
   5   1   7      38234.80      39173.26       241.12 o
   6   1   7       1948.14       2208.58       172.55 o
   7   1   7       1098.20       1419.04       143.11 o
   8   1   7        152.16        164.06       164.94 o
   9   1   7      29768.56      28887.86       278.87 o
  10   1   7          2.52        130.10       137.39 o
  11   1   7          7.36         38.71       171.73 o
  12   1   7        219.21        237.05       219.12 o
  13   1   7     113267.39     110976.30      2174.02 o
  14   1   7        830.56        885.92       176.87 o
  15   1   7         75.32        181.48       161.93 o
  16   1   7         80.52        167.83       123.87 o
  17   1   7      18368.96      17739.86       256.87 o
  18   1   7        297.59        340.32       175.18 o
  19   1   7        659.96        845.79       195.34 o
  20   1   7         83.00         54.41       156.59 o
  21   1   7          2.85        109.51       136.46 o
  22   1   7        664.85        631.68       134.42 o
  23   1   7       8251.82       8356.32       422.38 o
   0   2   7      11694.34      14423.46       465.87 o
   1   2   7     330801.97     336965.44       570.69 o
   2   2   7       5235.49       6024.04       168.48 o
   3   2   7     188380.19     188445.17      1191.68 o
   4   2   7       1762.76       2328.15       177.24 o
   5   2   7      27018.15      26700.89       339.26 o
   6   2   7       8835.81       9667.39       191.32 o
   7   2   7       8719.62       9810.47       172.11 o
   8   2   7        196.76        428.75       138.79 o
   9   2   7         49.71        353.26       165.30 o
  10   2   7       3707.56       3764.05       174.03 o
  11   2   7     158448.58     161412.05      3897.14 o
  12   2   7        181.95        381.72       191.21 o
  13   2   7         54.37         61.71       173.77 o
  14   2   7        370.45        472.86       131.04 o
  15   2   7     112313.96     113166.37      2503.56 o
  16   2   7       2570.17       2743.66       152.39 o
  17   2   7        196.04        160.91       171.73 o
  18   2   7         48.43         21.51       134.81 o
  19   2   7       8240.51       7816.40       311.72 o
  20   2   7         88.29        144.85       159.16 o
  21   2   7       5387.30       5198.30       165.39 o
  22   2   7        292.27        328.52       141.49 o
  23   2   7       7525.68       6591.66       180.97 o
   1   3   7     107001.71     105536.51       938.09 o
   2   3   7        491.02        690.92       166.41 o
   3   3   7      44416.18      42788.15       629.75 o
   4   3   7       1511.37       1829.58       149.19 o
   5   3   7       9782.60       9353.84       184.55 o
   6   3   7       8106.54       8846.66       176.08 o
   7   3   7       8096.73       8330.81       235.30 o
   8   3   7       9232.80      10835.48       212.94 o
   9   3   7      37577.18      37449.34       384.82 o
  10   3   7       1541.39       1848.30       216.86 o
  11   3   7        386.70        498.37       198.03 o
  12   3   7       4242.28       4400.61       155.74 o
  13   3   7      67619.27      65052.45       756.92 o
  14   3   7         58.34        219.89       160.36 o
  15   3   7        455.75        531.99       140.53 o
  16   3   7         54.96        -15.42       161.18 o
  17   3   7      13505.44      13682.27       308.63 o
  18   3   7         85.07        174.13       127.86 o
  19   3   7       3438.56       3607.21       131.99 o
  20   3   7         28.04         71.29       136.61 o
  21   3   7         22.03         94.66       129.48 o
  22   3   7          2.85        319.27       178.67 o
   0   4   7        447.79        803.35       202.93 o
   1   4   7       3753.72       4144.99       160.97 o
   2   4   7       7676.75       7647.31       190.02 o
   3   4   7        214.83        202.85       139.10 o
   4   4   7        596.29        558.76       136.64 o
   5   4   7       2761.48       2934.24       166.18 o
   6   4   7        134.42        267.10       173.44 o
   7   4   7         41.34        310.93       186.45 o
   8   4   7         21.76         49.86       185.38 o
   9   4   7          8.93         22.44       213.75 o
  10   4   7         10.56        -29.64       163.29 o
  11   4   7        134.81        331.35       133.56 o
  12   4   7        103.71        188.95       145.88 o
  13   4   7        848.16        972.45       151.50 o
  14   4   7        136.65        212.95       148.14 o
  15   4   7        575.15        836.54       160.95 o
  16   4   7       2469.66       2374.93       177.17 o
  17   4   7        110.43        212.58       146.14 o
  18   4   7         82.16        223.07       144.04 o
  19   4   7         84.87        111.60       136.87 o
  20   4   7        136.34        281.69       138.25 o
  21   4   7        582.74        743.83       131.76 o
  22   4   7        136.05         57.07       149.35 o
   1   5   7      59171.48      55957.57       378.06 o
   2   5   7       1750.46       2422.20       181.03 o
   3   5   7      68889.52      69763.26       503.27 o
   4   5   7       3010.62       3175.31       166.75 o
   5   5   7      26252.10      24851.83       418.60 o
   6   5   7         49.58         50.88       171.16 o
   7   5   7       2639.27       2735.04       161.15 o
   8   5   7       3989.09       4753.45       179.30 o
   9   5   7      27076.29      26333.81       550.65 o
  10   5   7        720.80        838.70       161.65 o
  11   5   7          5.21         86.14       138.73 o
  12   5   7       1341.30       1461.36       150.66 o
  13   5   7      85859.29      85954.30      1346.37 o
  14   5   7        230.94        358.68       161.31 o
  15   5   7        384.62        523.08       164.57 o
  16   5   7        223.35        251.59       148.98 o
  17   5   7      20953.85      21139.83       397.18 o
  18   5   7         26.36         63.91       135.13 o
  19   5   7       1385.82       1521.26       149.21 o
  20   5   7       1975.32       1999.79       161.31 o
  21   5   7         46.12          3.92       153.07 o
  22   5   7        220.29        188.40       169.73 o
   0   6   7       1937.01       1724.38       237.20 o
   1   6   7     141203.30     141220.12       512.18 o
   2   6   7       2225.22       2349.14       151.02 o
   3   6   7     124837.76     124877.97      1304.20 o
   4   6   7        323.62        476.92       157.88 o
   5   6   7      51607.83      52028.32       915.54 o
   6   6   7        298.99        523.70       161.22 o
   7   6   7      15399.36      16360.56       218.61 o
   8   6   7        567.14        634.57       152.07 o
   9   6   7        154.52        312.61       147.94 o
  10   6   7       2184.38       2133.76       157.14 o
  11   6   7     128460.24     128076.87      1369.75 o
  12   6   7       2261.96       2669.80       165.58 o
  13   6   7        317.49        492.67       166.51 o
  14   6   7         35.47        243.89       163.60 o
  15   6   7     112825.27     112309.91      2172.20 o
  16   6   7         22.97         82.99       138.78 o
  17   6   7         63.41        257.12       121.54 o
  18   6   7        212.76        281.10       144.49 o
  19   6   7       6277.19       6083.52       160.26 o
  20   6   7        878.63        968.65       149.57 o
  21   6   7       8936.49       8565.62       246.44 o
  22   6   7        322.82        581.93       201.93 o
   1   7   7      68555.47      68728.15       677.92 o
   2   7   7        745.28        953.71       161.03 o
   3   7   7      53788.31      52221.36       506.40 o
   4   7   7        437.58        638.34       194.46 o
   5   7   7       2488.51       2437.68       169.64 o
   6   7   7        496.65        852.76       189.16 o
   7   7   7       7678.67       7928.19       186.77 o
   8   7   7        664.78        692.55       165.72 o
   9   7   7      39604.32      39449.93       513.92 o
  10   7   7       1755.54       1746.98       143.38 o
  11   7   7        152.28        192.88       149.63 o
  12   7   7        912.44        992.29       163.29 o
  13   7   7      70461.11      71050.62      1856.67 o
  14   7   7        686.50        953.65       205.19 o
  15   7   7        778.90        873.52       167.57 o
  16   7   7        699.66        759.37       147.50 o
  17   7   7      11419.18      11754.42       475.96 o
  18   7   7        151.69        358.12       147.76 o
  19   7   7       3102.30       3272.56       171.69 o
  20   7   7         17.35        239.87       331.38 o
  21   7   7         36.41         41.16       164.32 o
  22   7   7         73.79         -2.28       162.80 o
   0   8   7       7936.71       8629.99       292.83 o
   1   8   7       5968.54       6330.95       191.15 o
   2   8   7       3099.20       3615.61       171.43 o
   3   8   7       3992.17       4137.63       169.43 o
   4   8   7       8440.73       9501.58       302.20 o
   5   8   7       1080.77       1018.40       174.70 o
   6   8   7          0.60        160.23       142.02 o
   7   8   7         24.51        128.49       149.05 o
   8   8   7        107.24         28.05       166.70 o
   9   8   7         32.37        101.70       139.85 o
  10   8   7        850.33        633.23       142.73 o
  11   8   7        624.22        713.79       143.99 o
  12   8   7        845.05        675.78       139.03 o
  13   8   7        192.17        467.86       165.15 o
  14   8   7        363.63        558.52       145.92 o
  15   8   7         13.45          3.58       124.66 o
  16   8   7        100.81        277.18       134.70 o
  17   8   7          4.22          3.32       148.19 o
  18   8   7       1702.68       1624.11       144.50 o
  19   8   7        210.34        233.65       148.29 o
  20   8   7        168.28        307.56       158.87 o
  21   8   7         58.65        230.39       175.42 o
  22   8   7        133.09        287.34       158.07 o
   1   9   7     157890.42     161338.73       943.18 o
   2   9   7          5.09         56.91       160.75 o
   3   9   7      37099.92      37137.94       230.68 o
   4   9   7       2324.52       2173.54       163.65 o
   5   9   7      13457.95      12963.64       494.04 o
   6   9   7       1366.28       1522.01       169.44 o
   7   9   7         69.44        242.02       160.70 o
   8   9   7        718.59        917.86       152.21 o
   9   9   7      41620.58      42076.85       600.94 o
  10   9   7        114.02        233.56       131.64 o
  11   9   7        454.83        590.64       158.51 o
  12   9   7       9914.36       9727.08       166.18 o
  13   9   7      98453.04     100423.91      2197.67 o
  14   9   7         60.84        -55.96       142.22 o
  15   9   7        376.80        460.21       153.30 o
  16   9   7        837.80        886.03       139.48 o
  17   9   7      19485.17      19529.77       398.73 o
  18   9   7        891.63       1093.20       165.80 o
  19   9   7       1471.82       1359.36       165.53 o
  20   9   7          0.47        157.91       144.60 o
  21   9   7          2.49        149.85       170.43 o
  22   9   7         24.75        -49.08       177.72 o
   0  10   7        166.74        283.13       219.36 o
   1  10   7     173603.61     176269.91      1355.97 o
   2  10   7         33.89         19.93       171.42 o
   3  10   7      84307.23      85530.94      1184.31 o
   4  10   7         76.03         35.74       156.19 o
   5  10   7      19194.41      18784.77       254.59 o
   6  10   7         54.57        225.41       164.36 o
   7  10   7      15750.83      15786.22       281.75 o
   8  10   7        232.37        377.17       143.49 o
   9  10   7       2160.40       2249.63       170.46 o
  10  10   7       6596.45       6820.57       147.65 o
  11  10   7     140718.08     142433.61      2627.99 o
  12  10   7       3538.37       3655.71       155.54 o
  13  10   7        370.69        115.82       184.76 o
  14  10   7        833.22        881.56       154.51 o
  15  10   7      88348.34      88538.55      2148.95 o
  16  10   7        439.51        751.06       151.21 o
  17  10   7       1909.22       1500.59       148.64 o
  18  10   7        834.67        873.50       176.10 o
  19  10   7       4708.75       5090.40       164.88 o
  20  10   7          0.02        189.86       167.32 o
  21  10   7       6502.67       6358.08       232.64 o
   1  11   7      52327.85      53817.65       575.97 o
   2  11   7         83.25        374.07       169.19 o
   3  11   7      26137.62      25519.35       215.95 o
   4  11   7         15.05        162.76       151.83 o
   5  11   7          2.16        124.80       149.81 o
   6  11   7       7564.97       8234.53       172.92 o
   7  11   7       6091.15       6259.36       171.33 o
   8  11   7         86.78        233.92       140.54 o
   9  11   7      18346.63      18210.00       200.45 o
  10  11   7        301.36        333.97       143.89 o
  11  11   7       3535.43       3986.04       158.95 o
  12  11   7        198.46        366.89       152.45 o
  13  11   7      38316.45      37312.88       544.72 o
  14  11   7        795.49        855.39       215.53 o
  15  11   7       3999.06       3969.50       196.25 o
  16  11   7       2187.62       2229.80       160.07 o
  17  11   7       3562.55       3564.87       155.89 o
  18  11   7       1773.44       1707.83       145.46 o
  19  11   7       1682.07       2319.72       185.81 o
  20  11   7         72.34        262.59       145.20 o
  21  11   7        339.10        627.12       163.14 o
   0  12   7      17150.17      18070.04       558.34 o
   1  12   7      17775.15      19437.32       228.92 o
   2  12   7        191.11        323.89       141.21 o
   3  12   7        355.45        405.45       142.53 o
   4  12   7        254.14        239.92       141.37 o
   5  12   7        404.83        463.09       132.68 o
   6  12   7        271.99        412.39       192.40 o
   7  12   7          0.24        -66.16       165.97 o
   8  12   7          3.08        -34.47       126.01 o
   9  12   7         65.35        417.57       182.00 o
  10  12   7        652.00        689.94       146.49 o
  11  12   7       4614.60       5047.10       166.55 o
  12  12   7         87.89        157.70       153.58 o
  13  12   7       1577.88       1468.23       177.12 o
  14  12   7         49.02        267.16       156.36 o
  15  12   7       3781.61       4235.66       166.94 o
  16  12   7        192.64        296.43       138.12 o
  17  12   7          1.63        337.91       164.71 o
  18  12   7        253.34        529.72       170.78 o
  19  12   7        445.80        649.15       158.70 o
  20  12   7          0.33        -62.86       178.11 o
  21  12   7        232.26        584.66       190.69 o
   1  13   7      67647.80      68432.78       461.63 o
   2  13   7        710.60        713.57       134.57 o
   3  13   7      30919.35      30863.75       453.16 o
   4  13   7        408.38        609.12       142.73 o
   5  13   7      19375.43      20019.27       247.82 o
   6  13   7        226.12        397.10       124.66 o
   7  13   7        132.61        376.71       158.46 o
   8  13   7          6.79         84.51       163.83 o
   9  13   7      23096.83      24179.87       356.30 o
  10  13   7        996.48        969.93       154.45 o
  11  13   7         93.29        -71.43       181.56 o
  12  13   7       1199.06       1000.91       156.46 o
  13  13   7      74007.14      74855.59      2049.86 o
  14  13   7       1610.03       1421.49       177.39 o
  15  13   7       1700.19       1665.02       186.23 o
  16  13   7         18.66       -235.02       153.16 o
  17  13   7      20712.91      20856.47       646.97 o
  18  13   7         15.25        230.14       188.77 o
  19  13   7       1277.48       1152.84       166.95 o
  20  13   7          1.00        350.04       266.83 o
  21  13   7         82.50        -57.27       171.98 o
   0  14   7       4752.92       4715.35       167.17 o
   1  14   7     102619.45     103680.52      1372.59 o
   2  14   7        391.42        560.25       133.97 o
   3  14   7      36747.91      36764.04       521.73 o
   4  14   7        690.03        679.14       142.61 o
   5  14   7      25716.58      25917.50       351.74 o
   6  14   7         62.63        274.95       143.17 o
   7  14   7        804.88        988.02       158.05 o
   8  14   7       2272.91       1992.00       138.52 o
   9  14   7       2931.43       3263.15       171.35 o
  10  14   7       3746.05       3262.99       162.58 o
  11  14   7     103448.00     104447.38      1690.97 o
  12  14   7        199.13        582.22       151.60 o
  13  14   7        168.36         95.48       146.33 o
  14  14   7       1409.34       1367.11       164.74 o
  15  14   7      68962.34      68366.25      2233.98 o
  16  14   7        556.61        626.96       169.88 o
  17  14   7        135.93        262.73       177.61 o
  18  14   7          6.16        212.25       166.15 o
  19  14   7       4273.79       4232.37       191.53 o
  20  14   7        401.15        544.39       186.13 o
   1  15   7      17869.41      17775.26       197.63 o
   2  15   7         74.73        165.85       130.42 o
   3  15   7      41054.19      41191.42       727.55 o
   4  15   7       1648.63       1893.08       123.89 o
   5  15   7        320.41        374.65       126.25 o
   6  15   7        727.96        709.57       128.84 o
   7  15   7      16992.62      16948.17       338.56 o
   8  15   7        561.81        611.44       134.99 o
   9  15   7      18016.97      17376.78       360.87 o
  10  15   7       4778.80       4677.75       157.64 o
  11  15   7        180.88        249.57       149.23 o
  12  15   7          4.70         -9.88       151.78 o
  13  15   7      12045.13      12100.66       247.22 o
  14  15   7       2938.55       2882.02       183.41 o
  15  15   7       1075.06       1230.86       172.31 o
  16  15   7         73.39         72.71       173.73 o
  17  15   7       7718.72       7312.34       185.81 o
  18  15   7         65.00        398.29       249.36 o
  19  15   7       4052.88       4871.07       559.90 o
  20  15   7        134.30        473.02       170.88 o
   0  16   7       1032.33       1192.67       199.41 o
   1  16   7       4094.81       4124.34       133.50 o
   2  16   7         26.90        230.80       115.82 o
   3  16   7      11637.51      11806.99       155.73 o
   4  16   7        316.02        328.56       120.42 o
   5  16   7       2286.99       2252.17       138.74 o
   6  16   7        391.93        558.20       126.70 o
   7  16   7        134.85        327.65       122.50 o
   8  16   7       2217.68       2139.80       143.48 o
   9  16   7       1874.99       1885.52       152.02 o
  10  16   7         93.06        268.11       149.05 o
  11  16   7       5925.40       5852.34       156.32 o
  12  16   7          0.74        -33.08       155.97 o
  13  16   7        373.73        467.16       189.88 o
  14  16   7       1401.38       1650.55       180.73 o
  15  16   7       2474.56       2846.16       161.63 o
  16  16   7        884.63        744.29       158.21 o
  17  16   7        422.72        614.20       339.10 o
  18  16   7         58.62        193.49       166.64 o
  19  16   7         64.82       -200.43       185.28 o
   1  17   7      80066.90      81249.80      1035.09 o
   2  17   7       1290.66       1274.46       134.46 o
   3  17   7      31056.50      31518.68       445.75 o
   4  17   7         38.45         67.28       138.61 o
   5  17   7       9514.19       9110.53       160.71 o
   6  17   7       5646.21       5556.82       154.35 o
   7  17   7       2736.65       2667.96       120.68 o
   8  17   7       1290.15       1225.98       151.28 o
   9  17   7      23872.02      23916.65       498.22 o
  10  17   7       1356.15       1527.13       142.99 o
  11  17   7        106.56        428.26       154.66 o
  12  17   7       1594.10       1494.37       175.19 o
  13  17   7      47784.20      48581.88      1453.69 o
  14  17   7        574.25        559.08       201.50 o
  15  17   7         30.47        300.30       191.48 o
  16  17   7          0.35        252.49       260.01 o
  17  17   7      15604.00      15622.07      1292.73 o
  18  17   7         38.66        -15.87       184.34 o
  19  17   7       1500.73       1679.37       213.14 o
   0  18   7      17093.38      17533.16       430.45 o
   1  18   7      55003.67      56403.64       732.71 o
   2  18   7        148.22         82.81       128.62 o
   3  18   7      18191.73      18183.48       239.49 o
   4  18   7         90.95        222.61       147.44 o
   5  18   7      35960.03      34589.24       677.76 o
   6  18   7        458.47        412.05       124.35 o
   7  18   7       6339.82       6231.80       202.64 o
   8  18   7          7.31       -175.93       151.11 o
   9  18   7       4483.10       4533.57       142.78 o
  10  18   7          1.70        297.06       127.74 o
  11  18   7      47823.43      46853.62       666.87 o
  12  18   7        361.42        583.38       195.94 o
  13  18   7       1150.08       1144.43       203.81 o
  14  18   7          1.47         26.10       167.71 o
  15  18   7      32303.59      31919.05      1088.94 o
  16  18   7        208.76        583.30       163.40 o
  17  18   7       4675.38       4588.19       298.91 o
  18  18   7        181.96        237.54       207.26 o
   1  19   7      12059.38      12660.83       155.41 o
   2  19   7         40.64        292.02       153.81 o
   3  19   7      20110.01      20221.78       395.79 o
   4  19   7       1518.02       1331.73       126.80 o
   5  19   7       1166.53        980.70       149.24 o
   6  19   7        208.48        213.54       122.88 o
   7  19   7       5892.50       5608.90       132.44 o
   8  19   7        542.94        608.41       148.20 o
   9  19   7       3652.08       3746.75       180.61 o
  10  19   7          2.95        242.14       133.20 o
  11  19   7       2138.75       2024.11       150.15 o
  12  19   7          0.05        298.50       177.52 o
  13  19   7       6647.03       6407.17       198.03 o
  14  19   7         25.60        182.55       169.28 o
  15  19   7       1802.77       2202.34       248.78 o
  16  19   7          0.50        113.86       171.66 o
  17  19   7       2030.04       1955.59       186.22 o
  18  19   7        100.93        342.30       228.00 o
   0  20   7       2394.51       2511.28       204.78 o
   1  20   7       5063.42       4819.61       130.81 o
   2  20   7        206.39        433.00       140.78 o
   3  20   7        386.96        358.21       133.90 o
   4  20   7       1231.94       1386.96       126.08 o
   5  20   7        381.19        510.52       139.18 o
   6  20   7       4327.42       3666.30       138.47 o
   7  20   7         19.35         45.89       127.81 o
   8  20   7        520.45        438.55       142.01 o
   9  20   7        585.46       1127.72       250.83 o
  10  20   7        104.12        -33.66       131.08 o
  11  20   7       1966.88       2002.60       154.19 o
  12  20   7        995.12        814.46       149.80 o
  13  20   7         32.03       -142.11       154.14 o
  14  20   7          2.95         48.45       175.76 o
  15  20   7       3246.23       3629.48       465.47 o
  16  20   7          8.15         99.26       279.88 o
  17  20   7        102.50        849.53       240.31 o
   1  21   7      23171.72      22817.11       423.31 o
   2  21   7       2015.96       1817.68       127.52 o
   3  21   7      29813.49      29464.36       390.67 o
   4  21   7        850.56       1278.05       143.77 o
   5  21   7       2705.41       2426.34       144.47 o
   6  21   7        519.64        619.75       148.35 o
   7  21   7       5192.53       5333.80       260.73 o
   8  21   7         54.03         85.80       142.81 o
   9  21   7       6462.27       6407.33       228.01 o
  10  21   7         69.59        266.70       131.38 o
  11  21   7        402.92        525.24       151.82 o
  12  21   7         11.14        -82.10       152.17 o
  13  21   7      22543.97      22245.17       695.62 o
  14  21   7        721.07        840.95       222.99 o
  15  21   7        120.44        548.15       182.02 o
  16  21   7        474.01        683.00       183.68 o
  17  21   7      10483.75       9950.17       793.01 o
   0  22   7        301.99        502.94       195.70 o
   1  22   7      45063.50      45436.58       810.41 o
   2  22   7        262.00        297.91       131.97 o
   3  22   7       2374.00       2776.31       134.09 o
   4  22   7        280.61        428.41       132.05 o
   5  22   7      13371.01      13266.32       280.79 o
   6  22   7         58.89        103.21       144.32 o
   7  22   7        985.57        983.69       119.07 o
   8  22   7        511.39        821.00       143.14 o
   9  22   7       8371.00       7769.85       209.60 o
  10  22   7         48.18        210.18       141.50 o
  11  22   7      31253.19      32049.18      1000.87 o
  12  22   7         11.23        130.17       163.15 o
  13  22   7        186.18         46.74       167.50 o
  14  22   7        366.09        574.22       200.41 o
  15  22   7      23467.78      23858.85       894.68 o
  16  22   7        569.28        721.68       269.30 o
   1  23   7       5876.14       6517.47       142.95 o
   2  23   7        440.28        456.26       140.37 o
   3  23   7       9772.98       9478.28       210.40 o
   4  23   7       1038.42        923.99       132.71 o
   5  23   7         13.07         63.63       135.56 o
   6  23   7         18.31         74.82       127.54 o
   7  23   7       7854.91       7341.44       144.19 o
   8  23   7          4.62        164.49       137.21 o
   9  23   7       9571.75       9698.19       381.28 o
  10  23   7        782.20        804.79       164.40 o
  11  23   7        111.77        -69.89       150.12 o
  12  23   7        663.72        838.52       205.09 o
  13  23   7       7602.92       7619.13       277.56 o
  14  23   7         31.14          9.82       182.06 o
  15  23   7        820.48        866.80       187.24 o
   0  24   7        871.34        769.39       195.94 o
   1  24   7       4179.97       4042.63       129.49 o
   2  24   7       3223.64       2779.89       128.83 o
   3  24   7       1120.92       1196.18       140.45 o
   4  24   7        918.04       1041.10       129.65 o
   5  24   7         25.30         96.68       129.32 o
   6  24   7        154.63        556.32       137.60 o
   7  24   7          3.27        163.35       115.83 o
   8  24   7        266.11        429.44       138.17 o
   9  24   7        256.78        205.01       150.23 o
  10  24   7        588.24        787.05       171.72 o
  11  24   7       1804.08       1604.16       157.52 o
  12  24   7         28.48        -51.89       166.08 o
  13  24   7         92.36        182.64       186.53 o
  14  24   7        280.76        787.35       348.63 o
   1  25   7      22815.46      21828.30       484.45 o
   2  25   7        299.34        586.75       158.06 o
   3  25   7      16697.01      17118.51       475.12 o
   4  25   7         16.04        162.35       151.12 o
   5  25   7       2606.28       2622.24       135.06 o
   6  25   7        477.98        395.28       136.76 o
   7  25   7       6049.51       5995.33       201.84 o
   8  25   7         33.09        123.99       148.81 o
   9  25   7      10510.23      10934.56       489.21 o
  10  25   7         53.45        196.34       145.73 o
  11  25   7        739.85        698.72       158.23 o
  12  25   7         84.15         88.57       183.45 o
  13  25   7      18591.95      17506.84      1124.37 o
  14  25   7          1.41       -104.66       204.94 o
   0  26   7          8.68          5.96       187.82 o
   1  26   7      15230.07      15316.05       215.90 o
   2  26   7        217.70        493.00       132.92 o
   3  26   7       4199.45       4625.30       167.03 o
   4  26   7         13.41        143.83       115.95 o
   5  26   7      12658.52      12276.96       285.26 o
   6  26   7        129.94        117.67       141.16 o
   7  26   7       3287.08       3337.12       170.45 o
   8  26   7        293.86        658.74       148.55 o
   9  26   7       4354.00       4439.41       276.97 o
  10  26   7        518.89        666.83       146.78 o
  11  26   7      20046.99      19361.73       773.41 o
  12  26   7         79.65         28.63       204.37 o
  13  26   7        861.92        694.73       168.97 o
   1  27   7       2838.35       3515.68       146.49 o
   2  27   7        492.86        332.80       125.77 o
   3  27   7       3780.77       3903.22       132.24 o
   4  27   7        318.76        384.95       131.00 o
   5  27   7        239.23        515.06       133.64 o
   6  27   7         22.30        219.84       140.40 o
   7  27   7       4546.18       4028.14       187.13 o
   8  27   7         19.98        137.80       139.42 o
   9  27   7       6610.95       6536.70       198.34 o
  10  27   7        273.01        426.43       160.76 o
  11  27   7        108.08        195.02       171.40 o
   0  28   7       1602.51       1345.86       180.12 o
   1  28   7        738.16        901.16       152.69 o
   2  28   7        166.07        399.09       132.74 o
   3  28   7       2297.80       2078.12       143.82 o
   4  28   7        260.98        227.29       133.84 o
   5  28   7        378.91        566.51       161.74 o
   6  28   7        557.80        461.60       149.34 o
   7  28   7          2.48         21.48       149.75 o
   8  28   7        550.13        379.22       149.00 o
   9  28   7         14.98         79.53       134.74 o
  10  28   7         34.85        -30.71       175.36 o
   1  29   7      11712.53      11197.58       314.93 o
   2  29   7         57.32        178.97       143.40 o
   3  29   7       9550.18       9160.29       363.60 o
   4  29   7        538.12        671.37       151.70 o
   5  29   7        509.35        722.39       134.66 o
   6  29   7         97.37        160.50       151.08 o
   7  29   7       4158.02       3612.63       224.32 o
   8  29   7         16.49        -94.30       144.19 o
   9  29   7       5217.22       4889.05       147.90 o
   0  30   7       2263.03       2012.19       390.46 o
   1  30   7      12462.67      12663.44       231.68 o
   2  30   7         33.13        298.91       134.95 o
   3  30   7        426.29        601.71       145.13 o
   4  30   7        258.91         10.01       135.37 o
   5  30   7       6521.62       6274.62       185.28 o
   6  30   7         53.21        202.39       151.94 o
   7  30   7       1416.01       1366.98       158.77 o
   1  31   7        536.53        813.77       168.45 o
   2  31   7         43.50        133.35       144.33 o
   3  31   7       3569.07       3355.96       165.10 o
   4  31   7          6.63        198.86       180.26 o
   0   0   8      95443.98      90990.52       663.74 o
   1   0   8      28815.83      25027.07       535.18 o
   2   0   8        518.59        512.99       388.98 o
   3   0   8     101804.37     101717.75      4203.67 o
   4   0   8     174067.19     183721.61      2993.76 o
   5   0   8      35056.01      38276.14       355.33 o
   6   0   8      51194.53      50911.61       587.25 o
   7   0   8        436.10        443.38       205.64 o
   8   0   8        705.48       1042.45       216.02 o
   9   0   8       2149.22       1563.17       211.47 o
  10   0   8      73702.21      70720.53      2517.96 o
  11   0   8      76705.67      77524.73       603.08 o
  12   0   8      54339.88      58146.56      1166.56 o
  13   0   8       1898.41       1416.09       282.88 o
  14   0   8      16285.96      15868.58       269.68 o
  15   0   8      36335.28      35550.07       636.79 o
  16   0   8      15529.26      15735.60       679.38 o
  17   0   8       3541.09       3245.59       240.10 o
  18   0   8         32.44        487.96       272.74 o
  19   0   8       1127.94       1071.24       236.32 o
  20   0   8      12100.66      11546.36       257.92 o
  21   0   8        372.80        713.92       224.67 o
  22   0   8       9586.48       8231.92       805.64 o
   1   1   8      85932.69      82964.33       970.28 o
   2   1   8      81943.92      82139.13       727.18 o
   3   1   8       9424.25       8944.23       213.71 o
   4   1   8       7482.86       7068.71       151.74 o
   5   1   8      13643.66      12943.09       171.09 o
   6   1   8       7750.94       7498.25       154.84 o
   7   1   8        211.48        416.81       144.46 o
   8   1   8      11944.41      11583.60       188.46 o
   9   1   8      24108.29      25930.39       214.04 o
  10   1   8       2229.68       2331.88       143.88 o
  11   1   8        826.82        609.50       170.08 o
  12   1   8      33856.83      35526.23       428.12 o
  13   1   8      33632.54      32975.55       806.67 o
  14   1   8      18774.06      18219.69       306.91 o
  15   1   8          4.97        174.17       159.24 o
  16   1   8       9568.15       9460.53       248.93 o
  17   1   8      10936.89      10266.23       168.26 o
  18   1   8      10506.45      10693.05       180.41 o
  19   1   8        128.78        334.60       173.61 o
  20   1   8       2540.97       2731.91       202.11 o
  21   1   8        643.12        588.07       196.28 o
  22   1   8       2441.98       2315.24       169.83 o
   0   2   8       6698.07       7777.68       418.17 o
   1   2   8       9483.64       9871.83       196.21 o
   2   2   8          2.02        306.11       171.53 o
   3   2   8      15234.56      15618.46       191.27 o
   4   2   8       3961.81       4489.56       229.45 o
   5   2   8       1863.35       1786.83       189.94 o
   6   2   8       2897.17       3140.12       167.69 o
   7   2   8        667.87        818.66       149.17 o
   8   2   8          0.63         35.24       164.10 o
   9   2   8         14.04        275.66       131.92 o
  10   2   8       1013.33       1228.35       186.04 o
  11   2   8       2726.52       2908.70       226.36 o
  12   2   8         37.23         16.70       166.26 o
  13   2   8        601.41        585.56       197.12 o
  14   2   8         66.51        337.69       175.42 o
  15   2   8        880.87        860.38       126.54 o
  16   2   8         41.50        221.79       134.02 o
  17   2   8         80.79        230.36       143.80 o
  18   2   8        363.60        408.61       155.28 o
  19   2   8        104.44         -4.08       146.99 o
  20   2   8         15.36        254.47       172.34 o
  21   2   8         37.65        -85.42       176.84 o
  22   2   8         50.88        121.91       177.46 o
   1   3   8      31080.92      28803.72       263.01 o
   2   3   8      49766.79      49148.54       448.77 o
   3   3   8       3322.49       2984.53       153.02 o
   4   3   8       3087.08       2983.51       153.74 o
   5   3   8      42869.32      42464.18       844.68 o
   6   3   8      13797.98      13481.02       245.80 o
   7   3   8       5032.87       5072.67       161.16 o
   8   3   8      37941.80      36900.77       461.12 o
   9   3   8      22056.64      22210.59       343.64 o
  10   3   8       4430.64       4470.94       199.02 o
  11   3   8       5548.93       5095.84       237.54 o
  12   3   8      31401.07      31022.89       690.32 o
  13   3   8      45726.33      45089.04       395.98 o
  14   3   8      21372.41      21725.92       545.79 o
  15   3   8        266.73        388.07       159.76 o
  16   3   8       7659.92       7534.92       267.68 o
  17   3   8      10113.32       9797.71       232.00 o
  18   3   8      12387.65      12243.28       202.80 o
  19   3   8       1032.38       1193.26       148.77 o
  20   3   8        394.36        492.51       126.07 o
  21   3   8        478.85        563.28       139.14 o
  22   3   8       1616.89       1744.11       140.06 o
   0   4   8     159247.78     165064.92       566.29 o
   1   4   8      73523.62      73182.65       713.36 o
   2   4   8       4045.24       3651.46       203.49 o
   3   4   8     109459.46     108428.62      1338.44 o
   4   4   8      88687.62      90734.74       670.87 o
   5   4   8       4937.66       5107.63       155.87 o
   6   4   8      84174.45      83703.74      1172.71 o
   7   4   8          2.03         56.98       161.15 o
   8   4   8        572.08        600.00       175.58 o
   9   4   8      27040.75      26904.49       360.04 o
  10   4   8      77963.91      77126.80       764.08 o
  11   4   8      55767.44      58369.40      1089.95 o
  12   4   8      29786.24      30827.23       385.08 o
  13   4   8         90.73        152.04       171.12 o
  14   4   8      19015.23      19338.28       320.92 o
  15   4   8      57179.59      57424.95      1593.89 o
  16   4   8      26394.78      26048.69       726.54 o
  17   4   8       2614.23       2558.55       160.13 o
  18   4   8         26.51        -36.88       145.94 o
  19   4   8        128.69        367.19       159.33 o
  20   4   8       9837.53       9270.33       220.82 o
  21   4   8         11.87         61.37       148.96 o
  22   4   8       7484.40       6788.78       328.81 o
   1   5   8      59488.62      61429.10       290.51 o
   2   5   8      67465.63      66758.38       312.55 o
   3   5   8      25705.28      27636.51       278.26 o
   4   5   8       7929.18       7629.83       173.66 o
   5   5   8      12415.45      12085.41       186.00 o
   6   5   8        118.19        180.72       166.92 o
   7   5   8       6468.53       6049.88       195.25 o
   8   5   8      28354.79      29123.98       610.91 o
   9   5   8       1656.89       1821.37       210.81 o
  10   5   8       1173.14       1278.42       183.67 o
  11   5   8       2412.60       2698.77       260.98 o
  12   5   8      29934.43      30411.12       593.97 o
  13   5   8      23355.72      22915.91       539.83 o
  14   5   8      10365.72      10478.26       234.16 o
  15   5   8       4689.28       4274.39       168.36 o
  16   5   8       6321.54       6422.26       215.30 o
  17   5   8       4715.32       4637.61       164.47 o
  18   5   8      12925.87      12235.59       341.53 o
  19   5   8         13.79          1.42       147.09 o
  20   5   8       1893.04       1862.36       151.50 o
  21   5   8        527.82        472.84       161.57 o
  22   5   8       2098.15       2144.65       158.18 o
   0   6   8       1947.48       2016.39       205.92 o
   1   6   8         61.87        429.24       159.97 o
   2   6   8        359.03        555.88       162.66 o
   3   6   8      35791.41      39154.27       316.85 o
   4   6   8      11462.47      12034.98       201.35 o
   5   6   8       1249.74       1165.24       153.74 o
   6   6   8         98.78        162.71       139.25 o
   7   6   8        790.88        996.40       130.70 o
   8   6   8       1101.12       1329.02       141.48 o
   9   6   8       2867.38       2811.95       143.92 o
  10   6   8        214.08        301.53       150.57 o
  11   6   8       1623.53       1623.35       150.43 o
  12   6   8        425.70        662.90       220.55 o
  13   6   8        427.00        678.59       200.03 o
  14   6   8       2264.71       2294.63       182.35 o
  15   6   8       2955.25       3229.27       165.55 o
  16   6   8        266.60        600.75       145.49 o
  17   6   8        475.55        875.96       150.56 o
  18   6   8        227.94        199.34       142.58 o
  19   6   8        324.92        250.72       160.57 o
  20   6   8         10.84        232.56       161.25 o
  21   6   8        683.71        563.15       168.63 o
  22   6   8         32.46        102.18       183.37 o
   1   7   8      71240.56      72175.35       677.32 o
   2   7   8      84119.18      83078.23       697.00 o
   3   7   8       5663.36       5749.35       209.15 o
   4   7   8       1188.19       1262.52       197.14 o
   5   7   8      18793.83      18386.54       244.88 o
   6   7   8       6263.47       6158.73       152.79 o
   7   7   8      12185.40      12804.36       203.76 o
   8   7   8      23100.39      22835.29       471.52 o
   9   7   8       7980.97       8624.33       188.30 o
  10   7   8       1440.53       1594.25       169.36 o
  11   7   8       4677.89       4480.99       139.83 o
  12   7   8      34084.04      33444.05       683.47 o
  13   7   8      30761.92      31677.12       587.15 o
  14   7   8      22840.18      23071.84       489.07 o
  15   7   8        774.95        974.67       174.95 o
  16   7   8       5184.59       4765.73       149.91 o
  17   7   8      12837.28      12510.71       525.33 o
  18   7   8       6845.06       6789.32       219.15 o
  19   7   8       1417.03       1540.38       152.07 o
  20   7   8       1088.23       1064.08       153.55 o
  21   7   8         97.60         77.73       161.98 o
  22   7   8       4981.49       4521.36       191.00 o
   0   8   8     194062.83     197757.50       754.10 o
   1   8   8      37418.62      35949.25       286.35 o
   2   8   8       3860.81       3828.87       145.63 o
   3   8   8      60217.11      60153.71       566.43 o
   4   8   8      69613.30      70507.55       338.65 o
   5   8   8       1181.40       1484.18       169.95 o
   6   8   8      44936.85      45417.67       568.85 o
   7   8   8        161.50        277.46       159.71 o
   8   8   8       1330.21       1481.05       148.51 o
   9   8   8       7964.35       7512.14       164.27 o
  10   8   8      42264.95      42229.72       586.25 o
  11   8   8      22021.39      21415.10       212.52 o
  12   8   8      25857.35      25607.93       433.19 o
  13   8   8          4.85        282.51       160.77 o
  14   8   8      24148.04      23834.48       445.79 o
  15   8   8      23671.00      23537.83       579.10 o
  16   8   8      16178.27      16414.61       345.42 o
  17   8   8        959.46        930.02       138.76 o
  18   8   8          1.15        276.50       156.38 o
  19   8   8       2950.32       2751.98       156.24 o
  20   8   8      11825.77      11571.62       412.97 o
  21   8   8        408.71        637.82       178.65 o
  22   8   8      10767.29       9841.76       359.67 o
   1   9   8      37127.98      36885.32       206.17 o
   2   9   8      58975.44      58856.88       335.87 o
   3   9   8      24037.16      25231.03       370.83 o
   4   9   8       6019.31       6225.68       157.36 o
   5   9   8       3737.34       3634.38       197.05 o
   6   9   8       5213.80       4958.07       157.03 o
   7   9   8       2748.18       2894.78       185.06 o
   8   9   8      13081.42      12776.11       192.14 o
   9   9   8       4656.44       4386.43       134.34 o
  10   9   8       2415.44       2491.40       147.07 o
  11   9   8        337.98        451.16       147.40 o
  12   9   8      27148.79      27821.97       568.03 o
  13   9   8      12772.91      13090.94       219.44 o
  14   9   8      10702.80      10438.78       169.97 o
  15   9   8        442.87        555.94       159.96 o
  16   9   8       1628.52       1952.88       130.47 o
  17   9   8        544.99        580.05       130.62 o
  18   9   8       5334.67       5712.66       189.59 o
  19   9   8        268.47        390.01       150.02 o
  20   9   8       1424.77       1557.11       166.22 o
  21   9   8         70.34        231.04       146.44 o
   0  10   8      18068.87      19645.74       268.28 o
   1  10   8       4385.56       4378.80       175.37 o
   2  10   8       2305.16       2891.92       179.48 o
   3  10   8      17308.78      18690.34       238.16 o
   4  10   8        974.85       1091.22       195.17 o
   5  10   8        290.83        614.65       156.36 o
   6  10   8       2147.34       2381.35       152.38 o
   7  10   8         49.06        -22.45       146.12 o
   8  10   8        120.29        196.28       131.57 o
   9  10   8        898.96       1199.40       166.22 o
  10  10   8        941.26        833.40       133.74 o
  11  10   8       5325.01       5498.93       227.38 o
  12  10   8       2052.52       2356.09       152.95 o
  13  10   8       3215.76       2880.38       173.61 o
  14  10   8        405.20        531.86       142.43 o
  15  10   8        947.64       1218.36       152.48 o
  16  10   8          4.89          4.08       156.41 o
  17  10   8       2460.31       2501.87       159.36 o
  18  10   8        856.33        754.78       139.83 o
  19  10   8        480.25        760.69       184.51 o
  20  10   8         21.72        246.76       140.47 o
  21  10   8         16.69        164.64       165.87 o
   1  11   8      48410.87      50211.53       347.96 o
   2  11   8      52781.88      53404.34       309.41 o
   3  11   8       7604.24       7607.97       153.50 o
   4  11   8       4295.37       4139.00       190.23 o
   5  11   8      21392.38      21502.50       333.95 o
   6  11   8       3850.72       3592.98       177.21 o
   7  11   8       2571.05       2535.02       130.86 o
   8  11   8      26168.79      27614.51       375.03 o
   9  11   8       8861.14       8345.48       179.32 o
  10  11   8       3314.44       3090.73       146.27 o
  11  11   8       9362.02       9423.20       173.24 o
  12  11   8      22591.29      21534.42       237.48 o
  13  11   8      18557.55      19211.81       395.00 o
  14  11   8      13012.02      12898.50       348.62 o
  15  11   8       5586.11       5419.54       161.35 o
  16  11   8       7640.02       7559.54       282.02 o
  17  11   8       5841.26       6331.19       207.69 o
  18  11   8      10001.98      10243.32       509.95 o
  19  11   8          0.19        -62.26       143.20 o
  20  11   8       1573.45       1484.38       187.83 o
  21  11   8        860.78        859.12       151.53 o
   0  12   8      99084.93     100358.12      2525.00 o
   1  12   8      22664.31      21964.43       197.40 o
   2  12   8       1132.14       1281.81       165.07 o
   3  12   8      37196.06      37463.15       259.52 o
   4  12   8      57567.27      57093.17       910.03 o
   5  12   8        408.51        380.75       153.90 o
   6  12   8      48944.91      51517.52      1004.54 o
   7  12   8        219.25        377.69       150.50 o
   8  12   8        208.26        260.47       123.85 o
   9  12   8       1538.51       1721.19       135.56 o
  10  12   8      42746.86      43215.16       639.85 o
  11  12   8      33127.86      32738.13       349.35 o
  12  12   8      18092.24      17779.43       410.54 o
  13  12   8        456.79        465.91       153.06 o
  14  12   8      18812.04      19349.55       454.79 o
  15  12   8      14937.95      15408.77       416.18 o
  16  12   8      20699.01      20867.28       511.71 o
  17  12   8       1071.61       1023.38       150.34 o
  18  12   8        116.57        188.33       150.10 o
  19  12   8        229.58        270.77       165.79 o
  20  12   8       8777.77       8600.31       213.70 o
  21  12   8        819.06        978.87       181.21 o
   1  13   8       8510.96       8573.80       183.24 o
   2  13   8      26892.79      26600.88       192.64 o
   3  13   8       5064.49       5342.88       175.90 o
   4  13   8      14093.77      14640.45       180.26 o
   5  13   8        688.37        799.98       131.16 o
   6  13   8       7249.38       7365.20       160.12 o
   7  13   8        140.76        141.24       140.82 o
   8  13   8      13779.84      14418.96       289.59 o
   9  13   8       3673.69       3883.39       159.74 o
  10  13   8       2097.95       2177.13       159.24 o
  11  13   8        615.91       1593.01       447.57 o
  12  13   8      13273.58      13406.94       247.09 o
  13  13   8       4324.23       4284.40       183.28 o
  14  13   8      10649.58      10090.96       215.10 o
  15  13   8        123.64         -8.65       162.15 o
  16  13   8        774.32        915.78       151.09 o
  17  13   8        301.10        309.52       179.05 o
  18  13   8       9491.56       9463.65       208.17 o
  19  13   8        526.57        457.22       164.48 o
  20  13   8        566.13        700.42       181.53 o
   0  14   8      14063.55      13664.10       225.79 o
   1  14   8         64.50         88.58       140.70 o
   2  14   8        477.20        449.96       169.37 o
   3  14   8      21139.19      21723.21       301.46 o
   4  14   8        830.15        949.26       145.06 o
   5  14   8       1425.81       1862.96       137.88 o
   6  14   8          1.55        -55.48       133.93 o
   7  14   8          1.22        172.55       190.97 o
   8  14   8        637.01        866.13       142.22 o
   9  14   8       2658.50       2687.66       173.12 o
  10  14   8       1330.17       1346.89       138.30 o
  11  14   8         18.97         88.41       146.51 o
  12  14   8       1628.55       1867.54       153.25 o
  13  14   8        437.40        349.41       150.55 o
  14  14   8       2571.10       2562.75       201.74 o
  15  14   8        538.04        849.28       182.29 o
  16  14   8          2.72        187.24       157.18 o
  17  14   8        790.45       1127.37       145.52 o
  18  14   8         16.03        161.82       184.00 o
  19  14   8        226.06        419.74       193.52 o
  20  14   8         24.41       -190.63       207.29 o
   1  15   8      15762.06      15838.03       368.65 o
   2  15   8      47896.86      47909.38       937.45 o
   3  15   8       4707.21       4868.55       150.55 o
   4  15   8       2727.25       3141.11       139.34 o
   5  15   8       6496.47       6421.94       162.81 o
   6  15   8       4093.14       4017.82       140.25 o
   7  15   8          6.32       -137.16       147.53 o
   8  15   8      24861.36      25045.27       529.39 o
   9  15   8       1603.78       1889.03       150.39 o
  10  15   8       4681.92       4519.54       149.19 o
  11  15   8       2187.54       2383.49       152.73 o
  12  15   8      22178.71      22164.36       282.53 o
  13  15   8       5297.20       5924.65       203.93 o
  14  15   8       7002.51       6833.65       243.52 o
  15  15   8       1701.92       1742.32       207.18 o
  16  15   8       3835.72       3566.66       187.59 o
  17  15   8       4439.52       4647.73       168.70 o
  18  15   8       9601.17       9242.74       280.49 o
  19  15   8        469.55        510.57       310.24 o
   0  16   8      85024.11      85603.55      1900.30 o
   1  16   8       3755.46       3402.89       137.06 o
   2  16   8       9776.45      10329.98       168.15 o
   3  16   8      18405.97      18440.39       374.63 o
   4  16   8      21089.57      20446.76       385.76 o
   5  16   8       6849.60       6624.97       152.69 o
   6  16   8      13931.18      14401.87       155.34 o
   7  16   8       1606.59       1485.08       132.75 o
   8  16   8        172.66        278.28       148.32 o
   9  16   8          6.73        -31.95       140.94 o
  10  16   8      45191.40      44379.01       775.17 o
  11  16   8      30875.24      30415.60       728.85 o
  12  16   8      14142.05      13436.89       268.77 o
  13  16   8          0.19         62.46       156.62 o
  14  16   8      11948.38      11900.30       188.66 o
  15  16   8       9882.80      10244.26       314.28 o
  16  16   8       9648.33       9727.20       244.54 o
  17  16   8        240.50        203.52       174.70 o
  18  16   8          0.05        -65.70       204.78 o
  19  16   8       1911.43       1655.03       211.51 o
   1  17   8       7072.96       7427.11       163.40 o
   2  17   8      12296.17      12235.98       183.63 o
   3  17   8       5126.05       5120.09       155.01 o
   4  17   8      14156.26      13672.79       188.19 o
   5  17   8         62.96        203.48       135.03 o
   6  17   8       2806.29       2917.22       138.25 o
   7  17   8         16.94        159.47       137.30 o
   8  17   8      11454.16      11929.49       293.87 o
   9  17   8       5153.43       4954.25       167.83 o
  10  17   8        217.28        412.38       147.37 o
  11  17   8         13.40         86.40       135.21 o
  12  17   8      10937.12      10909.93       252.52 o
  13  17   8       3085.73       3676.59       280.82 o
  14  17   8       3511.60       3568.37       173.84 o
  15  17   8          0.47        180.30       148.39 o
  16  17   8        110.45        189.80       154.88 o
  17  17   8       3107.49       3085.45       195.71 o
  18  17   8       6345.10       6316.61       428.71 o
  19  17   8        668.55        523.31       191.18 o
   0  18   8       4938.91       4920.37       208.26 o
   1  18   8       3169.79       3218.11       133.99 o
   2  18   8        409.58        804.15       134.06 o
   3  18   8       7480.20       7119.65       129.44 o
   4  18   8       1740.76       1752.23       129.13 o
   5  18   8         45.99        114.84       120.79 o
   6  18   8        175.61        266.98       114.59 o
   7  18   8        499.41        665.47       144.29 o
   8  18   8         13.43        113.38       159.52 o
   9  18   8       1595.84       1479.49       143.96 o
  10  18   8         11.36        319.76       139.64 o
  11  18   8       1305.93       1364.02       134.28 o
  12  18   8       1596.49       1326.34       139.14 o
  13  18   8          6.60        279.52       150.15 o
  14  18   8       2277.56       2352.75       173.19 o
  15  18   8        149.30        312.53       167.84 o
  16  18   8        347.15        652.49       150.07 o
  17  18   8        398.68        673.24       185.68 o
  18  18   8        213.63        292.01       206.09 o
   1  19   8      20046.82      20025.89       271.07 o
   2  19   8      23033.05      21900.72       363.58 o
   3  19   8       2019.92       1882.81       134.86 o
   4  19   8      13124.77      14127.72       169.14 o
   5  19   8       8890.18       9217.48       151.52 o
   6  19   8       5592.12       5607.84       180.12 o
   7  19   8       1247.64       1650.30       138.80 o
   8  19   8      10355.00      10905.89       167.83 o
   9  19   8       7690.03       7633.19       239.63 o
  10  19   8        308.30        433.39       133.78 o
  11  19   8        235.35         39.81       141.51 o
  12  19   8      13065.95      12742.55       233.01 o
  13  19   8      11209.22      11556.74       380.04 o
  14  19   8       9575.64       9147.43       263.82 o
  15  19   8        460.05        796.27       168.24 o
  16  19   8        820.02        761.79       172.73 o
  17  19   8       1828.48       2061.76       244.22 o
  18  19   8       6962.11       7086.10       462.37 o
   0  20   8      34565.54      34337.08       895.82 o
   1  20   8       2318.58       2414.02       131.70 o
   2  20   8       4104.32       4272.61       138.56 o
   3  20   8      13256.45      13756.02       339.76 o
   4  20   8      26374.02      26546.82       252.04 o
   5  20   8       1253.05       1141.33       131.03 o
   6  20   8      22793.84      23991.62       504.51 o
   7  20   8       1500.02       1664.36       134.40 o
   8  20   8        221.77        368.17       161.00 o
   9  20   8        833.44       1017.01       155.92 o
  10  20   8      21234.71      21842.27       313.07 o
  11  20   8      15204.45      14981.69       340.87 o
  12  20   8       4083.13       4070.38       407.73 o
  13  20   8        541.04        329.41       177.61 o
  14  20   8       8226.37       8142.33       404.88 o
  15  20   8      10244.16      10367.16       307.87 o
  16  20   8      16089.81      15887.97       840.67 o
  17  20   8        262.59        673.89       604.91 o
   1  21   8       4026.75       4601.48       151.78 o
   2  21   8       7373.86       7772.73       144.87 o
   3  21   8       2773.67       2960.35       147.82 o
   4  21   8       7888.02       7430.61       143.37 o
   5  21   8          5.08        173.14       137.16 o
   6  21   8       5856.43       5944.85       145.81 o
   7  21   8         38.01       -108.16       139.49 o
   8  21   8      10698.65      10964.58       204.47 o
   9  21   8       2348.39       2515.34       168.45 o
  10  21   8        695.29        808.81       132.86 o
  11  21   8         68.93        327.78       136.33 o
  12  21   8       3113.25       3131.63       221.22 o
  13  21   8       1097.10       1277.27       174.91 o
  14  21   8       4951.04       4930.88       178.28 o
  15  21   8        128.85        393.50       174.39 o
  16  21   8        128.15        151.10       188.90 o
   0  22   8       4934.78       4622.87       206.79 o
   1  22   8       1193.05        995.35       131.59 o
   2  22   8         95.54        156.13       133.74 o
   3  22   8        416.36        328.94       157.30 o
   4  22   8        979.26        884.22       130.37 o
   5  22   8         89.07         10.28       120.97 o
   6  22   8         62.14         34.57       121.94 o
   7  22   8          1.15        100.78       144.42 o
   8  22   8         98.71         55.79       131.07 o
   9  22   8       1844.46       1771.65       162.84 o
  10  22   8       1349.52       1662.00       170.32 o
  11  22   8        816.06        569.72       135.45 o
  12  22   8        237.83        188.62       158.06 o
  13  22   8        391.97        227.39       187.26 o
  14  22   8       1715.96       1294.52       160.01 o
  15  22   8       1712.87       1752.17       256.39 o
  16  22   8        306.91        663.59       174.70 o
   1  23   8       5502.49       5673.50       172.90 o
   2  23   8      20776.16      19291.35       441.95 o
   3  23   8       1283.91       1260.44       131.27 o
   4  23   8       4344.56       4687.58       144.51 o
   5  23   8       3539.01       3394.22       126.43 o
   6  23   8       4770.39       5020.08       189.18 o
   7  23   8         74.20        178.39       146.19 o
   8  23   8      13443.08      13772.16       296.90 o
   9  23   8       4332.26       4293.25       163.37 o
  10  23   8       3564.18       3260.31       151.49 o
  11  23   8        119.95         84.31       131.69 o
  12  23   8       9524.60       9129.21       417.03 o
  13  23   8       4676.38       5028.52       227.06 o
  14  23   8       3624.64       3156.92       283.19 o
  15  23   8        152.97         86.82       186.92 o
   0  24   8      37495.70      37804.90      1492.53 o
   1  24   8       1297.64       1593.09       118.16 o
   2  24   8        788.50        920.76       124.03 o
   3  24   8       3289.54       3645.57       131.99 o
   4  24   8      10045.14       9978.17       188.48 o
   5  24   8       7306.87       6723.45       201.56 o
   6  24   8       8230.90       8732.61       209.70 o
   7  24   8       1464.30       1269.11       150.18 o
   8  24   8         42.72        146.46       132.25 o
   9  24   8         53.29        -76.40       151.44 o
  10  24   8      19548.76      19285.71       328.05 o
  11  24   8       6632.97       6700.62       244.84 o
  12  24   8       3920.53       3833.92       197.57 o
  13  24   8         15.17        256.77       167.45 o
  14  24   8       6045.25       5518.92       330.86 o
   1  25   8        408.98        491.41       123.63 o
   2  25   8       6308.02       6586.05       148.77 o
   3  25   8        908.09        819.32       121.65 o
   4  25   8       1273.02       1417.29       132.05 o
   5  25   8          1.52        103.23       129.50 o
   6  25   8        514.34        647.00       139.29 o
   7  25   8       3278.70       3005.29       136.40 o
   8  25   8       6752.67       6695.08       234.07 o
   9  25   8        230.79        129.96       151.08 o
  10  25   8        349.67        497.14       135.95 o
  11  25   8        214.59        251.66       174.43 o
  12  25   8       3355.70       3676.47       328.34 o
  13  25   8         51.47        190.85       281.96 o
   0  26   8         19.46        190.52       195.75 o
   1  26   8         65.12        315.13       130.51 o
   2  26   8          4.55        167.43       111.50 o
   3  26   8        429.87        330.92       124.67 o
   4  26   8       1822.06       1811.23       122.93 o
   5  26   8          6.36        194.09       130.83 o
   6  26   8        225.25        460.25       148.86 o
   7  26   8        130.08         97.46       132.20 o
   8  26   8         65.23        119.10       141.95 o
   9  26   8        436.29        644.52       153.10 o
  10  26   8        897.60        861.74       147.29 o
  11  26   8       1223.08       1166.93       171.66 o
  12  26   8        224.04        301.96       174.82 o
   1  27   8       5500.85       5295.23       205.49 o
   2  27   8      12066.99      11627.56       283.54 o
   3  27   8       1478.89       1387.26       133.15 o
   4  27   8       6155.75       6299.81       145.45 o
   5  27   8       1736.53       1975.52       163.79 o
   6  27   8       1502.83       1243.58       133.53 o
   7  27   8        123.93        106.63       149.80 o
   8  27   8       5794.74       5922.86       155.35 o
   9  27   8       2442.18       2366.74       175.60 o
  10  27   8        213.17        283.27       144.42 o
  11  27   8         14.90        103.66       154.34 o
   0  28   8      17363.04      16566.70       484.08 o
   1  28   8       1231.55       1184.93       155.09 o
   2  28   8       1252.83       1535.67       142.30 o
   3  28   8       4117.19       4962.98       182.74 o
   4  28   8       6630.85       6947.65       184.08 o
   5  28   8       1489.27       1405.12       143.53 o
   6  28   8       8058.15       7728.68       258.12 o
   7  28   8        576.89        719.10       141.66 o
   8  28   8        796.81        786.15       143.99 o
   9  28   8         45.45       -184.41       173.24 o
   1  29   8        882.39       1363.02       151.22 o
   2  29   8       2260.66       2506.38       138.24 o
   3  29   8       1152.75       1514.25       152.61 o
   4  29   8       2990.85       2690.53       151.08 o
   5  29   8        292.79        473.91       133.89 o
   6  29   8        715.59        859.17       127.85 o
   7  29   8        883.35        688.76       127.49 o
   8  29   8       3833.86       3450.50       162.60 o
   0  30   8       2077.21       1754.57       240.55 o
   1  30   8       1144.70       1336.04       183.80 o
   2  30   8         38.83        397.71       134.93 o
   3  30   8        144.74        228.12       136.72 o
   4  30   8        291.37        268.58       129.55 o
   5  30   8          0.74        265.00       142.79 o
   1  31   8       2196.13       2075.57       158.66 o
   1   1   9      12189.18      12078.75       204.16 o
   2   1   9      38445.86      37072.40       291.35 o
   3   1   9      45744.70      46779.27       688.62 o
   4   1   9       1899.50       2512.18       203.05 o
   5   1   9      42364.66      43867.16       527.07 o
   6   1   9         68.58        181.11       177.96 o
   7   1   9      48516.42      45271.34       789.49 o
   8   1   9       9918.23       9782.09       167.70 o
   9   1   9        176.46        304.28       149.31 o
  10   1   9       6334.24       6571.79       168.27 o
  11   1   9      40617.14      40338.86       671.27 o
  12   1   9      24697.63      25723.20       550.92 o
  13   1   9       2314.43       2345.59       171.25 o
  14   1   9      15428.52      16250.60       405.34 o
  15   1   9       7581.22       7336.23       206.12 o
  16   1   9      12009.72      11547.69       202.86 o
  17   1   9       2981.24       2736.60       164.12 o
  18   1   9       3352.00       3601.47       146.32 o
  19   1   9      16509.29      15700.80       408.28 o
  20   1   9        740.23        660.69       138.58 o
  21   1   9        652.16        755.27       201.33 o
  22   1   9        915.21        919.26       155.69 o
   0   2   9     277287.31     276820.75       970.00 o
   1   2   9       9107.08       9991.52       197.59 o
   2   2   9         52.47        123.30       158.26 o
   3   2   9       8218.27       7048.13       187.42 o
   4   2   9      59010.16      58568.88       927.66 o
   5   2   9     104178.16     102026.73       383.16 o
   6   2   9      10746.86      10345.05       208.06 o
   7   2   9      34446.35      35870.65       242.06 o
   8   2   9       2582.49       2780.17       153.51 o
   9   2   9     104836.92     107066.91       321.41 o
  10   2   9      55713.79      57768.60       305.26 o
  11   2   9       6660.56       7082.33       173.24 o
  12   2   9      56463.74      57290.80       659.10 o
  13   2   9       1697.20       1791.16       221.01 o
  14   2   9      33070.07      32103.85       661.44 o
  15   2   9        247.02        213.01       142.96 o
  16   2   9      18846.27      18393.67       190.24 o
  17   2   9      24032.87      23020.45       408.76 o
  18   2   9        717.05       1011.97       136.87 o
  19   2   9       3296.86       3148.87       179.31 o
  20   2   9       1777.87       1743.81       152.37 o
  21   2   9      13428.49      11761.89       436.09 o
  22   2   9       4450.35       4186.96       178.43 o
   1   3   9         46.20        252.80       177.30 o
   2   3   9      72347.55      73060.07       657.69 o
   3   3   9      30287.58      28788.72       465.30 o
   4   3   9       8464.34       8303.36       172.32 o
   5   3   9      20286.40      19634.23       192.91 o
   6   3   9       1061.21        981.41       199.64 o
   7   3   9      31532.73      30571.03       266.53 o
   8   3   9       6843.55       6658.42       160.99 o
   9   3   9        176.34        271.55       149.52 o
  10   3   9       5112.33       5057.95       162.70 o
  11   3   9      14448.87      14090.40       297.45 o
  12   3   9      17608.88      16952.34       209.41 o
  13   3   9        195.27        492.70       172.74 o
  14   3   9      10873.57      10947.27       301.24 o
  15   3   9        352.50        581.61       142.71 o
  16   3   9       8869.31       8684.81       255.35 o
  17   3   9       6797.96       6758.22       150.38 o
  18   3   9       9122.17       9528.22       274.36 o
  19   3   9      17212.73      16515.54       326.84 o
  20   3   9       2541.53       2466.54       153.72 o
  21   3   9        930.07        938.37       129.91 o
  22   3   9        114.10        323.27       151.86 o
   0   4   9       4548.02       5195.65       215.72 o
   1   4   9         24.32        176.60       196.96 o
   2   4   9       7953.38       9273.57       168.98 o
   3   4   9      10288.24      11440.19       170.59 o
   4   4   9        116.71        269.53       152.36 o
   5   4   9         73.97         57.03       149.12 o
   6   4   9         11.20         92.58       146.87 o
   7   4   9       3350.19       3734.13       171.18 o
   8   4   9        672.79        734.35       208.21 o
   9   4   9       1609.86       1492.73       184.31 o
  10   4   9         62.78        141.45       164.38 o
  11   4   9       3154.87       3263.87       175.35 o
  12   4   9       1384.54       1821.89       244.53 o
  13   4   9       1630.55       1489.32       137.77 o
  14   4   9          2.13        -49.80       137.48 o
  15   4   9        489.94        498.68       136.29 o
  16   4   9        194.66        178.59       132.63 o
  17   4   9       1271.68       1310.44       158.22 o
  18   4   9        117.31        212.07       173.37 o
  19   4   9         30.11        327.66       146.25 o
  20   4   9          0.37        216.03       138.61 o
  21   4   9         10.49        153.62       139.45 o
  22   4   9          5.73        156.71       153.88 o
   1   5   9      20857.81      22192.79       194.23 o
   2   5   9     104183.20     105615.88       561.40 o
   3   5   9      23551.73      22182.68       188.29 o
   4   5   9       1663.71       2137.29       136.70 o
   5   5   9      13324.55      12653.32       223.74 o
   6   5   9        113.65        317.02       139.10 o
   7   5   9      81441.54      82731.38       504.16 o
   8   5   9      13347.77      12871.71       163.11 o
   9   5   9       5995.71       5791.01       176.37 o
  10   5   9       8561.01       9183.18       218.64 o
  11   5   9      14870.70      14369.61       221.04 o
  12   5   9      21941.81      23002.54       312.88 o
  13   5   9        125.78        246.64       146.07 o
  14   5   9      24700.53      25531.82       569.76 o
  15   5   9       1070.27       1239.97       157.19 o
  16   5   9      14124.53      14299.79       344.78 o
  17   5   9       4656.85       4822.92       152.44 o
  18   5   9       6971.94       7251.19       169.28 o
  19   5   9      13967.62      13754.80       437.66 o
  20   5   9        461.17        493.58       132.50 o
  21   5   9        842.57       1015.82       169.67 o
  22   5   9        693.72        664.36       145.40 o
   0   6   9     237332.52     243698.50      1373.70 o
   1   6   9       5475.13       5065.23       184.08 o
   2   6   9        347.50        203.67       169.60 o
   3   6   9      12969.27      11143.16       276.48 o
   4   6   9      76773.42      78810.16      1219.44 o
   5   6   9     152264.05     154453.56      2105.71 o
   6   6   9       5518.85       5597.20       151.24 o
   7   6   9      37822.43      37974.39       229.58 o
   8   6   9       6728.41       7146.98       161.23 o
   9   6   9      62276.72      62614.59       456.63 o
  10   6   9      40254.29      40631.66       523.29 o
  11   6   9       2703.85       2888.73       168.11 o
  12   6   9      32978.97      33220.68       717.53 o
  13   6   9        215.49        299.55       148.20 o
  14   6   9      27779.92      28289.77       357.46 o
  15   6   9        331.02        319.00       152.27 o
  16   6   9      14641.55      13925.18       308.11 o
  17   6   9      13290.82      13334.33       303.56 o
  18   6   9        894.55       1179.06       150.37 o
  19   6   9       2896.07       2992.03       170.50 o
  20   6   9       6102.00       5950.36       238.75 o
  21   6   9      19155.78      16994.70       701.01 o
   1   7   9       3574.26       3814.07       150.19 o
   2   7   9      34103.18      33804.10       204.73 o
   3   7   9      26478.20      26253.22       244.92 o
   4   7   9       5408.79       5661.86       154.72 o
   5   7   9      15633.58      15641.29       281.34 o
   6   7   9       3194.48       3254.04       142.86 o
   7   7   9      60942.88      61373.05       857.64 o
   8   7   9       3214.57       3332.32       143.69 o
   9   7   9        649.51        835.69       147.92 o
  10   7   9        318.25        416.04       215.15 o
  11   7   9      12353.36      11820.04       182.51 o
  12   7   9       7091.78       7121.19       171.13 o
  13   7   9       1132.43       1258.74       146.35 o
  14   7   9       2189.74       2283.52       136.30 o
  15   7   9        758.42        759.45       154.33 o
  16   7   9        879.91        935.43       140.72 o
  17   7   9        776.35       1019.32       141.24 o
  18   7   9       6254.37       6426.86       261.51 o
  19   7   9      13062.38      12232.45       349.85 o
  20   7   9        871.83        968.27       127.64 o
  21   7   9       1675.87       1687.91       156.83 o
   0   8   9        179.81        233.75       219.01 o
   1   8   9        794.36        872.04       133.20 o
   2   8   9      10678.69      11847.05       166.56 o
   3   8   9       1312.58       1694.04       144.41 o
   4   8   9       3987.80       5071.47       198.64 o
   5   8   9       2633.66       2172.03       141.35 o
   6   8   9          0.84         69.27       148.97 o
   7   8   9       7840.22       8170.94       180.20 o
   8   8   9       5595.71       5403.27       163.67 o
   9   8   9       1479.57       1710.00       149.22 o
  10   8   9       3604.04       3822.54       157.07 o
  11   8   9        241.01        433.61       144.02 o
  12   8   9       1134.33       1355.23       185.18 o
  13   8   9         15.00        164.27       135.88 o
  14   8   9       2873.94       3214.51       147.81 o
  15   8   9        458.65        627.50       133.12 o
  16   8   9        342.95        482.30       132.94 o
  17   8   9          1.93         70.14       160.61 o
  18   8   9       1596.21       1645.53       150.18 o
  19   8   9       1692.89       1520.02       156.66 o
  20   8   9          0.00          0.71       148.70 o
  21   8   9       1294.01       1405.10       147.27 o
   1   9   9        643.39        662.52       163.77 o
   2   9   9      45276.08      46243.65       445.20 o
   3   9   9      20313.87      19901.72       199.71 o
   4   9   9       2408.41       2369.79       191.59 o
   5   9   9      14645.34      14650.08       179.44 o
   6   9   9      10601.06      10795.04       197.70 o
   7   9   9      55749.41      57404.00       535.60 o
   8   9   9      14136.62      14447.40       210.61 o
   9   9   9       1658.69       1997.05       140.72 o
  10   9   9       9387.88       9185.75       156.77 o
  11   9   9      18476.17      18686.21       331.65 o
  12   9   9      12058.50      11918.92       321.28 o
  13   9   9        868.16        766.37       133.96 o
  14   9   9       9528.15      10252.58       219.44 o
  15   9   9       2771.19       2701.82       159.27 o
  16   9   9      12757.79      13009.32       272.70 o
  17   9   9       1124.62       1177.93       171.00 o
  18   9   9       7694.33       7604.14       194.47 o
  19   9   9      12775.08      12891.56       364.80 o
  20   9   9        426.68        572.86       170.77 o
  21   9   9       2864.54       2639.79       160.08 o
   0  10   9      60381.10      59495.57       872.07 o
   1  10   9       6380.17       6593.07       160.71 o
   2  10   9        696.40        865.73       179.46 o
   3  10   9       4069.78       3973.54       154.00 o
   4  10   9      63925.56      65216.75       755.90 o
   5  10   9      96221.86      97006.95       491.32 o
   6  10   9      22940.93      24014.01       374.92 o
   7  10   9      18697.76      19163.39       199.92 o
   8  10   9        866.09        863.32       162.89 o
   9  10   9      44951.64      44897.49       734.02 o
  10  10   9      24555.88      24237.02       401.81 o
  11  10   9       1633.92       1946.52       126.59 o
  12  10   9      16577.28      16133.74       400.12 o
  13  10   9        104.53        134.93       145.13 o
  14  10   9      18280.77      18000.52       485.53 o
  15  10   9        532.05        493.89       142.94 o
  16  10   9       8875.01       8789.93       181.00 o
  17  10   9      16245.53      15510.54       385.15 o
  18  10   9        301.29        402.69       143.47 o
  19  10   9       2037.39       1976.15       150.27 o
  20  10   9       3715.14       4127.86       170.52 o
  21  10   9      13322.42      12829.45       445.84 o
   1  11   9        948.19       1048.04       135.01 o
   2  11   9      25285.66      25210.09       216.42 o
   3  11   9      13678.81      13729.41       176.58 o
   4  11   9      13850.83      14817.82       282.00 o
   5  11   9      13395.34      13653.68       220.44 o
   6  11   9       7080.35       7134.24       214.68 o
   7  11   9      17043.76      17082.53       174.20 o
   8  11   9       7382.23       7585.90       166.00 o
   9  11   9        960.45       1165.31       153.16 o
  10  11   9       1556.49       1641.46       143.72 o
  11  11   9      19479.61      18684.64       462.57 o
  12  11   9      20909.74      21191.68       494.13 o
  13  11   9       4394.24       4766.48       145.02 o
  14  11   9       5221.31       5265.44       144.07 o
  15  11   9       3706.38       3708.68       173.01 o
  16  11   9         54.19        262.91       146.36 o
  17  11   9        233.00        400.78       148.97 o
  18  11   9       2935.82       2924.10       151.51 o
  19  11   9       7052.16       6442.71       179.30 o
  20  11   9       2855.09       2935.88       161.01 o
   0  12   9      17226.28      18091.28       772.94 o
   1  12   9        268.21        325.23       158.76 o
   2  12   9       1697.78       1780.49       140.09 o
   3  12   9       3171.92       2995.18       234.18 o
   4  12   9       6744.12       7169.51       166.61 o
   5  12   9       1741.62       2097.84       171.92 o
   6  12   9       2958.78       2877.70       158.00 o
   7  12   9         37.21         65.53       149.18 o
   8  12   9       3135.63       3027.26       146.78 o
   9  12   9       3715.02       3695.98       158.70 o
  10  12   9          2.15        206.47       173.14 o
  11  12   9       1621.52       1832.23       137.26 o
  12  12   9       1541.92       1703.66       159.90 o
  13  12   9         57.31         62.96       145.55 o
  14  12   9        197.37        401.20       160.60 o
  15  12   9          2.16        327.46       180.20 o
  16  12   9        135.43        252.26       143.69 o
  17  12   9         75.22        194.40       145.95 o
  18  12   9        404.09        402.47       162.00 o
  19  12   9         19.18        252.86       165.16 o
  20  12   9        146.84        270.17       161.13 o
   1  13   9        939.09       1246.73       181.43 o
   2  13   9      56362.42      55743.50       539.57 o
   3  13   9      25426.93      25816.21       203.89 o
   4  13   9         22.39        -65.41       169.08 o
   5  13   9      13476.84      14096.60       262.21 o
   6  13   9       6857.75       7026.51       162.98 o
   7  13   9      48679.75      49887.35       757.20 o
   8  13   9      10191.59      10009.64       252.61 o
   9  13   9       1382.41       1616.00       168.87 o
  10  13   9       4507.08       4390.54       136.95 o
  11  13   9       6572.52       6508.79       298.86 o
  12  13   9      16568.06      16733.93       225.07 o
  13  13   9       1154.07       1045.66       144.88 o
  14  13   9       7154.50       7310.18       165.64 o
  15  13   9        170.55        348.54       137.10 o
  16  13   9       4074.19       4466.42       254.07 o
  17  13   9       1703.48       1669.49       153.07 o
  18  13   9       4954.79       4901.73       183.12 o
  19  13   9      19325.48      19018.79       594.36 o
  20  13   9        414.81        653.41       181.59 o
   0  14   9      45751.82      44699.92       916.04 o
   1  14   9       2496.09       2676.97       184.96 o
   2  14   9        652.28        920.38       140.30 o
   3  14   9       6595.11       7136.75       162.55 o
   4  14   9      33124.04      33940.32       365.74 o
   5  14   9      86643.48      90268.27       892.36 o
   6  14   9      20718.51      21129.30       253.08 o
   7  14   9       5066.09       5246.65       151.74 o
   8  14   9        194.15        221.42       154.57 o
   9  14   9      42132.45      42633.21       496.55 o
  10  14   9      40151.38      40426.70       948.49 o
  11  14   9       4874.19       4749.35       152.38 o
  12  14   9      10504.14      10309.66       232.48 o
  13  14   9       1068.93       1051.13       171.95 o
  14  14   9       7009.63       7114.79       215.77 o
  15  14   9        132.07        304.06       153.83 o
  16  14   9       7343.14       7687.94       187.83 o
  17  14   9       7638.47       8005.03       199.58 o
  18  14   9         64.55        305.73       159.46 o
  19  14   9       3415.73       3367.61       168.47 o
   1  15   9        155.56        236.22       139.89 o
   2  15   9      14626.62      14680.97       177.71 o
   3  15   9       7808.57       8100.45       167.88 o
   4  15   9        564.95        572.28       142.70 o
   5  15   9        761.44        768.57       157.87 o
   6  15   9        967.00        970.88       141.64 o
   7  15   9      21857.54      21861.96       464.98 o
   8  15   9      14139.30      14118.10       268.22 o
   9  15   9       4645.49       4216.05       146.23 o
  10  15   9       2806.02       2620.36       139.87 o
  11  15   9       1970.94       1997.35       139.26 o
  12  15   9       5773.42       6116.64       164.34 o
  13  15   9       1701.05       1967.57       179.35 o
  14  15   9        684.90        669.45       156.15 o
  15  15   9        782.35        944.78       166.26 o
  16  15   9        786.59        692.78       163.61 o
  17  15   9       4944.73       4654.58       168.27 o
  18  15   9       3493.65       3477.94       185.16 o
  19  15   9       4188.63       3608.82       177.53 o
   0  16   9        148.66        499.70       184.48 o
   1  16   9          2.78         -6.42       134.42 o
   2  16   9        574.50        740.34       137.35 o
   3  16   9       2828.49       2917.22       157.26 o
   4  16   9       4869.91       5174.65       161.05 o
   5  16   9       5220.02       5067.98       160.51 o
   6  16   9        150.48        449.56       132.63 o
   7  16   9       1928.39       2086.64       164.28 o
   8  16   9          3.23         83.66       145.16 o
   9  16   9       7273.23       7230.51       142.00 o
  10  16   9        130.94        130.30       133.24 o
  11  16   9       1242.59       1177.11       168.45 o
  12  16   9        451.60        441.60       151.52 o
  13  16   9        351.72        355.39       160.07 o
  14  16   9         54.00        468.02       283.15 o
  15  16   9        532.85        722.13       254.91 o
  16  16   9        195.34        239.30       167.24 o
  17  16   9        730.39       1112.42       192.01 o
  18  16   9        135.17         47.16       151.32 o
  19  16   9         68.14        150.56       191.58 o
   1  17   9        762.42        917.39       128.85 o
   2  17   9      32511.27      31261.30       358.52 o
   3  17   9       5687.16       6202.49       129.82 o
   4  17   9        449.63        990.30       128.17 o
   5  17   9       3932.56       4062.19       134.59 o
   6  17   9       9438.36       9301.30       192.18 o
   7  17   9      42346.76      44640.62       618.65 o
   8  17   9      14018.20      14337.11       178.16 o
   9  17   9       8350.88       7962.91       166.65 o
  10  17   9      10182.16       9344.29       164.87 o
  11  17   9       7810.40       7797.73       201.28 o
  12  17   9      11599.93      11941.59       250.59 o
  13  17   9         67.69         46.67       145.27 o
  14  17   9       4334.85       4582.83       221.88 o
  15  17   9        745.65       1368.05       174.20 o
  16  17   9       4172.80       4390.16       267.39 o
  17  17   9        750.07        835.56       162.58 o
  18  17   9       4029.78       3796.33       179.89 o
   0  18   9      16321.10      15485.66       234.26 o
   1  18   9        510.96        708.69       128.81 o
   2  18   9        495.63        549.20       128.87 o
   3  18   9        245.36        296.95       135.49 o
   4  18   9      20771.44      19759.53       326.81 o
   5  18   9      47142.05      47361.63      1182.23 o
   6  18   9      13403.56      13516.78       243.84 o
   7  18   9       8439.06       8884.53       163.36 o
   8  18   9       1029.73        989.83       158.44 o
   9  18   9      19195.58      19346.19       248.83 o
  10  18   9      14697.82      14743.97       328.29 o
  11  18   9       6379.76       6080.17       219.79 o
  12  18   9       7115.78       7053.65       164.83 o
  13  18   9         23.35        369.00       162.63 o
  14  18   9      10580.50      10173.37       236.18 o
  15  18   9        574.99        558.17       172.09 o
  16  18   9       6043.25       6137.67       375.26 o
  17  18   9       6426.33       6649.23       553.19 o
  18  18   9       1720.99       1720.36       240.76 o
   1  19   9       1368.03       1331.84       131.14 o
   2  19   9      12653.14      12894.78       165.64 o
   3  19   9       9619.30      10082.71       168.55 o
   4  19   9       7637.35       7294.13       142.71 o
   5  19   9       1446.56       1495.48       145.98 o
   6  19   9       1478.25       1414.30       128.82 o
   7  19   9       2746.07       3091.53       137.31 o
   8  19   9       4723.89       4473.58       150.22 o
   9  19   9       2941.11       2711.28       137.62 o
  10  19   9        919.51       1060.10       144.35 o
  11  19   9       3055.03       3313.57       141.87 o
  12  19   9       6473.74       6477.65       220.79 o
  13  19   9       3297.22       3737.94       235.08 o
  14  19   9       6230.66       5984.27       306.17 o
  15  19   9        934.30        813.42       156.74 o
  16  19   9        230.40        244.06       158.45 o
  17  19   9       3744.45       3832.56       326.42 o
   0  20   9        258.11        198.63       193.70 o
   1  20   9       2173.27       2165.93       124.07 o
   2  20   9       1718.28       1681.38       129.17 o
   3  20   9         44.85         52.87       126.60 o
   4  20   9       3762.28       3639.36       136.36 o
   5  20   9       7276.82       7432.57       147.63 o
   6  20   9        253.72        314.16       140.28 o
   7  20   9        291.34        426.38       133.96 o
   8  20   9       1785.41       1626.65       130.82 o
   9  20   9       2354.15       2352.68       125.23 o
  10  20   9        414.34        361.47       145.93 o
  11  20   9         73.74        297.21       141.33 o
  12  20   9         59.67         79.01       136.21 o
  13  20   9        190.34        -69.54       164.47 o
  14  20   9       1272.50       1153.17       156.26 o
  15  20   9          2.88        133.52       187.26 o
  16  20   9          1.77        227.46       176.04 o
   1  21   9        241.87        323.54       133.59 o
   2  21   9      23448.61      21836.34       417.19 o
   3  21   9      10884.30      11688.65       151.76 o
   4  21   9        409.88        541.24       122.09 o
   5  21   9       3105.49       3221.52       125.21 o
   6  21   9        775.03       1005.17       138.09 o
   7  21   9      17433.27      18072.40       248.15 o
   8  21   9       5654.64       6177.89       221.07 o
   9  21   9       4316.68       4324.12       143.23 o
  10  21   9       2593.78       2457.75       152.37 o
  11  21   9       3071.25       3777.08       145.09 o
  12  21   9      13585.53      13355.89       259.75 o
  13  21   9       2874.32       2503.53       153.83 o
  14  21   9       3361.68       2873.32       158.20 o
  15  21   9       2006.62       1899.02       161.60 o
  16  21   9       3062.33       2259.88       173.84 o
   0  22   9      14781.93      14938.66       364.36 o
   1  22   9       5221.07       5201.57       162.56 o
   2  22   9         75.38        233.73       193.50 o
   3  22   9        659.05        700.61       129.02 o
   4  22   9      13784.97      13526.19       150.48 o
   5  22   9      22128.92      22740.35       499.84 o
   6  22   9      15971.86      15988.53       346.91 o
   7  22   9       2437.68       2673.36       140.28 o
   8  22   9        874.27        884.38       146.44 o
   9  22   9      10267.63      10935.61       155.76 o
  10  22   9      16798.09      16317.38       315.37 o
  11  22   9       2839.22       2630.74       159.43 o
  12  22   9       5620.80       5528.88       162.96 o
  13  22   9        191.76        120.10       167.55 o
  14  22   9       5651.02       5294.06       295.08 o
  15  22   9       1873.03       1677.88       178.61 o
   1  23   9        800.81        863.85       137.52 o
   2  23   9       3784.66       4194.71       127.93 o
   3  23   9       4902.81       5058.29       144.23 o
   4  23   9       2313.45       2405.50       150.50 o
   5  23   9        757.64        856.00       128.85 o
   6  23   9       2648.06       2727.31       141.50 o
   7  23   9       2993.18       3343.81       128.52 o
   8  23   9       7341.45       7340.07       272.48 o
   9  23   9        641.27        893.06       154.61 o
  10  23   9        426.11        654.89       154.76 o
  11  23   9        425.76        443.46       155.36 o
  12  23   9        506.04        814.06       152.12 o
  13  23   9       1903.05       1758.96       171.58 o
  14  23   9       1344.14       1424.74       219.63 o
   0  24   9       2822.43       2550.97       192.17 o
   1  24   9         73.01        142.17       135.14 o
   2  24   9        188.30        402.85       127.98 o
   3  24   9       1022.77       1079.49       126.03 o
   4  24   9         13.94       -178.36       128.76 o
   5  24   9        493.09        654.79       139.53 o
   6  24   9        246.14        503.42       177.02 o
   7  24   9         15.99        -66.57       131.07 o
   8  24   9         19.51        200.01       128.59 o
   9  24   9       2849.85       3028.75       223.06 o
  10  24   9       2023.97       1915.37       155.83 o
  11  24   9        218.18        318.41       169.51 o
  12  24   9       1005.24        872.20       159.50 o
  13  24   9        760.18        607.11       159.16 o
   1  25   9         19.50        388.71       137.42 o
   2  25   9      12070.32      11450.68       219.39 o
   3  25   9       8456.16       8509.08       167.95 o
   4  25   9       2213.28       2743.38       119.32 o
   5  25   9       3299.22       3364.86       146.35 o
   6  25   9       2774.03       2588.56       154.19 o
   7  25   9       6908.96       7498.17       164.98 o
   8  25   9       5955.98       6111.13       151.73 o
   9  25   9       2640.99       2641.35       154.96 o
  10  25   9       1944.92       2035.79       149.75 o
  11  25   9       2997.65       2955.73       169.83 o
  12  25   9       4728.58       4354.43       210.83 o
   0  26   9       3039.62       3119.42       201.35 o
   1  26   9       1212.55       1136.32       133.74 o
   2  26   9        219.23         49.69       112.55 o
   3  26   9       1257.06       1199.84       132.34 o
   4  26   9      10302.08       9902.76       285.33 o
   5  26   9      20009.93      20462.34       742.69 o
   6  26   9      10018.66       9924.71       212.46 o
   7  26   9       3955.42       4116.85       139.63 o
   8  26   9         29.78        241.31       134.82 o
   9  26   9       4150.28       4694.13       272.69 o
  10  26   9       5832.94       5468.09       178.05 o
  11  26   9       2234.04       2351.64       167.20 o
   1  27   9       2229.37       2145.72       142.82 o
   2  27   9       4615.13       4955.48       157.45 o
   3  27   9       1341.64       1545.85       133.22 o
   4  27   9       3917.21       3555.99       158.39 o
   5  27   9          3.13        132.54       142.58 o
   6  27   9        667.75        788.71       120.47 o
   7  27   9       1591.71       2000.57       155.09 o
   8  27   9       2791.93       2687.91       133.70 o
   9  27   9       1277.05       1247.67       172.05 o
  10  27   9          1.25        189.62       141.72 o
   0  28   9        286.52         29.65       161.31 o
   1  28   9          5.06        157.62       197.56 o
   2  28   9        200.19        461.48       131.63 o
   3  28   9        116.32        106.02       128.17 o
   4  28   9        509.29        457.47       135.14 o
   5  28   9       1240.03       1170.81       136.86 o
   6  28   9         11.64         70.87       162.96 o
   7  28   9          1.30         51.39       157.52 o
   8  28   9        136.27         20.67       135.45 o
   9  28   9       1563.62       1415.93       189.05 o
   1  29   9        373.96        348.43       151.64 o
   2  29   9      10251.79       9387.50       321.79 o
   3  29   9       5417.80       5457.79       138.22 o
   4  29   9       1693.30       1771.90       131.73 o
   5  29   9       2097.79       1878.72       134.08 o
   6  29   9       1405.81       1715.27       203.06 o
   7  29   9       6428.53       6071.64       171.68 o
   0  30   9       9462.91       9397.58       349.82 o
   1  30   9       2163.10       2018.02       140.29 o
   2  30   9        341.61        330.47       136.77 o
   3  30   9         47.65        -69.08       144.17 o
   4  30   9       5112.01       4434.74       148.15 o
   0   0  10       1176.46       1669.06       289.88 o
   1   0  10      56852.57      56555.16       468.40 o
   2   0  10      16086.13      15950.06       263.86 o
   3   0  10       3778.17       3628.85       382.11 o
   4   0  10       3505.40       3613.77       377.12 o
   5   0  10     164397.58     161042.62      3921.77 o
   6   0  10      55306.70      55989.84      1422.75 o
   7   0  10      65655.07      66229.59       520.08 o
   8   0  10      10993.15      10920.65       218.15 o
   9   0  10     124615.41     125443.85      1705.17 o
  10   0  10      28271.76      28289.76       629.46 o
  11   0  10      25536.42      25402.80       574.17 o
  12   0  10        171.89        269.52       181.92 o
  13   0  10         20.67        150.06       211.39 o
  14   0  10       5043.23       5181.06       228.66 o
  15   0  10      19143.92      18679.16       428.74 o
  16   0  10       4454.24       3778.42       197.62 o
  17   0  10      20752.68      20331.29       948.24 o
  18   0  10       3889.60       3759.51       287.73 o
  19   0  10       3856.30       4360.60       251.16 o
  20   0  10       6733.25       5793.74       258.70 o
  21   0  10      20302.31      19409.89       448.29 o
   1   1  10      10287.86      10404.11       168.14 o
   2   1  10        524.28        233.68       174.54 o
   3   1  10      53948.59      51687.00       457.97 o
   4   1  10      13325.83      12721.88       235.07 o
   5   1  10      26628.69      25497.92       257.60 o
   6   1  10        265.94        403.69       161.09 o
   7   1  10      74012.77      71254.89      1269.66 o
   8   1  10       6567.42       6636.83       173.67 o
   9   1  10       9504.14       9678.14       186.62 o
  10   1  10       4614.22       4611.04       159.22 o
  11   1  10      22521.05      21110.67       172.46 o
  12   1  10        621.82        514.51       140.26 o
  13   1  10      10699.38      10837.39       295.48 o
  14   1  10        164.10         18.26       163.44 o
  15   1  10       3950.61       3976.18       159.41 o
  16   1  10        290.77        420.89       133.70 o
  17   1  10       7684.20       7851.87       168.95 o
  18   1  10       5424.97       5116.00       164.09 o
  19   1  10      16746.22      17183.65       330.77 o
  20   1  10        655.06        814.72       152.28 o
  21   1  10       1708.99       1462.21       168.96 o
   0   2  10         64.07        113.29       194.30 o
   1   2  10       4182.92       4358.41       193.17 o
   2   2  10       6527.10       7197.11       173.73 o
   3   2  10      11238.71      12599.92       166.18 o
   4   2  10       2335.12       3028.02       152.73 o
   5   2  10        123.79        179.93       232.86 o
   6   2  10        707.97       1074.67       181.82 o
   7   2  10        174.73        404.07       163.65 o
   8   2  10        296.98        483.24       136.58 o
   9   2  10       4732.70       4768.08       151.52 o
  10   2  10       2242.70       2386.35       168.06 o
  11   2  10       3424.58       3726.20       154.99 o
  12   2  10        137.06        253.84       163.73 o
  13   2  10        372.18        462.85       147.35 o
  14   2  10        248.91        257.58       186.29 o
  15   2  10        281.78        438.68       185.88 o
  16   2  10        427.36        395.03       187.77 o
  17   2  10        248.07        405.09       172.70 o
  18   2  10        195.99        172.69       135.11 o
  19   2  10        191.55        111.61       130.84 o
  20   2  10          2.86        118.23       139.16 o
  21   2  10         62.43        359.27       149.69 o
   1   3  10       2493.69       3184.57       178.80 o
   2   3  10      10890.62      11548.33       264.78 o
   3   3  10      28259.58      26299.01       302.67 o
   4   3  10      24932.55      25205.59       369.05 o
   5   3  10       4732.32       4075.06       170.71 o
   6   3  10       3193.73       2878.59       169.72 o
   7   3  10      70471.09      69494.40       602.00 o
   8   3  10      30318.69      32282.22       315.06 o
   9   3  10       8199.80       7936.61       159.26 o
  10   3  10      16361.18      15880.10       184.43 o
  11   3  10      10687.90      10985.10       221.26 o
  12   3  10       1405.75       1417.48       191.23 o
  13   3  10      10856.08      11262.55       451.42 o
  14   3  10       2005.72       1779.61       165.06 o
  15   3  10        631.12        434.21       151.70 o
  16   3  10        452.82        714.55       152.52 o
  17   3  10       8085.33       8377.51       151.76 o
  18   3  10       6276.48       5928.16       148.35 o
  19   3  10      23719.77      23790.99       981.31 o
  20   3  10        566.15        661.37       150.78 o
  21   3  10       2283.36       2041.47       158.68 o
   0   4  10      38432.01      40982.52       496.76 o
   1   4  10      64174.31      67052.20       655.32 o
   2   4  10       8807.22       8114.70       199.56 o
   3   4  10        609.85        348.82       135.67 o
   4   4  10       1100.43       1193.06       136.89 o
   5   4  10     187216.98     186595.61      1334.82 o
   6   4  10      44647.97      44329.70       308.02 o
   7   4  10      29071.58      29851.98       332.26 o
   8   4  10      16450.61      16470.48       215.39 o
   9   4  10      85883.65      85710.15      1308.36 o
  10   4  10       3300.47       2962.41       225.67 o
  11   4  10      30425.31      31154.33       252.71 o
  12   4  10       3514.45       3569.83       197.50 o
  13   4  10        716.22        865.80       182.03 o
  14   4  10       4645.84       4799.97       177.51 o
  15   4  10       7136.42       7259.42       186.18 o
  16   4  10       3169.21       3007.30       146.40 o
  17   4  10      29745.18      29577.34       947.40 o
  18   4  10       1124.70       1079.62       148.71 o
  19   4  10       3980.59       4210.37       157.87 o
  20   4  10       5872.93       5595.32       183.47 o
  21   4  10      27594.60      24659.56       653.51 o
   1   5  10       3448.69       3463.11       223.65 o
   2   5  10        422.61        431.13       167.77 o
   3   5  10      23141.47      22922.80       191.47 o
   4   5  10      19203.46      19246.03       206.56 o
   5   5  10      10266.61       9824.81       171.97 o
   6   5  10       3022.03       3110.33       153.79 o
   7   5  10      48469.55      47268.50       367.07 o
   8   5  10      11430.48      11598.85       170.13 o
   9   5  10       9719.71       9752.56       169.09 o
  10   5  10       1857.40       2068.73       166.28 o
  11   5  10      12377.31      11971.15       241.03 o
  12   5  10        268.10        556.86       189.44 o
  13   5  10       2992.27       3549.55       227.30 o
  14   5  10         96.15        294.14       142.31 o
  15   5  10        845.07        895.72       167.24 o
  16   5  10        264.50        441.68       169.32 o
  17   5  10       6276.12       6352.13       206.01 o
  18   5  10       4257.41       4080.05       185.34 o
  19   5  10      18411.15      17210.47       519.70 o
  20   5  10        574.44        769.68       154.00 o
  21   5  10        399.47        268.74       146.99 o
   0   6  10      10643.52      11526.23       243.65 o
   1   6  10       1009.05        973.98       168.29 o
   2   6  10      29591.87      32051.62       318.74 o
   3   6  10        246.61        352.88       150.29 o
   4   6  10       2052.96       2132.32       141.54 o
   5   6  10        296.36        407.64       148.82 o
   6   6  10       4701.12       5019.31       145.13 o
   7   6  10        234.99        510.75       147.40 o
   8   6  10       5819.15       6371.49       162.37 o
   9   6  10         96.91        177.45       146.83 o
  10   6  10        665.58        574.82       141.38 o
  11   6  10        647.42        782.99       184.10 o
  12   6  10        165.88        490.78       165.21 o
  13   6  10       1076.50       1186.18       156.93 o
  14   6  10        148.18        223.01       154.86 o
  15   6  10         31.63        137.38       151.92 o
  16   6  10         11.51          3.76       170.31 o
  17   6  10        447.49        319.94       172.55 o
  18   6  10         19.61        223.64       149.59 o
  19   6  10        212.65        359.49       141.98 o
  20   6  10          2.78        178.05       182.14 o
  21   6  10          2.36        101.84       156.61 o
   1   7  10       1228.16       1404.22       141.50 o
   2   7  10       1946.46       1991.00       171.34 o
   3   7  10      62566.51      61407.45       842.16 o
   4   7  10      14428.59      13760.41       175.34 o
   5   7  10      12517.88      11592.93       171.33 o
   6   7  10       2431.57       2140.43       151.49 o
   7   7  10      86128.53      86309.78      1717.72 o
   8   7  10      21456.63      22188.98       305.60 o
   9   7  10       7088.53       7157.91       160.79 o
  10   7  10       6412.15       6355.82       160.64 o
  11   7  10      15372.90      15290.62       242.87 o
  12   7  10         16.56        313.79       206.38 o
  13   7  10       9671.88       9602.82       171.40 o
  14   7  10          1.43         42.53       127.30 o
  15   7  10       3799.33       4068.30       172.07 o
  16   7  10       2299.71       2331.21       168.96 o
  17   7  10      11207.43      11266.82       300.46 o
  18   7  10       3090.99       3225.48       155.72 o
  19   7  10      17652.24      17874.32       502.77 o
  20   7  10        121.00         87.72       141.94 o
  21   7  10       3326.48       3298.25       161.76 o
   0   8  10       1270.08       1495.64       181.71 o
   1   8  10      41928.12      43103.91       210.43 o
   2   8  10      20185.64      20486.50       175.58 o
   3   8  10       5256.17       5555.69       176.95 o
   4   8  10        589.22        901.31       138.30 o
   5   8  10     173419.50     178486.50      2799.33 o
   6   8  10      60023.71      61836.39       483.99 o
   7   8  10      31988.34      33241.66       453.05 o
   8   8  10      12554.40      12873.13       187.90 o
   9   8  10      92538.98      92615.86      1269.38 o
  10   8  10       3635.48       3495.84       159.43 o
  11   8  10       7535.75       7910.87       298.24 o
  12   8  10       2464.44       2261.18       144.39 o
  13   8  10        358.09        339.37       139.23 o
  14   8  10       3002.29       3008.91       136.54 o
  15   8  10      11580.26      11476.87       296.65 o
  16   8  10       1420.03       1458.06       144.43 o
  17   8  10      24020.49      23230.14       936.81 o
  18   8  10       3200.37       2968.26       144.42 o
  19   8  10       8378.26       8142.51       268.71 o
  20   8  10       9566.76       8875.50       381.87 o
  21   8  10      20964.54      20328.17       678.93 o
   1   9  10         99.31        129.04       143.68 o
   2   9  10        139.22        236.74       146.97 o
   3   9  10      49801.49      49948.27       560.96 o
   4   9  10      13618.98      14424.38       184.07 o
   5   9  10       4434.36       4473.65       174.96 o
   6   9  10         18.76        311.22       140.49 o
   7   9  10      40808.14      41145.15       482.97 o
   8   9  10       1063.11       1350.53       166.61 o
   9   9  10       3643.67       3977.73       173.99 o
  10   9  10       2387.14       2357.62       144.74 o
  11   9  10       7671.72       7480.08       156.61 o
  12   9  10       2993.22       2776.60       135.96 o
  13   9  10       5663.93       5917.13       204.73 o
  14   9  10        398.86        527.65       123.86 o
  15   9  10       4505.40       4384.11       183.76 o
  16   9  10       1239.98       1345.58       146.21 o
  17   9  10       8096.25       8418.16       283.80 o
  18   9  10       1307.68       1421.80       132.43 o
  19   9  10      14138.89      14254.14       545.93 o
  20   9  10        211.54        150.77       139.71 o
   0  10  10       3280.44       3330.26       206.87 o
   1  10  10       1107.24       1314.65       146.12 o
   2  10  10       1179.41       1288.65       126.97 o
   3  10  10        237.38        235.50       147.23 o
   4  10  10        365.19        398.87       186.40 o
   5  10  10        685.64       1014.82       150.32 o
   6  10  10       1829.73       1862.14       167.37 o
   7  10  10       3693.92       4018.00       173.63 o
   8  10  10       2872.63       2700.99       144.54 o
   9  10  10        239.61        286.42       138.90 o
  10  10  10        280.11        145.47       151.26 o
  11  10  10         55.08        204.10       132.31 o
  12  10  10       1068.00        899.42       153.02 o
  13  10  10        630.73        848.57       133.90 o
  14  10  10       1490.99       1843.65       131.89 o
  15  10  10        421.21        434.91       140.72 o
  16  10  10          3.18        -14.30       136.49 o
  17  10  10        140.62        360.12       150.00 o
  18  10  10        417.28        435.63       153.67 o
  19  10  10        198.39        435.70       156.45 o
  20  10  10        700.37        986.60       139.70 o
   1  11  10        116.14        300.20       123.57 o
   2  11  10        667.60        581.15       134.81 o
   3  11  10      34333.89      36411.08       412.48 o
   4  11  10      25765.23      25852.63       275.89 o
   5  11  10      11441.25      12129.19       210.49 o
   6  11  10       3388.31       3336.42       154.72 o
   7  11  10      71516.56      72084.38       969.44 o
   8  11  10       6065.24       6583.13       163.31 o
   9  11  10      10622.20      10087.82       160.14 o
  10  11  10       8900.20       8565.57       194.09 o
  11  11  10      28333.67      28364.70       210.67 o
  12  11  10       2483.79       2355.21       137.73 o
  13  11  10       6060.27       6090.94       167.81 o
  14  11  10        274.23        592.23       165.05 o
  15  11  10       1437.03       1587.89       138.36 o
  16  11  10        148.47        528.26       178.08 o
  17  11  10       4062.63       4088.58       175.21 o
  18  11  10       7601.54       7552.03       234.96 o
  19  11  10      16977.45      17009.07       611.58 o
  20  11  10        553.83        925.04       182.86 o
   0  12  10       8906.68       8916.16       275.58 o
   1  12  10      22850.70      22485.17       170.86 o
   2  12  10       4505.75       4784.04       168.71 o
   3  12  10       1255.47       1600.86       141.56 o
   4  12  10      10141.45      11249.36       170.99 o
   5  12  10     109701.91     113155.86      1194.92 o
   6  12  10      37641.38      38142.75       388.12 o
   7  12  10      26099.99      26666.29       191.05 o
   8  12  10       8112.40       8271.60       205.55 o
   9  12  10      64906.69      66144.67      1219.61 o
  10  12  10         49.16        155.04       132.78 o
  11  12  10      20417.46      19853.14       442.51 o
  12  12  10        745.05        839.17       143.74 o
  13  12  10       1180.56       1144.43       132.54 o
  14  12  10       2037.81       1912.08       149.21 o
  15  12  10       4280.41       4166.78       162.08 o
  16  12  10       1172.61       1118.98       160.27 o
  17  12  10      17983.74      18016.93       715.05 o
  18  12  10       1179.19       1142.27       160.42 o
  19  12  10       2508.52       2639.56       159.95 o
  20  12  10       6087.79       5760.78       191.11 o
   1  13  10       5077.03       4580.50       133.64 o
   2  13  10         42.41        149.90       146.64 o
   3  13  10      15863.88      15750.19       187.04 o
   4  13  10       7848.44       8111.84       165.15 o
   5  13  10       1918.93       1977.28       158.16 o
   6  13  10       1427.83       1573.85       192.82 o
   7  13  10      24062.34      24491.33       522.54 o
   8  13  10       2138.46       2027.87       158.02 o
   9  13  10      12974.58      13229.33       157.79 o
  10  13  10         55.76        249.42       166.03 o
  11  13  10      10331.56      10117.09       253.69 o
  12  13  10        221.77        427.21       139.27 o
  13  13  10       6343.53       6411.28       198.09 o
  14  13  10        527.38        547.96       155.29 o
  15  13  10       2434.11       2681.50       162.14 o
  16  13  10          2.41        -21.79       151.57 o
  17  13  10       1300.76       1291.78       174.21 o
  18  13  10       2408.71       2217.39       166.10 o
  19  13  10       7339.91       7082.63       263.14 o
   0  14  10       4798.84       4994.18       378.62 o
   1  14  10        435.02        589.55       128.95 o
   2  14  10        107.08        106.87       137.20 o
   3  14  10        463.03        478.74       162.00 o
   4  14  10        584.52        813.09       163.16 o
   5  14  10       3784.98       4286.41       210.57 o
   6  14  10       9738.31       9757.31       200.21 o
   7  14  10        503.46        368.64       146.21 o
   8  14  10         54.04        221.55       135.13 o
   9  14  10       2225.41       2353.38       147.24 o
  10  14  10         33.71        261.61       165.89 o
  11  14  10       2839.90       3112.74       171.96 o
  12  14  10       1203.08       1313.09       154.53 o
  13  14  10        203.12        305.50       131.04 o
  14  14  10        610.90        915.28       163.51 o
  15  14  10        118.60        230.68       149.67 o
  16  14  10        360.94        587.24       157.20 o
  17  14  10        869.08       1109.64       169.93 o
  18  14  10        328.92        548.80       226.61 o
  19  14  10         82.47        245.09       152.68 o
   1  15  10        690.80        859.07       152.52 o
   2  15  10       1728.96       1485.76       140.26 o
   3  15  10      31496.46      32865.94       445.85 o
   4  15  10      16237.34      16951.14       193.25 o
   5  15  10       1996.83       2095.01       127.81 o
   6  15  10       1619.28       1408.58       149.03 o
   7  15  10      82115.30      83523.84      1599.45 o
   8  15  10      16585.57      16231.20       193.95 o
   9  15  10      12375.98      12458.94       302.14 o
  10  15  10       4452.68       4136.74       161.26 o
  11  15  10       9190.00       9883.12       224.62 o
  12  15  10        168.43        384.86       166.46 o
  13  15  10       6001.79       5760.36       210.73 o
  14  15  10       3896.77       3761.43       147.44 o
  15  15  10       2859.62       2860.23       173.73 o
  16  15  10        879.00       1050.38       216.38 o
  17  15  10       4033.93       4189.01       237.76 o
  18  15  10       7217.56       6634.74       211.58 o
  19  15  10       9360.90       9956.51       478.50 o
   0  16  10        109.03        299.39       400.41 o
   1  16  10      15319.59      14795.23       310.40 o
   2  16  10        912.80       1140.38       154.95 o
   3  16  10       1860.19       2019.17       127.62 o
   4  16  10        963.58       1192.43       133.86 o
   5  16  10      90593.20      93064.66       913.99 o
   6  16  10       9008.83       8797.03       288.91 o
   7  16  10      12690.89      13100.93       222.03 o
   8  16  10       3718.81       3593.93       207.08 o
   9  16  10      31505.81      31635.72       993.40 o
  10  16  10      10703.43      10362.57       187.24 o
  11  16  10      14159.25      13872.85       186.82 o
  12  16  10          5.61         80.73       141.76 o
  13  16  10        353.73        280.31       152.13 o
  14  16  10       1582.78       1415.16       147.41 o
  15  16  10       9694.83       9744.12       330.67 o
  16  16  10        205.95        734.06       176.28 o
  17  16  10       8284.82       8352.35       272.34 o
  18  16  10        636.14        460.14       164.18 o
   1  17  10       1191.23       1146.26       120.57 o
   2  17  10       1027.31       1281.37       127.00 o
   3  17  10      16340.14      16536.97       450.05 o
   4  17  10        272.46        344.19       135.45 o
   5  17  10       2084.26       2047.22       150.44 o
   6  17  10        628.91        572.16       156.22 o
   7  17  10      23647.04      23571.04       459.51 o
   8  17  10        397.75        437.32       123.15 o
   9  17  10       6538.53       6582.22       181.28 o
  10  17  10        763.38        520.13       148.90 o
  11  17  10        885.95       1022.22       140.88 o
  12  17  10       2401.81       2433.27       140.57 o
  13  17  10       5336.18       5761.81       170.56 o
  14  17  10        351.43        284.35       137.66 o
  15  17  10        796.10        719.41       151.43 o
  16  17  10        611.61       1008.05       199.24 o
  17  17  10       4179.62       4115.21       269.55 o
  18  17  10       1314.52       1385.07       167.80 o
   0  18  10       7082.72       6344.91       361.10 o
   1  18  10          6.08        138.29       120.18 o
   2  18  10       2093.60       2041.09       137.87 o
   3  18  10        662.64        722.83       123.99 o
   4  18  10        136.54        184.59       115.65 o
   5  18  10       1051.11       1139.80       145.26 o
   6  18  10       7286.28       6911.96       164.12 o
   7  18  10        262.59        409.47       133.85 o
   8  18  10       2154.92       1997.18       126.58 o
   9  18  10       2996.42       3086.43       137.14 o
  10  18  10        516.04        544.50       133.44 o
  11  18  10       1141.96        896.66       137.49 o
  12  18  10       1243.29       1128.74       132.06 o
  13  18  10          2.04         35.70       132.92 o
  14  18  10         42.58        177.79       161.72 o
  15  18  10       1005.37        816.83       152.76 o
  16  18  10         23.33         80.27       166.80 o
  17  18  10          8.64       -169.22       318.56 o
   1  19  10       3115.59       2943.31       136.18 o
   2  19  10       1820.07       1685.02       131.19 o
   3  19  10      26614.13      27349.36       583.21 o
   4  19  10      14008.72      13728.77       246.45 o
   5  19  10       5976.77       6239.06       184.51 o
   6  19  10       1105.63        958.43       122.69 o
   7  19  10      29128.55      29835.22       690.71 o
   8  19  10       5714.56       5321.46       165.53 o
   9  19  10      10831.76      10767.07       153.17 o
  10  19  10       2368.51       2108.24       136.69 o
  11  19  10      14391.29      15030.48       315.94 o
  12  19  10        711.27        897.50       134.63 o
  13  19  10       4939.21       4584.70       147.32 o
  14  19  10        277.02        604.89       153.43 o
  15  19  10        849.67       1339.33       206.56 o
  16  19  10        768.92       1032.46       167.42 o
  17  19  10       3000.18       2977.53       231.42 o
   0  20  10       3972.90       3623.08       186.41 o
   1  20  10      13244.07      12934.10       281.95 o
   2  20  10        133.50        250.92       143.92 o
   3  20  10         83.47        166.76       135.16 o
   4  20  10       6866.91       6804.11       152.97 o
   5  20  10      41516.94      42076.01       814.13 o
   6  20  10      12050.94      11792.25       371.81 o
   7  20  10      10673.09      10795.88       181.11 o
   8  20  10         28.36        306.07       157.00 o
   9  20  10      18367.93      19448.32       395.28 o
  10  20  10       1384.36       1602.90       150.82 o
  11  20  10      10938.70      10652.94       323.40 o
  12  20  10         18.62       -182.68       137.20 o
  13  20  10        690.60        584.48       138.40 o
  14  20  10         80.81        150.04       149.39 o
  15  20  10       6462.60       5732.83       428.76 o
  16  20  10       1371.97       1816.60       192.96 o
   1  21  10       6622.06       6516.48       124.24 o
   2  21  10        129.23        145.78       122.86 o
   3  21  10       7252.41       7506.49       180.07 o
   4  21  10       2116.24       2111.18       128.89 o
   5  21  10        126.40        154.35       147.46 o
   6  21  10        286.74        471.58       148.90 o
   7  21  10       7364.36       7738.28       166.45 o
   8  21  10        226.17        367.74       184.94 o
   9  21  10       5611.82       5561.04       155.52 o
  10  21  10         39.18        151.52       144.75 o
  11  21  10       1207.38       1248.86       138.23 o
  12  21  10         59.39        175.82       142.80 o
  13  21  10       6654.55       6808.09       188.13 o
  14  21  10        168.93        299.07       177.35 o
  15  21  10       1740.30       1689.37       169.22 o
   0  22  10         31.85        -65.10       165.40 o
   1  22  10        225.67        213.68       137.68 o
   2  22  10         27.91         54.30       126.61 o
   3  22  10       1613.98       1860.21       131.22 o
   4  22  10          6.06       -121.40       122.13 o
   5  22  10       5290.01       5590.30       174.81 o
   6  22  10        261.07        126.27       143.00 o
   7  22  10        444.72        324.90       126.57 o
   8  22  10         46.29        271.61       150.72 o
   9  22  10       2166.77       1919.11       152.84 o
  10  22  10        146.42         77.34       159.84 o
  11  22  10          9.10         95.58       134.19 o
  12  22  10        701.06        602.48       146.74 o
  13  22  10        445.70        681.47       232.16 o
  14  22  10          8.02       -267.87       189.13 o
   1  23  10        973.80       1028.46       123.28 o
   2  23  10        339.52        330.90       133.13 o
   3  23  10      18985.29      18643.55       398.49 o
   4  23  10       1744.69       1588.63       130.31 o
   5  23  10       3709.39       3871.72       145.37 o
   6  23  10        628.33        736.30       149.08 o
   7  23  10      19810.24      20749.05       447.06 o
   8  23  10       5458.04       5194.60       161.21 o
   9  23  10       4354.58       4210.91       153.80 o
  10  23  10          8.03        220.45       145.56 o
  11  23  10       4685.84       4720.86       142.17 o
  12  23  10        485.80        218.31       137.82 o
  13  23  10       5570.68       5243.83       235.04 o
  14  23  10         12.22        201.91       171.72 o
   0  24  10        222.71        182.06       168.39 o
   1  24  10       5969.71       6056.75       165.67 o
   2  24  10        149.25        216.03       142.51 o
   3  24  10        337.24        171.68       122.83 o
   4  24  10       2289.41       2601.53       160.61 o
   5  24  10      34016.30      33883.85       703.35 o
   6  24  10       2900.45       2903.52       144.85 o
   7  24  10       3373.51       3928.08       156.64 o
   8  24  10          4.67        400.23       163.29 o
   9  24  10      13045.87      13496.58       371.41 o
  10  24  10        696.45        711.81       152.83 o
  11  24  10      10777.62      10097.49       296.22 o
  12  24  10         16.17        165.69       137.72 o
  13  24  10        138.54        475.32       164.09 o
   1  25  10       1527.00       1627.85       127.66 o
   2  25  10       2258.15       2005.49       132.72 o
   3  25  10       7559.54       7516.73       140.93 o
   4  25  10         91.05        341.14       129.26 o
   5  25  10        214.33        246.54       128.78 o
   6  25  10         25.79        302.59       137.03 o
   7  25  10       6850.85       7234.29       276.34 o
   8  25  10        232.83        271.68       219.26 o
   9  25  10       1009.37       1146.09       136.29 o
  10  25  10         67.61        120.90       152.80 o
  11  25  10        247.75        343.70       146.67 o
  12  25  10         45.99        -20.47       143.58 o
   0  26  10       1427.24        967.61       174.69 o
   1  26  10         18.46        119.46       148.42 o
   2  26  10       1605.46       1443.35       130.98 o
   3  26  10        177.59        323.20       118.33 o
   4  26  10         14.73        111.93       119.26 o
   5  26  10        836.02       1059.95       140.31 o
   6  26  10        941.96        846.08       133.85 o
   7  26  10        206.43        116.76       133.84 o
   8  26  10        532.26        731.98       183.21 o
   9  26  10       1778.48       1557.94       149.28 o
  10  26  10        300.34        284.52       142.70 o
  11  26  10        134.27        176.31       152.82 o
   1  27  10       3386.28       3012.70       240.16 o
   2  27  10         27.00        146.04       131.75 o
   3  27  10      11230.37      10861.54       257.41 o
   4  27  10       6015.32       5531.84       173.40 o
   5  27  10       1325.64       1409.18       150.26 o
   6  27  10        233.87        247.23       132.29 o
   7  27  10      14897.76      14823.38       304.59 o
   8  27  10       1664.36       1753.16       169.52 o
   9  27  10       6221.90       5635.46       175.55 o
   0  28  10         23.15       -100.29       194.50 o
   1  28  10       5858.63       5840.50       207.59 o
   2  28  10         70.13        371.66       125.09 o
   3  28  10       1279.57       1145.42       147.77 o
   4  28  10       1918.93       1621.09       137.66 o
   5  28  10      13347.80      13305.56       200.55 o
   6  28  10       2806.20       2989.39       142.59 o
   7  28  10       2533.05       2779.08       144.56 o
   1  29  10       1701.91       1784.40       138.06 o
   2  29  10        262.70        188.44       153.44 o
   3  29  10       4203.29       4145.55       151.06 o
   4  29  10         12.58        104.57       122.82 o
   5  29  10         81.59        249.50       122.55 o
   0  30  10          7.02        342.33       265.92 o
   1   1  11       4734.04       4503.98       145.17 o
   2   1  11       8193.75       7966.06       197.63 o
   3   1  11       2308.10       2450.96       210.25 o
   4   1  11      53839.09      50351.58       810.74 o
   5   1  11       4963.64       4659.78       169.13 o
   6   1  11      31107.10      30497.09       305.69 o
   7   1  11      25496.96      25394.11       293.19 o
   8   1  11      83918.47      86361.51       861.34 o
   9   1  11        544.34        791.04       136.93 o
  10   1  11       2686.25       2769.73       141.80 o
  11   1  11       5775.78       5566.27       157.29 o
  12   1  11      15710.33      15877.15       207.07 o
  13   1  11       3053.79       2636.19       142.12 o
  14   1  11      17882.84      18168.04       248.33 o
  15   1  11        489.37        628.41       161.86 o
  16   1  11        545.51        684.18       124.86 o
  17   1  11         44.57       -120.12       145.66 o
  18   1  11      15195.20      15389.97       313.18 o
  19   1  11       2407.42       2400.57       178.37 o
  20   1  11        485.65        508.58       127.21 o
  21   1  11       1408.63       1374.38       184.60 o
   0   2  11      26263.91      26962.18       276.31 o
   1   2  11       5085.46       4798.57       174.06 o
   2   2  11      44702.73      43966.60       404.49 o
   3   2  11      10553.23       9718.40       172.01 o
   4   2  11      36449.57      36278.89       452.83 o
   5   2  11      44631.66      44678.36       790.81 o
   6   2  11     177504.22     180686.22      2200.28 o
   7   2  11       2699.57       2646.45       188.08 o
   8   2  11      24069.87      24411.62       215.09 o
   9   2  11      17451.09      17349.99       304.64 o
  10   2  11      50584.62      51241.01       608.96 o
  11   2  11       1392.68       1615.09       179.72 o
  12   2  11       1164.67       1129.05       166.60 o
  13   2  11          3.11         53.56       146.75 o
  14   2  11        742.04        958.86       163.80 o
  15   2  11       8262.06       7839.91       273.83 o
  16   2  11      24225.25      24307.03       477.46 o
  17   2  11       3879.86       3973.42       191.62 o
  18   2  11       6550.35       6060.98       164.46 o
  19   2  11         74.84         78.30       168.70 o
  20   2  11      34682.16      33681.86       844.67 o
  21   2  11       4405.97       4194.78       154.26 o
   1   3  11        411.80        304.60       162.43 o
   2   3  11       3343.31       3053.96       139.79 o
   3   3  11       6029.33       6263.33       157.23 o
   4   3  11      77993.27      78912.55       427.11 o
   5   3  11      14528.13      15429.38       201.93 o
   6   3  11      16469.80      16628.68       210.95 o
   7   3  11        183.97        158.73       178.53 o
   8   3  11      78085.85      77199.54       548.64 o
   9   3  11       2376.54       2481.88       215.69 o
  10   3  11       9981.26       9845.49       332.47 o
  11   3  11      14438.79      14716.98       263.74 o
  12   3  11      11234.27      11068.09       241.40 o
  13   3  11       1416.28       1669.45       164.38 o
  14   3  11       4013.21       4075.63       176.88 o
  15   3  11        644.88        532.97       185.86 o
  16   3  11         21.59        151.88       154.11 o
  17   3  11        235.59        265.31       155.38 o
  18   3  11      26322.35      26230.87       564.58 o
  19   3  11        810.46        628.99       131.99 o
  20   3  11       3307.16       2889.17       149.09 o
  21   3  11        147.21         88.37       168.01 o
   0   4  11        472.94       1077.27       361.58 o
   1   4  11       1462.16       1874.28       139.21 o
   2   4  11        322.65        542.62       134.64 o
   3   4  11       1200.11       1586.10       159.88 o
   4   4  11        227.51        725.29       165.32 o
   5   4  11        838.14       1003.57       137.62 o
   6   4  11         75.60         45.41       134.01 o
   7   4  11        368.09        667.00       135.14 o
   8   4  11       3805.67       4179.20       170.83 o
   9   4  11        940.24        990.41       150.00 o
  10   4  11       1160.76       1210.67       186.50 o
  11   4  11        156.73        226.06       167.33 o
  12   4  11       3201.19       3057.15       171.74 o
  13   4  11        241.61        266.59       180.18 o
  14   4  11        999.29       1149.02       168.74 o
  15   4  11        765.90        834.27       153.05 o
  16   4  11        227.40        289.86       139.58 o
  17   4  11          1.14         42.63       155.17 o
  18   4  11          1.94         34.33       139.63 o
  19   4  11         79.45        313.51       144.95 o
  20   4  11        707.50        791.37       181.16 o
  21   4  11         52.87        225.37       152.13 o
   1   5  11       4009.54       3417.66       185.90 o
   2   5  11       3459.18       3699.74       166.49 o
   3   5  11       2529.39       2729.84       180.30 o
   4   5  11      74634.88      74261.66      1028.67 o
   5   5  11       9691.06       9368.29       144.13 o
   6   5  11      12689.12      12809.18       174.06 o
   7   5  11       2886.37       2671.04       164.90 o
   8   5  11      63005.68      63134.14       616.88 o
   9   5  11        843.39       1229.44       165.23 o
  10   5  11      15527.75      16084.85       272.76 o
  11   5  11      13638.84      13228.51       158.33 o
  12   5  11       4809.09       5212.32       200.09 o
  13   5  11        515.38        467.60       164.30 o
  14   5  11       5314.34       4981.43       192.03 o
  15   5  11        794.92        962.42       163.24 o
  16   5  11        122.84        -17.76       170.18 o
  17   5  11         95.62         97.25       146.19 o
  18   5  11      34312.60      32913.33       799.26 o
  19   5  11       1708.28       1868.13       226.67 o
  20   5  11       1584.48       1524.89       158.00 o
  21   5  11        355.13        269.85       165.88 o
   0   6  11      47449.71      47738.50       383.69 o
   1   6  11        308.58        586.67       159.31 o
   2   6  11      57131.63      58035.71       494.12 o
   3   6  11      15348.38      14275.98       162.79 o
   4   6  11      30300.75      30410.70       342.67 o
   5   6  11       9390.83       8846.64       219.69 o
   6   6  11     161193.23     165264.77      1668.03 o
   7   6  11       1103.04       1026.71       139.11 o
   8   6  11      18148.57      17560.03       193.57 o
   9   6  11      14014.65      13758.05       305.28 o
  10   6  11      53466.05      53847.12       778.27 o
  11   6  11          6.93        -93.43       151.47 o
  12   6  11        711.24       1032.63       178.26 o
  13   6  11        153.18        228.41       137.10 o
  14   6  11        381.09        354.71       138.30 o
  15   6  11        865.02        748.30       140.64 o
  16   6  11      36011.52      35586.14       506.60 o
  17   6  11       4259.36       4381.23       170.43 o
  18   6  11       4885.54       4789.39       156.25 o
  19   6  11          2.83        237.89       136.91 o
  20   6  11      31216.09      30519.81       831.03 o
  21   6  11       1680.70       1785.35       149.70 o
   1   7  11        597.95        518.56       156.64 o
   2   7  11      13928.99      14207.47       178.45 o
   3   7  11        810.73        835.60       145.41 o
   4   7  11      45637.02      44352.79       615.20 o
   5   7  11        579.68        636.27       147.65 o
   6   7  11       7390.04       7264.02       177.60 o
   7   7  11       3298.55       2954.17       143.81 o
   8   7  11      47303.33      45876.65       362.05 o
   9   7  11        890.88        946.88       150.23 o
  10   7  11       3546.84       3568.70       172.72 o
  11   7  11       2077.07       2234.82       138.94 o
  12   7  11      15190.86      14887.33       180.38 o
  13   7  11       1152.01       1171.24       131.99 o
  14   7  11      10923.64      11161.17       152.02 o
  15   7  11         98.72         89.07       139.90 o
  16   7  11        423.74        433.88       142.70 o
  17   7  11        612.81        549.36       145.36 o
  18   7  11      19348.87      18597.81       350.92 o
  19   7  11        572.09        491.55       134.81 o
  20   7  11       1058.56       1192.34       137.87 o
   0   8  11        142.02        152.66       175.03 o
   1   8  11       1823.77       2331.29       145.11 o
   2   8  11        688.13       1109.65       208.84 o
   3   8  11       6085.34       6344.00       160.98 o
   4   8  11       1367.38       1476.28       141.41 o
   5   8  11        200.33        329.50       149.05 o
   6   8  11      10933.07      11243.91       150.55 o
   7   8  11       2849.50       3278.95       154.56 o
   8   8  11         26.37        247.57       149.83 o
   9   8  11         20.47        -58.20       165.40 o
  10   8  11         18.17        194.08       159.25 o
  11   8  11       1132.56       1410.77       148.80 o
  12   8  11        361.52        406.70       167.32 o
  13   8  11       3051.84       3095.27       129.24 o
  14   8  11        707.20        631.26       149.79 o
  15   8  11        103.96         47.77       142.20 o
  16   8  11          6.36         89.51       132.74 o
  17   8  11       1060.51        971.78       148.82 o
  18   8  11       1742.51       1819.33       151.30 o
  19   8  11        588.56        604.74       150.93 o
  20   8  11        951.14       1057.72       155.94 o
   1   9  11       3540.11       3857.10       160.42 o
   2   9  11       2395.55       2848.38       135.98 o
   3   9  11        821.77       1028.15       150.85 o
   4   9  11      79128.77      82664.70       330.96 o
   5   9  11       5726.69       5707.19       210.92 o
   6   9  11      10285.05       9832.58       239.61 o
   7   9  11      13729.37      13847.47       210.52 o
   8   9  11      67196.70      67898.52       859.06 o
   9   9  11       2671.10       2600.13       140.32 o
  10   9  11      12975.80      13227.43       246.10 o
  11   9  11       4980.07       5184.42       146.77 o
  12   9  11      11646.13      11330.19       171.60 o
  13   9  11          2.51         52.79       127.21 o
  14   9  11       6289.30       6515.63       240.29 o
  15   9  11        153.93        310.49       130.90 o
  16   9  11        245.66        231.26       165.38 o
  17   9  11         93.27        176.99       137.09 o
  18   9  11      23972.60      23729.78       687.33 o
  19   9  11       2703.59       2713.23       158.05 o
  20   9  11       2270.04       2320.98       153.33 o
   0  10  11       5427.14       5770.02       231.42 o
   1  10  11        331.99        383.88       141.03 o
   2  10  11      27891.55      29055.38       334.85 o
   3  10  11       7612.11       7957.83       161.79 o
   4  10  11      31652.70      32459.86       228.24 o
   5  10  11       5485.88       5599.44       149.72 o
   6  10  11     119109.63     117958.48       884.73 o
   7  10  11       2405.43       2408.76       205.78 o
   8  10  11      18150.53      18893.34       198.80 o
   9  10  11      11300.94      12018.27       223.64 o
  10  10  11      62275.46      63628.02       964.21 o
  11  10  11       1894.08       1737.93       120.01 o
  12  10  11        573.35        865.00       140.58 o
  13  10  11          2.73        -44.96       147.96 o
  14  10  11        118.42        161.07       150.85 o
  15  10  11       1359.54       1469.82       131.64 o
  16  10  11      22446.54      23356.20       602.63 o
  17  10  11        825.12       1149.92       162.72 o
  18  10  11       2198.48       2346.32       166.99 o
  19  10  11         94.49         72.42       138.38 o
  20  10  11      20620.36      19813.10       756.22 o
   1  11  11        155.75        350.68       123.86 o
   2  11  11      14279.11      13551.28       241.00 o
   3  11  11       1433.97       1383.39       128.19 o
   4  11  11      30311.74      31570.65       240.81 o
   5  11  11       2156.76       2037.90       167.53 o
   6  11  11       7667.29       7669.02       168.00 o
   7  11  11       3709.12       3771.52       148.57 o
   8  11  11      32081.13      32170.29       226.73 o
   9  11  11        423.62        512.09       165.66 o
  10  11  11        210.20        235.86       154.83 o
  11  11  11        586.11        497.04       133.70 o
  12  11  11      16221.52      15990.60       215.39 o
  13  11  11         61.90        142.38       130.84 o
  14  11  11       4587.14       4673.73       141.53 o
  15  11  11         74.33        485.13       152.67 o
  16  11  11         21.00         60.63       147.84 o
  17  11  11        720.51        777.00       147.72 o
  18  11  11      11061.58      10438.66       415.23 o
  19  11  11        992.90       1368.16       185.95 o
   0  12  11         90.50        438.02       201.06 o
   1  12  11         12.31        -39.78       124.60 o
   2  12  11       5303.85       5506.67       185.54 o
   3  12  11          2.17        -91.86       137.60 o
   4  12  11        297.52        434.72       213.52 o
   5  12  11        866.19        931.82       167.54 o
   6  12  11       4218.62       4351.74       159.04 o
   7  12  11         35.82         34.30       148.89 o
   8  12  11       3432.93       3264.23       161.16 o
   9  12  11        171.79        302.36       152.58 o
  10  12  11       5029.87       4939.57       140.69 o
  11  12  11        456.44        460.05       130.80 o
  12  12  11        304.07        468.53       148.67 o
  13  12  11        412.21        599.30       139.03 o
  14  12  11        853.18        887.49       141.53 o
  15  12  11          0.80        278.81       145.74 o
  16  12  11        235.89        317.59       135.73 o
  17  12  11        104.21        174.87       159.33 o
  18  12  11        391.72        590.19       157.32 o
  19  12  11         57.46        -42.40       139.49 o
   1  13  11       5636.75       5721.70       156.13 o
   2  13  11        727.58        913.10       144.29 o
   3  13  11         76.10        293.51       171.59 o
   4  13  11      38909.76      38548.19       224.76 o
   5  13  11       4455.75       4685.06       194.78 o
   6  13  11      14380.08      14384.11       451.75 o
   7  13  11       3012.06       3171.83       171.56 o
   8  13  11      68122.45      67398.59      1217.20 o
   9  13  11         17.21        128.20       141.46 o
  10  13  11       4437.59       4028.79       131.22 o
  11  13  11       6382.40       6970.44       237.71 o
  12  13  11       7124.43       7289.47       153.97 o
  13  13  11        185.13        238.71       134.25 o
  14  13  11       3262.03       3385.57       163.75 o
  15  13  11       1252.37       1498.77       206.38 o
  16  13  11        312.80        449.84       160.56 o
  17  13  11        343.91        598.34       142.29 o
  18  13  11      15767.44      15935.98       507.92 o
  19  13  11        100.99        256.81       167.10 o
   0  14  11      21319.38      21964.80       280.52 o
   1  14  11        214.14        182.34       141.40 o
   2  14  11      33802.32      33808.20       192.68 o
   3  14  11       3408.00       3866.24       168.23 o
   4  14  11      26181.21      26695.16       284.62 o
   5  14  11       3898.96       3858.46       162.99 o
   6  14  11     101425.40     102101.77       694.70 o
   7  14  11       8003.08       8164.63       158.85 o
   8  14  11       9642.99       9552.80       195.78 o
   9  14  11       4772.29       5132.86       132.89 o
  10  14  11      43542.21      43064.75       823.60 o
  11  14  11        903.14       1345.11       150.90 o
  12  14  11        396.53        698.89       155.58 o
  13  14  11        632.37        782.38       149.17 o
  14  14  11       1094.72       1544.36       167.93 o
  15  14  11        377.73        234.41       159.84 o
  16  14  11      27587.11      27571.68       916.04 o
  17  14  11       1643.62       1876.65       180.69 o
  18  14  11       1311.05       1243.62       242.69 o
   1  15  11          5.52       -193.87       147.96 o
   2  15  11       9221.80       9065.02       179.15 o
   3  15  11       3660.18       3787.31       187.68 o
   4  15  11      17964.25      18269.94       183.10 o
   5  15  11       1762.21       2159.77       252.48 o
   6  15  11       2066.50       2432.12       177.81 o
   7  15  11       2735.84       2714.50       170.38 o
   8  15  11      15743.74      15796.50       222.58 o
   9  15  11       1989.79       1719.75       141.07 o
  10  15  11          7.96        129.96       130.84 o
  11  15  11       2402.85       2916.06       218.09 o
  12  15  11       8051.85       8182.86       158.92 o
  13  15  11         89.56         39.13       139.86 o
  14  15  11       3145.80       3152.87       142.71 o
  15  15  11       1307.61       1401.02       154.15 o
  16  15  11        349.56        396.06       158.35 o
  17  15  11          4.76         32.92       141.05 o
  18  15  11       6512.85       6060.58       168.89 o
   0  16  11       1367.97       1778.21       262.31 o
   1  16  11        559.17        387.07       146.72 o
   2  16  11        610.51        476.06       166.81 o
   3  16  11        648.72        636.69       139.78 o
   4  16  11       1741.96       2094.51       167.67 o
   5  16  11       1035.47       1195.28       133.27 o
   6  16  11       2975.48       2754.73       139.46 o
   7  16  11        577.56        818.94       124.61 o
   8  16  11        672.06        714.67       153.03 o
   9  16  11         66.36         74.90       129.28 o
  10  16  11       1083.69       1144.03       149.21 o
  11  16  11        193.60        364.94       193.74 o
  12  16  11        173.65        325.22       136.23 o
  13  16  11        921.58        968.25       154.63 o
  14  16  11        346.43        467.30       164.42 o
  15  16  11        140.96        182.46       153.79 o
  16  16  11        246.92        156.28       232.55 o
  17  16  11        251.99        449.34       254.47 o
  18  16  11         41.76        101.33       285.02 o
   1  17  11        376.15        751.41       164.08 o
   2  17  11      10492.30      11068.81       169.59 o
   3  17  11       1590.87       1693.92       146.94 o
   4  17  11      31127.57      31553.33       444.01 o
   5  17  11       3678.74       4044.72       138.82 o
   6  17  11       5293.18       5333.41       163.03 o
   7  17  11       6380.43       6726.58       180.37 o
   8  17  11      26702.22      27211.11       409.85 o
   9  17  11          2.80        210.68       148.28 o
  10  17  11       1004.42       1185.74       131.82 o
  11  17  11        442.77        891.38       146.73 o
  12  17  11      11114.82      10900.24       301.60 o
  13  17  11        165.87        306.31       142.72 o
  14  17  11       3242.31       3160.38       161.35 o
  15  17  11       1186.84       1681.71       229.28 o
  16  17  11          1.81        212.54       165.07 o
  17  17  11        315.49        507.48       192.13 o
   0  18  11      28522.96      28640.03       982.69 o
   1  18  11       5230.78       5072.35       189.31 o
   2  18  11      17864.97      17838.67       318.31 o
   3  18  11       3160.69       3574.48       156.24 o
   4  18  11      13346.71      13428.71       272.66 o
   5  18  11        717.09        847.36       132.83 o
   6  18  11      48814.52      49392.08       890.99 o
   7  18  11        111.50          3.25       224.28 o
   8  18  11       7895.74       7735.96       260.72 o
   9  18  11       3806.64       4504.22       138.79 o
  10  18  11      22918.61      23029.39       534.49 o
  11  18  11         75.57        187.15       152.32 o
  12  18  11        800.88       1256.94       158.75 o
  13  18  11         50.15        199.44       139.49 o
  14  18  11       1937.77       1838.81       138.80 o
  15  18  11        116.89        306.57       164.26 o
  16  18  11      15176.24      14955.25       803.54 o
  17  18  11        561.15        373.51       171.95 o
   1  19  11        873.42       1016.50       126.88 o
   2  19  11      12125.52      12201.79       171.59 o
   3  19  11        737.39        734.10       124.67 o
   4  19  11       8879.37       9434.28       194.52 o
   5  19  11        525.45        498.57       124.23 o
   6  19  11       4400.11       4443.03       143.26 o
   7  19  11        662.71        718.18       127.82 o
   8  19  11      10194.34      10621.52       150.01 o
   9  19  11         73.78        103.96       123.16 o
  10  19  11        826.95        748.40       125.43 o
  11  19  11        158.49        550.92       141.81 o
  12  19  11       4607.20       4527.84       155.74 o
  13  19  11         23.27        -20.21       141.25 o
  14  19  11       5644.49       5682.36       165.63 o
  15  19  11        245.99         75.12       250.80 o
  16  19  11          3.65        296.33       182.49 o
   0  20  11       2309.72       1846.75       168.22 o
   1  20  11        507.75        634.18       124.19 o
   2  20  11       7128.01       6789.60       149.65 o
   3  20  11       1158.00       1161.50       135.02 o
   4  20  11         15.02        -87.84       143.25 o
   5  20  11          3.47         19.12       121.22 o
   6  20  11       9343.29       8620.51       147.10 o
   7  20  11         12.05        266.47       167.23 o
   8  20  11       1814.78       1575.44       127.60 o
   9  20  11       1857.65       2227.03       129.77 o
  10  20  11       1403.04       1563.64       136.23 o
  11  20  11         26.48        386.45       130.48 o
  12  20  11       1730.79       1802.50       150.87 o
  13  20  11         35.02        -86.58       152.02 o
  14  20  11        213.64        532.44       156.26 o
  15  20  11          7.62        238.91       171.76 o
   1  21  11        206.91        454.00       123.73 o
   2  21  11       3779.61       4317.93       138.98 o
   3  21  11       1159.51       1144.86       127.37 o
   4  21  11      36467.55      35430.79       753.31 o
   5  21  11       2927.06       2970.86       137.43 o
   6  21  11       4287.71       4056.64       136.93 o
   7  21  11       1500.46       1798.61       147.96 o
   8  21  11      24951.76      23743.69       589.80 o
   9  21  11        900.34        961.77       129.09 o
  10  21  11       1694.74       1539.40       139.68 o
  11  21  11        692.90        970.74       128.38 o
  12  21  11       5210.74       5256.57       154.64 o
  13  21  11        485.97        739.42       154.42 o
  14  21  11       1852.41       1763.67       188.14 o
  15  21  11         49.53        388.74       271.50 o
   0  22  11      15259.52      15499.26       430.50 o
   1  22  11        294.82        374.66       112.55 o
   2  22  11       2457.31       2560.89       128.77 o
   3  22  11       1208.75       1839.15       155.26 o
   4  22  11      15061.15      14982.25       288.83 o
   5  22  11       2669.11       2865.43       139.38 o
   6  22  11      33684.88      33331.36       652.86 o
   7  22  11        439.04        584.16       140.92 o
   8  22  11       4202.01       4533.93       166.72 o
   9  22  11       3339.66       3499.07       157.93 o
  10  22  11      19055.25      18506.54       478.64 o
  11  22  11          1.88        -61.60       124.21 o
  12  22  11       3337.46       3330.85       149.04 o
  13  22  11          3.76        177.54       147.68 o
  14  22  11       2098.54       2081.11       172.59 o
   1  23  11        257.96        676.30       143.90 o
   2  23  11       6328.89       6078.90       230.02 o
   3  23  11        237.90        267.06       121.91 o
   4  23  11       1266.20       1635.24       137.24 o
   5  23  11        154.71        279.34       138.75 o
   6  23  11       2461.41       2674.58       164.05 o
   7  23  11       1089.98       1012.92       120.03 o
   8  23  11       4367.55       4337.14       209.01 o
   9  23  11        159.57        288.56       138.60 o
  10  23  11        995.12       1028.99       134.64 o
  11  23  11        244.57        292.20       130.68 o
  12  23  11       2164.50       1972.78       147.44 o
  13  23  11         99.14        120.91       152.47 o
   0  24  11          9.96        234.57       256.02 o
   1  24  11         29.47        218.63       121.39 o
   2  24  11       1255.55       1185.66       123.46 o
   3  24  11          2.56         65.72       119.78 o
   4  24  11        188.54         98.89       117.23 o
   5  24  11        132.98        322.43       147.40 o
   6  24  11       2383.29       2046.43       139.84 o
   7  24  11         34.89        185.60       147.75 o
   8  24  11       1435.62        980.73       156.04 o
   9  24  11        335.02        494.65       126.25 o
  10  24  11        580.97        449.22       148.58 o
  11  24  11       1105.73       1184.95       132.17 o
  12  24  11       1334.15       1666.73       195.75 o
   1  25  11          5.00         36.36       157.15 o
   2  25  11       5703.54       5612.43       171.28 o
   3  25  11        689.48        692.36       129.20 o
   4  25  11      12159.91      11324.40       208.40 o
   5  25  11        302.47        563.97       147.90 o
   6  25  11       4215.87       4150.05       157.69 o
   7  25  11       1739.42       1957.02       151.56 o
   8  25  11      19805.82      18636.19       446.84 o
   9  25  11         87.25        310.13       132.47 o
  10  25  11          6.22        242.54       142.86 o
  11  25  11        519.77        552.11       134.68 o
   0  26  11      15151.73      14430.27       302.37 o
   1  26  11        353.37        279.29       124.27 o
   2  26  11       1659.62       2115.82       126.65 o
   3  26  11        743.78        887.50       129.61 o
   4  26  11       6427.56       6421.10       242.39 o
   5  26  11        194.85        220.01       125.09 o
   6  26  11      13381.37      14076.94       341.23 o
   7  26  11         27.16        228.87       135.20 o
   8  26  11       2235.96       2667.45       322.13 o
   9  26  11       3068.88       3080.98       207.06 o
  10  26  11      16256.82      15740.29       536.19 o
   1  27  11        281.30        296.84       151.98 o
   2  27  11       5575.79       5168.04       237.63 o
   3  27  11        159.21         90.45       129.48 o
   4  27  11       1160.15       1580.67       145.05 o
   5  27  11        339.67        521.27       126.04 o
   6  27  11        339.29        534.59       134.51 o
   7  27  11         27.72        100.88       134.19 o
   8  27  11       3482.62       3870.58       315.16 o
   0  28  11         56.18        347.80       160.98 o
   1  28  11          0.81        286.37       133.95 o
   2  28  11        165.66        160.66       132.69 o
   3  28  11          2.41         13.22       136.47 o
   4  28  11        332.34        301.81       144.52 o
   5  28  11         48.25         61.24       152.50 o
   6  28  11       1719.27       1567.80       146.98 o
   1  29  11          7.86        -18.26       151.43 o
   2  29  11       5776.69       5325.17       216.02 o
   3  29  11        758.07        680.68       155.47 o
   0   0  12      41352.99      42604.54       468.68 o
   1   0  12      89137.44      84301.40      2756.68 o
   2   0  12      29127.86      27917.16       541.59 o
   3   0  12       8554.89       7910.26       259.71 o
   4   0  12      11995.35      12647.80       300.58 o
   5   0  12      33978.04      34973.69       449.84 o
   6   0  12     211474.09     218811.23       815.86 o
   7   0  12       6307.26       6774.42       205.00 o
   8   0  12      41263.14      42000.66       581.29 o
   9   0  12       7696.88       8586.95       234.64 o
  10   0  12      19518.46      19995.88       540.51 o
  11   0  12      19980.30      20166.55       444.76 o
  12   0  12       8464.83       8029.43       236.65 o
  13   0  12        842.03        671.25       267.45 o
  14   0  12      15335.01      15443.11       294.09 o
  15   0  12      32280.46      31847.26      1151.59 o
  16   0  12       5838.98       6524.97       231.39 o
  17   0  12       5716.50       5406.31       183.58 o
  18   0  12       3707.98       3733.63       179.21 o
  19   0  12       4491.43       4427.73       390.25 o
  20   0  12      20195.47      18016.04       524.88 o
  21   0  12       3822.68       2908.83       255.59 o
   1   1  12      14055.05      11655.21       180.43 o
   2   1  12       1434.24       1539.67       143.43 o
   3   1  12      37498.83      38580.00       408.40 o
   4   1  12      80456.84      79852.86      1359.58 o
   5   1  12        101.22        255.07       165.65 o
   6   1  12       5734.71       6079.91       262.69 o
   7   1  12      20660.05      22366.00       249.39 o
   8   1  12      44062.56      44234.79       318.08 o
   9   1  12       1302.38       1399.05       138.27 o
  10   1  12      18715.92      19162.96       213.74 o
  11   1  12       1805.11       2247.58       206.54 o
  12   1  12       4869.96       4871.74       159.05 o
  13   1  12      32964.21      32500.84       520.23 o
  14   1  12        189.79        295.01       147.95 o
  15   1  12       4076.87       3904.38       171.89 o
  16   1  12       3194.27       3407.08       171.94 o
  17   1  12       6217.25       6451.12       147.71 o
  18   1  12      12168.99      11969.84       172.28 o
  19   1  12        715.00        798.50       160.89 o
  20   1  12       1467.76       1687.16       166.78 o
   0   2  12       1032.32       1222.53       317.27 o
   1   2  12        608.33        866.09       158.58 o
   2   2  12         46.59         15.91       157.24 o
   3   2  12       6305.17       6380.32       307.57 o
   4   2  12       2031.38       2302.31       148.14 o
   5   2  12        288.70        157.10       125.16 o
   6   2  12       3636.99       3850.20       137.06 o
   7   2  12        647.98        548.21       161.75 o
   8   2  12         27.10        184.74       183.21 o
   9   2  12          8.28         25.74       160.15 o
  10   2  12         57.76        279.36       136.46 o
  11   2  12        349.16        261.70       162.90 o
  12   2  12        492.21        563.24       142.51 o
  13   2  12         60.22        173.97       149.18 o
  14   2  12       1422.85       1255.79       151.28 o
  15   2  12          8.96        -17.05       136.67 o
  16   2  12         53.53        221.15       150.29 o
  17   2  12         30.04        130.86       154.37 o
  18   2  12        105.51        322.04       160.55 o
  19   2  12         59.72        194.83       138.76 o
  20   2  12        447.71        402.47       142.02 o
   1   3  12      24761.84      24112.28       224.43 o
   2   3  12        625.90        711.02       199.64 o
   3   3  12      31988.21      32289.84       354.74 o
   4   3  12      42697.02      43009.83       588.65 o
   5   3  12        758.49        505.59       156.51 o
   6   3  12       5178.81       5373.68       210.70 o
   7   3  12       5826.85       6220.02       171.98 o
   8   3  12      32478.99      32263.99       378.10 o
   9   3  12       2846.70       3073.85       227.07 o
  10   3  12      14702.05      15362.66       198.73 o
  11   3  12        744.37        824.07       166.33 o
  12   3  12       5057.92       5173.56       241.86 o
  13   3  12      23888.20      24087.05       381.41 o
  14   3  12        140.99         43.10       161.14 o
  15   3  12        230.36        324.29       184.15 o
  16   3  12       3271.95       3004.93       174.94 o
  17   3  12       9930.71       9948.90       283.40 o
  18   3  12      10367.65      10251.78       220.38 o
  19   3  12       4008.30       3729.47       174.29 o
  20   3  12       1132.76       1141.48       151.69 o
   0   4  12       1991.81       2571.19       359.63 o
   1   4  12      76395.15      72299.27       405.52 o
   2   4  12      33469.29      32287.64       211.43 o
   3   4  12      24956.56      24006.52       415.98 o
   4   4  12       7549.45       7403.67       146.87 o
   5   4  12      25078.26      25397.61       190.99 o
   6   4  12      80933.94      80582.05       454.99 o
   7   4  12      10857.03      10920.85       194.52 o
   8   4  12      18450.77      17843.97       180.60 o
   9   4  12       5246.77       5686.53       160.61 o
  10   4  12      31346.06      32057.35       451.88 o
  11   4  12      45802.36      45208.41       287.59 o
  12   4  12        319.97        578.96       159.52 o
  13   4  12        137.50        113.87       163.57 o
  14   4  12       3448.87       3395.81       215.45 o
  15   4  12      30297.94      30524.41       838.14 o
  16   4  12       7631.03       7714.96       208.32 o
  17   4  12       3919.86       3674.65       155.93 o
  18   4  12       3641.74       3364.67       156.72 o
  19   4  12       5188.80       5106.37       174.44 o
  20   4  12      16597.92      16348.44       392.13 o
   1   5  12      27315.23      27510.72       227.98 o
   2   5  12        359.01        409.76       134.18 o
   3   5  12      25068.26      24438.75       248.24 o
   4   5  12      40101.78      38155.71       215.77 o
   5   5  12        544.47        636.42       127.26 o
   6   5  12       1364.96       1512.35       147.94 o
   7   5  12        779.63        808.37       145.48 o
   8   5  12      13526.14      12656.70       250.23 o
   9   5  12      19541.78      19802.81       184.03 o
  10   5  12      10002.18      10105.71       158.05 o
  11   5  12       6480.55       6616.82       175.87 o
  12   5  12       8424.78       8212.82       167.69 o
  13   5  12      36070.96      36366.30       591.97 o
  14   5  12       4057.97       4376.84       310.97 o
  15   5  12        599.20        734.70       143.11 o
  16   5  12        593.86        703.54       154.76 o
  17   5  12       4521.46       4350.83       158.49 o
  18   5  12       8335.18       8439.10       235.90 o
  19   5  12       1825.84       2194.65       201.14 o
  20   5  12        742.79        868.67       181.42 o
   0   6  12          5.55         75.20       342.64 o
   1   6  12       1031.96       1439.41       203.85 o
   2   6  12      11507.78      12051.84       167.47 o
   3   6  12       1482.43       1612.04       139.35 o
   4   6  12        727.16        899.67       163.16 o
   5   6  12       1469.05       1626.42       136.87 o
   6   6  12        359.00        526.92       162.26 o
   7   6  12        163.73        198.29       166.27 o
   8   6  12      13031.66      13608.31       233.02 o
   9   6  12         94.86        126.27       145.67 o
  10   6  12        142.82        332.35       145.42 o
  11   6  12          6.39        -94.29       191.93 o
  12   6  12       1186.56       1349.54       149.03 o
  13   6  12       1911.08       1841.89       169.73 o
  14   6  12       2526.84       2264.10       156.20 o
  15   6  12         53.53        130.68       153.72 o
  16   6  12        305.62        189.77       127.58 o
  17   6  12        180.71        200.52       126.34 o
  18   6  12        307.60        444.71       137.02 o
  19   6  12        914.39        970.67       150.42 o
  20   6  12         53.69         72.08       143.18 o
   1   7  12      21830.78      21919.16       204.86 o
   2   7  12        334.22        536.91       157.22 o
   3   7  12      49826.82      49863.24       766.19 o
   4   7  12      68312.84      68154.74       664.20 o
   5   7  12          8.94         80.96       158.79 o
   6   7  12       5552.17       5565.32       156.83 o
   7   7  12       6867.25       6609.92       171.51 o
   8   7  12      26153.08      26829.12       299.17 o
   9   7  12       1151.42       1130.43       161.27 o
  10   7  12      12961.76      12877.62       293.04 o
  11   7  12         70.12        -87.40       162.02 o
  12   7  12       4447.78       4373.45       159.41 o
  13   7  12      28096.20      28581.86       390.91 o
  14   7  12        690.68        985.51       129.12 o
  15   7  12       1207.24       1267.30       141.95 o
  16   7  12       1762.79       2115.38       157.77 o
  17   7  12      15240.64      15248.36       467.78 o
  18   7  12      15332.92      15026.09       688.03 o
  19   7  12       3909.79       4023.70       240.73 o
  20   7  12       1530.22       1468.57       153.64 o
   0   8  12        621.27       1010.73       241.34 o
   1   8  12      43852.97      44447.50       304.78 o
   2   8  12      20705.76      20664.79       234.67 o
   3   8  12      10415.82      10874.69       274.79 o
   4   8  12       6741.66       6843.79       149.66 o
   5   8  12      35817.98      37203.57       527.24 o
   6   8  12      66504.54      66332.34       675.85 o
   7   8  12        264.42         96.80       124.98 o
   8   8  12      13255.42      13086.55       160.83 o
   9   8  12       6507.82       6819.21       160.00 o
  10   8  12      17731.63      18786.04       336.78 o
  11   8  12      34176.73      34695.62       347.36 o
  12   8  12         37.08          1.06       162.71 o
  13   8  12       1272.94       1258.00       164.94 o
  14   8  12        680.44       1076.79       156.24 o
  15   8  12      29436.37      29094.34       686.62 o
  16   8  12       8397.77       8744.86       191.73 o
  17   8  12       4839.38       4697.23       196.78 o
  18   8  12       1992.99       2131.16       159.46 o
  19   8  12       4259.04       4022.73       152.53 o
  20   8  12      13708.27      12803.82       382.53 o
   1   9  12      11013.80      10952.42       174.59 o
   2   9  12        794.38        715.80       178.93 o
   3   9  12      24409.68      25411.47       199.70 o
   4   9  12      14833.99      14555.72       231.12 o
   5   9  12        218.92        388.99       159.52 o
   6   9  12       9307.71       9567.50       189.60 o
   7   9  12       3960.71       3956.84       152.27 o
   8   9  12      15649.61      16095.56       236.65 o
   9   9  12       5123.17       5285.47       170.99 o
  10   9  12        878.30       1223.15       246.41 o
  11   9  12       2328.55       2138.68       166.67 o
  12   9  12        299.64        468.71       148.41 o
  13   9  12      26929.65      27176.85       741.70 o
  14   9  12       3588.15       3492.92       138.40 o
  15   9  12       2332.51       2731.99       145.62 o
  16   9  12        110.69        194.53       143.69 o
  17   9  12       6925.77       7141.66       255.04 o
  18   9  12       9077.93       9305.22       368.92 o
  19   9  12        793.22        868.26       136.20 o
   0  10  12       5698.09       5775.35       209.00 o
   1  10  12       5595.77       6003.64       136.20 o
   2  10  12       1359.44       1326.97       174.26 o
   3  10  12         24.57        176.52       162.18 o
   4  10  12         22.97        459.59       180.80 o
   5  10  12       1368.76       1402.61       138.07 o
   6  10  12       8357.63       8610.15       150.80 o
   7  10  12       1107.21       1406.02       137.22 o
   8  10  12        103.51        397.92       230.39 o
   9  10  12        486.25        763.47       166.24 o
  10  10  12        869.43        895.83       132.34 o
  11  10  12        541.66        721.97       162.43 o
  12  10  12       5885.01       5715.51       150.52 o
  13  10  12        951.02       1182.27       132.56 o
  14  10  12         40.82        237.85       130.53 o
  15  10  12        283.40        391.08       165.48 o
  16  10  12         64.36        313.29       143.81 o
  17  10  12         72.82        198.11       147.65 o
  18  10  12       3135.01       3073.62       157.22 o
  19  10  12          5.38        -20.52       156.19 o
   1  11  12       9659.10      10107.19       144.07 o
   2  11  12       3121.10       3197.49       164.34 o
   3  11  12      13229.50      12800.20       204.77 o
   4  11  12      43341.82      43323.52       329.38 o
   5  11  12        988.87       1237.51       165.89 o
   6  11  12       1284.92       1351.01       151.28 o
   7  11  12       3573.32       3789.99       157.06 o
   8  11  12      24232.69      24748.53       216.89 o
   9  11  12      16011.09      16653.87       340.75 o
  10  11  12       9699.53      10473.23       220.01 o
  11  11  12       3895.03       3780.09       155.97 o
  12  11  12       6735.36       6923.81       142.87 o
  13  11  12      20028.79      20388.47       435.85 o
  14  11  12         69.41        292.00       164.18 o
  15  11  12         63.39         84.65       140.34 o
  16  11  12        638.49        566.48       130.49 o
  17  11  12       6007.50       6588.80       239.46 o
  18  11  12       7503.32       7844.88       290.68 o
  19  11  12       3770.40       3249.78       161.73 o
   0  12  12        513.79        703.72       202.33 o
   1  12  12      27086.51      27263.33       180.45 o
   2  12  12       8222.37       8231.81       183.94 o
   3  12  12      12994.94      13718.19       162.24 o
   4  12  12       3382.63       3575.73       170.08 o
   5  12  12      27524.36      27835.95       348.00 o
   6  12  12      63272.23      62467.14      1153.58 o
   7  12  12       7774.45       7887.72       176.26 o
   8  12  12       9976.68       9972.38       219.15 o
   9  12  12      14672.78      14357.41       293.86 o
  10  12  12      31171.73      31101.02       435.06 o
  11  12  12      45288.51      45087.43       808.30 o
  12  12  12        308.64        283.54       132.94 o
  13  12  12         65.57        263.90       151.92 o
  14  12  12        874.17        925.45       192.17 o
  15  12  12      16759.91      17895.07       443.10 o
  16  12  12       4675.45       5072.41       218.03 o
  17  12  12       3944.25       3687.21       235.12 o
  18  12  12       1616.99       1511.68       167.93 o
  19  12  12       2093.81       2092.72       152.05 o
   1  13  12      13715.04      14316.03       169.78 o
   2  13  12       3680.02       3849.91       142.25 o
   3  13  12      12378.19      13063.61       182.37 o
   4  13  12      11945.10      12447.12       208.61 o
   5  13  12       1384.79       1146.33       171.53 o
   6  13  12        347.27        547.55       141.47 o
   7  13  12       6201.86       6363.94       150.55 o
   8  13  12      11366.41      11347.70       161.69 o
   9  13  12      13401.01      13506.59       202.61 o
  10  13  12       4147.82       4115.04       177.64 o
  11  13  12       4076.13       3679.36       150.52 o
  12  13  12       2551.41       2339.99       133.99 o
  13  13  12      10180.79      10164.64       165.64 o
  14  13  12       2578.05       2772.14       142.13 o
  15  13  12       1445.74       1838.44       144.84 o
  16  13  12        103.71        140.27       146.38 o
  17  13  12       1640.89       1781.54       144.30 o
  18  13  12       3302.28       3544.57       183.31 o
   0  14  12       1017.61        949.72       174.59 o
   1  14  12         10.66         15.43       148.31 o
   2  14  12       2038.21       1958.57       148.38 o
   3  14  12       1863.57       2094.38       164.09 o
   4  14  12        111.77          1.16       163.64 o
   5  14  12       4207.06       4068.05       226.07 o
   6  14  12       2472.25       2368.35       157.08 o
   7  14  12        149.98        322.47       183.60 o
   8  14  12       3575.06       3709.23       167.08 o
   9  14  12         40.78        218.02       148.08 o
  10  14  12       1338.06       1348.46       133.19 o
  11  14  12       1241.49       1466.28       181.44 o
  12  14  12        137.31        156.58       137.19 o
  13  14  12        300.65        687.67       165.65 o
  14  14  12        844.18        931.11       147.66 o
  15  14  12       2329.58       2560.48       181.59 o
  16  14  12         77.75        274.66       163.82 o
  17  14  12         61.35       -258.67       173.68 o
  18  14  12        474.32        471.61       161.91 o
   1  15  12       5083.82       5372.20       177.61 o
   2  15  12        205.07        229.94       162.99 o
   3  15  12      16718.13      17235.20       234.50 o
   4  15  12      39004.73      38993.82       492.58 o
   5  15  12       1197.30       1355.31       191.12 o
   6  15  12       2389.39       2869.01       215.94 o
   7  15  12      12950.49      12104.14       169.39 o
   8  15  12      16471.14      15679.25       170.37 o
   9  15  12      10969.85      11276.68       231.99 o
  10  15  12       7586.72       7412.48       156.09 o
  11  15  12        218.39        323.27       148.08 o
  12  15  12       3037.05       3263.70       163.74 o
  13  15  12      15883.24      16389.82       402.40 o
  14  15  12       2819.05       2931.35       154.13 o
  15  15  12       1129.64       1096.75       141.67 o
  16  15  12        643.03        676.76       155.55 o
  17  15  12       7695.23       7584.76       266.25 o
   0  16  12        347.40        436.23       253.00 o
   1  16  12      20747.28      22163.21       284.30 o
   2  16  12       7638.92       8192.56       178.28 o
   3  16  12       2831.92       3456.42       170.60 o
   4  16  12       4781.61       4838.05       147.60 o
   5  16  12      31093.46      32543.93       314.86 o
   6  16  12      45594.46      46153.41       982.58 o
   7  16  12        272.83        251.07       127.55 o
   8  16  12       8425.44       8421.57       259.01 o
   9  16  12       5221.13       5115.20       146.97 o
  10  16  12       6842.60       7102.72       280.29 o
  11  16  12      14839.83      15128.76       305.34 o
  12  16  12         16.42         20.25       151.80 o
  13  16  12        324.85        450.32       144.57 o
  14  16  12         12.94         52.20       160.57 o
  15  16  12      17553.53      17919.96       578.45 o
  16  16  12       9149.24       8801.32       190.34 o
  17  16  12       1725.68       1768.13       227.89 o
   1  17  12       6408.30       6714.70       194.08 o
   2  17  12       7146.92       6195.98       149.82 o
   3  17  12      13991.36      14444.64       239.49 o
   4  17  12       6151.19       6535.22       160.12 o
   5  17  12       1352.77       1230.33       151.30 o
   6  17  12        135.54        195.32       138.73 o
   7  17  12       4923.35       4667.57       138.04 o
   8  17  12        588.81        598.08       170.66 o
   9  17  12       1712.16       1823.31       123.77 o
  10  17  12       1844.75       1670.59       150.28 o
  11  17  12         11.53        177.74       139.87 o
  12  17  12       1219.46       1763.00       194.48 o
  13  17  12       6095.66       6545.79       211.46 o
  14  17  12       2489.54       3126.75       169.41 o
  15  17  12        182.13        459.99       153.94 o
  16  17  12        120.06        151.84       157.30 o
   0  18  12         79.59        260.22       216.23 o
   1  18  12       1957.97       2035.50       140.45 o
   2  18  12       1841.89       1511.31       152.41 o
   3  18  12          1.37        110.94       129.61 o
   4  18  12       2121.66       2207.17       142.66 o
   5  18  12        191.40        234.58       128.78 o
   6  18  12       2350.84       2123.18       216.97 o
   7  18  12         11.19        230.47       184.59 o
   8  18  12       2270.73       2590.69       140.93 o
   9  18  12       1427.60       1237.09       228.95 o
  10  18  12        173.80        228.88       138.92 o
  11  18  12       1188.22       1445.80       142.99 o
  12  18  12       3023.71       3286.45       164.75 o
  13  18  12        223.22        189.01       148.93 o
  14  18  12        211.62        267.95       142.13 o
  15  18  12         36.59         61.18       170.84 o
  16  18  12        544.58        745.21       169.42 o
   1  19  12      12367.50      13831.67       207.86 o
   2  19  12       3090.05       2795.22       145.93 o
   3  19  12      11118.66      11363.56       149.77 o
   4  19  12      12922.32      12655.83       264.83 o
   5  19  12        250.22        352.29       138.25 o
   6  19  12        579.93        662.86       145.06 o
   7  19  12       4427.02       4557.36       175.61 o
   8  19  12       9793.00       9872.87       193.70 o
   9  19  12       5731.35       5942.12       143.11 o
  10  19  12       3112.26       3055.27       144.56 o
  11  19  12       1583.21       1435.41       143.22 o
  12  19  12        653.05        579.32       144.11 o
  13  19  12       6917.21       7237.87       178.05 o
  14  19  12       1340.37       1419.40       148.34 o
  15  19  12        460.07        436.63       156.15 o
   0  20  12       9009.33       8035.92       333.19 o
   1  20  12      19918.11      20457.20       336.58 o
   2  20  12       4802.12       4498.87       126.84 o
   3  20  12       9877.81      10683.76       183.87 o
   4  20  12       3966.24       4199.74       195.11 o
   5  20  12      18222.22      18063.05       205.59 o
   6  20  12      11072.74      11814.41       185.20 o
   7  20  12       2491.09       2395.34       163.68 o
   8  20  12       4122.07       4136.11       138.53 o
   9  20  12       4345.64       3840.22       140.01 o
  10  20  12      10397.33      10546.57       179.53 o
  11  20  12      11491.13      11792.90       340.95 o
  12  20  12       1090.18       1155.91       138.63 o
  13  20  12         66.88        204.33       149.47 o
  14  20  12         18.74       -125.78       162.29 o
  15  20  12       8883.63       9127.10       369.01 o
   1  21  12       9966.50      10210.94       263.21 o
   2  21  12       4490.07       3927.85       154.16 o
   3  21  12       6029.60       6251.36       148.20 o
   4  21  12        863.46       1193.47       126.40 o
   5  21  12         18.59        149.26       126.80 o
   6  21  12       1023.10       1182.03       114.09 o
   7  21  12       1882.07       2060.79       138.30 o
   8  21  12       2836.40       3108.73       131.73 o
   9  21  12       3876.66       3457.08       126.22 o
  10  21  12          1.41         59.14       134.94 o
  11  21  12         71.27        157.01       134.30 o
  12  21  12       1353.67       1375.34       141.12 o
  13  21  12       5207.81       5197.10       168.45 o
  14  21  12        943.98        942.04       176.88 o
   0  22  12         27.19         77.57       152.05 o
   1  22  12       1352.49       1663.84       118.89 o
   2  22  12       1032.96        820.10       135.56 o
   3  22  12        458.24        491.08       153.29 o
   4  22  12        163.10        205.83       146.09 o
   5  22  12       3718.85       3430.13       137.70 o
   6  22  12       2457.29       2099.19       126.16 o
   7  22  12        238.60        284.27       138.73 o
   8  22  12       1569.93       1614.66       144.64 o
   9  22  12        282.40        288.62       129.39 o
  10  22  12         36.91         72.39       137.00 o
  11  22  12         17.35         24.94       131.31 o
  12  22  12        789.57        703.71       146.68 o
  13  22  12          8.27        174.21       159.42 o
   1  23  12       3588.77       4332.25       152.55 o
   2  23  12        756.74        852.07       146.56 o
   3  23  12       8428.28       8561.71       170.04 o
   4  23  12       9853.28       9578.30       199.36 o
   5  23  12         42.92         82.43       139.98 o
   6  23  12       2737.09       2671.01       133.82 o
   7  23  12       9066.58       7868.58       146.02 o
   8  23  12       9544.53       8589.99       233.71 o
   9  23  12       4712.97       5067.63       136.65 o
  10  23  12       1792.45       1876.97       150.32 o
  11  23  12        119.23        197.14       134.00 o
  12  23  12        881.21        820.21       139.31 o
   0  24  12        218.26        421.98       170.83 o
   1  24  12      11084.18      11570.60       268.33 o
   2  24  12       2491.52       2859.03       125.82 o
   3  24  12       1087.36       1259.65       137.07 o
   4  24  12       3861.59       3703.31       155.80 o
   5  24  12       9698.90       9440.75       174.14 o
   6  24  12      11225.34      11574.89       303.33 o
   7  24  12         41.78         -3.97       148.61 o
   8  24  12       2112.40       2195.54       132.14 o
   9  24  12       5565.96       4990.41       216.95 o
  10  24  12       7226.05       6382.39       236.91 o
  11  24  12      13143.19      12285.70       333.28 o
   1  25  12        713.10        829.36       120.11 o
   2  25  12       1515.94       1489.53       155.80 o
   3  25  12       4029.22       4091.81       144.72 o
   4  25  12       1639.81       2036.17       127.62 o
   5  25  12        134.01         58.83       130.60 o
   6  25  12         32.41        278.64       150.25 o
   7  25  12       1781.98       1786.26       153.17 o
   8  25  12        396.56        572.57       136.46 o
   9  25  12       2821.35       2672.96       172.07 o
  10  25  12         12.30        166.70       142.34 o
   0  26  12        225.18        -31.84       212.59 o
   1  26  12       1430.09       1223.94       149.69 o
   2  26  12          2.98        340.61       124.46 o
   3  26  12        159.88        320.21       139.09 o
   4  26  12         43.05        265.94       144.99 o
   5  26  12        307.93         46.19       156.59 o
   6  26  12        434.59        435.62       140.18 o
   7  26  12          5.56         10.40       215.65 o
   8  26  12        893.94        787.93       148.90 o
   1  27  12       5584.78       5655.78       229.29 o
   2  27  12       2332.52       2159.99       143.78 o
   3  27  12       4301.01       4560.80       148.67 o
   4  27  12       5193.94       4866.92       150.13 o
   5  27  12         16.39        199.06       143.28 o
   6  27  12        703.01        861.93       142.02 o
   7  27  12       3634.09       3487.21       173.76 o
   0  28  12       1230.65       1597.91       390.40 o
   1  28  12       6249.04       6212.41       152.68 o
   2  28  12       2479.06       2543.09       146.73 o
   3  28  12       3491.05       3324.63       158.09 o
   4  28  12       1207.62        983.35       145.76 o
   1   1  13       3470.66       3265.66       149.82 o
   2   1  13      56636.86      55632.38       220.09 o
   3   1  13      32445.82      31737.71       405.91 o
   4   1  13          3.63        251.38       154.73 o
   5   1  13        455.32        389.88       157.45 o
   6   1  13         27.02         14.13       275.91 o
   7   1  13      16714.30      17261.32       178.39 o
   8   1  13        849.95       1026.72       231.43 o
   9   1  13      16561.72      16220.69       303.77 o
  10   1  13       1349.13       1620.26       151.17 o
  11   1  13       4835.33       5064.02       166.38 o
  12   1  13       9692.44       9913.56       171.46 o
  13   1  13      14001.60      13794.51       210.13 o
  14   1  13      17208.08      16547.20       204.52 o
  15   1  13        897.47        934.54       150.84 o
  16   1  13       1368.38       1553.75       167.44 o
  17   1  13       8039.18       7702.37       277.21 o
  18   1  13        123.58        272.87       126.99 o
  19   1  13       5725.33       5451.17       157.16 o
  20   1  13        281.13        486.67       140.57 o
   0   2  13     119188.77     115861.05      1033.61 o
   1   2  13      39677.79      37860.57       213.46 o
   2   2  13       4505.71       4462.50       133.32 o
   3   2  13       7688.63       7217.77       238.88 o
   4   2  13      30293.15      29073.67       332.24 o
   5   2  13     105567.67     106927.78       586.75 o
   6   2  13       2685.55       2804.96       162.17 o
   7   2  13       5669.98       6095.34       183.94 o
   8   2  13       8852.03       8928.73       195.08 o
   9   2  13      17745.21      19596.37       238.63 o
  10   2  13      12282.00      11562.05       217.80 o
  11   2  13      35342.68      34496.67       525.75 o
  12   2  13      34595.11      35637.20       288.68 o
[truncated: 169,676 more chars]
