# Supplementary material for: Formation and structural characterization of a europium(II) mono(scorpionate) complex and a sterically crowded pyraza­bole
Source: Acta Crystallogr E Crystallogr Commun. 2017 Nov 21;73(Pt 12):1921–5. doi: 10.1107/S2056989017016498 (PMC5730253; doi:10.1107/S2056989017016498)
Supplement: Supplementary file 3 [file e-73-01921-2sup3.hkl]

#
# h,k,l, Fc-squared, Fo-squared, sigma(Fo-squared), status flag
#
data_2
_shelx_title '            LI0088'
_shelx_refln_list_code          4
_shelx_F_calc_maximum      268.20
_exptl_crystal_F_000      1376.00
_reflns_d_resolution_high  0.8410

loop_
 _space_group_symop_operation_xyz
 'x, y, z'
 '-x, y, -z+1/2'
 'x+1/2, y+1/2, z'
 '-x+1/2, y+1/2, -z+1/2'
 '-x, -y, -z'
 'x, -y, z-1/2'
 '-x+1/2, -y+1/2, -z'
 'x+1/2, -y+1/2, z-1/2'

_cell_length_a    25.7646
_cell_length_b    11.2134
_cell_length_c    15.0968
_cell_angle_alpha  90.000
_cell_angle_beta  118.792
_cell_angle_gamma  90.000

_shelx_F_squared_multiplier     1.000

loop_
 _refln_index_h
 _refln_index_k
 _refln_index_l
 _refln_F_squared_calc
 _refln_F_squared_meas
 _refln_F_squared_sigma
 _refln_observed_status
   4   0   0        747.74        686.59        71.75 o
   6   0   0         49.55         28.83        67.64 o
   8   0   0        182.56        138.60        48.94 o
  10   0   0       2027.73       2489.70        68.08 o
  12   0   0       3123.60       3442.26        60.68 o
  14   0   0       2644.45       2728.11       106.71 o
  16   0   0       1030.50       1115.65        38.53 o
  18   0   0       1726.03       1556.15        60.52 o
  20   0   0        266.89        272.78        30.64 o
  22   0   0       1710.14       1653.41        41.76 o
  24   0   0        203.43        194.29        36.34 o
  26   0   0         14.90         41.41        37.35 o
   1   1   0       4325.83       2018.81      1090.74 o
   3   1   0       2771.90       2743.38        54.73 o
   5   1   0      10300.15      10213.78       366.33 o
   7   1   0       2204.75       2191.30        49.78 o
   9   1   0        496.16        592.90        28.29 o
  11   1   0       1083.28       1238.86        34.15 o
  13   1   0         38.00         44.55        23.72 o
  15   1   0         32.26         55.50        19.53 o
  17   1   0         96.99         67.77        21.74 o
  19   1   0        674.49        677.27        24.83 o
  21   1   0         28.95         38.42        19.72 o
  23   1   0         49.02         62.69        25.01 o
  25   1   0        135.58        145.79        23.74 o
   0   2   0      48196.20      51798.34       204.50 o
   2   2   0        870.33        778.82        33.93 o
   4   2   0      38838.08      41022.20       273.42 o
   6   2   0       6439.66       6361.89       169.94 o
   8   2   0       9003.40       8852.01       535.65 o
  10   2   0        510.86        549.65        28.57 o
  12   2   0        748.15        697.31        28.29 o
  14   2   0          7.18         20.60        29.73 o
  16   2   0         49.36         37.85        24.57 o
  18   2   0        269.76        298.18        26.39 o
  20   2   0        234.05        202.65        22.35 o
  22   2   0       3417.94       3212.67        88.97 o
  24   2   0          0.75         10.04        27.47 o
  26   2   0         32.37         48.80        25.10 o
   1   3   0        378.19        365.08        32.86 o
   3   3   0       4565.74       4587.33        43.77 o
   5   3   0      10494.53      10404.71       157.20 o
   7   3   0        541.24        548.60        39.63 o
   9   3   0       5618.37       5565.92        63.06 o
  11   3   0       7101.23       7356.16        75.21 o
  13   3   0          5.79         17.05        35.34 o
  15   3   0       1732.55       1806.38        50.03 o
  17   3   0       1853.37       1873.62        86.06 o
  19   3   0        416.40        375.81        30.03 o
  21   3   0        515.85        468.43        25.64 o
  23   3   0         69.69        118.94        30.07 o
  25   3   0        117.17        111.78        30.04 o
   0   4   0          1.47          2.06        27.20 o
   2   4   0        460.85        482.00        23.67 o
   4   4   0          3.05         22.69        18.34 o
   6   4   0        557.21        544.76        23.38 o
   8   4   0        378.24        320.02        31.39 o
  10   4   0       3831.92       4047.81        62.89 o
  12   4   0       4294.70       4619.89        64.07 o
  14   4   0        691.75        770.83        37.52 o
  16   4   0        150.59        177.38        51.42 o
  18   4   0        312.97        313.23        49.85 o
  20   4   0        134.08        116.04        35.46 o
  22   4   0        319.38        290.30        49.46 o
  24   4   0         24.07         60.71        29.46 o
   1   5   0       4267.21       4707.84        52.46 o
   3   5   0       4424.74       4705.88        66.27 o
   5   5   0          4.18         14.16        21.01 o
   7   5   0        160.60        116.08        24.98 o
   9   5   0       1321.09       1306.34        43.39 o
  11   5   0       3303.30       3427.28        49.33 o
  13   5   0        266.55        290.90        35.73 o
  15   5   0        652.43        574.79        36.40 o
  17   5   0       1964.52       1977.93        43.46 o
  19   5   0        215.05        216.33        35.40 o
  21   5   0         39.26         40.58        35.46 o
  23   5   0         34.86         60.81        36.51 o
   0   6   0       6411.41       6645.16       179.54 o
   2   6   0        174.96        178.99        19.96 o
   4   6   0         11.53         23.82        19.66 o
   6   6   0       1962.89       2054.62        35.14 o
   8   6   0       2236.68       2307.42       105.18 o
  10   6   0          9.85         14.07        39.13 o
  12   6   0       2764.42       2840.74        46.26 o
  14   6   0        172.42        180.54        48.99 o
  16   6   0        519.09        473.03        37.25 o
  18   6   0       1128.00       1016.44        38.51 o
  20   6   0        343.19        345.61        50.31 o
  22   6   0        725.92        782.79        53.67 o
   1   7   0        111.67         95.67        19.55 o
   3   7   0        185.72        238.34        24.49 o
   5   7   0        660.34        742.77        31.49 o
   7   7   0        877.28        930.51        63.71 o
   9   7   0        890.94        832.57        34.19 o
  11   7   0       1668.96       1544.02        74.33 o
  13   7   0        396.13        360.21        50.38 o
  15   7   0         23.09         39.14        33.95 o
  17   7   0        534.82        620.95        37.44 o
  19   7   0          1.22         51.42        48.07 o
  21   7   0          0.83         81.23        52.34 o
   0   8   0       1614.67       1774.14        45.63 o
   2   8   0         77.61         82.05        29.41 o
   4   8   0        995.68       1028.59        51.49 o
   6   8   0        467.41        476.79        26.90 o
   8   8   0         21.95         42.28        29.64 o
  10   8   0        826.18        893.47        88.08 o
  12   8   0         38.03         29.69        33.38 o
  14   8   0       1993.58       1897.58        41.88 o
  16   8   0        524.53        624.68        50.71 o
  18   8   0        236.71        260.14        36.71 o
  20   8   0        463.62        501.49        39.34 o
   1   9   0         21.14         26.12        35.95 o
   3   9   0        276.09        299.82        30.32 o
   5   9   0       2803.84       2847.19        40.93 o
   7   9   0         26.25         -4.47        28.93 o
   9   9   0        622.31        572.55        30.13 o
  11   9   0        163.39        188.67        28.78 o
  13   9   0       1153.30       1205.02        89.88 o
  15   9   0        170.81        146.91        49.45 o
  17   9   0          0.01         30.99        34.41 o
  19   9   0         26.38         67.83        36.90 o
   0  10   0         48.63         -7.62        35.59 o
   2  10   0          0.01          1.78        27.71 o
   4  10   0        255.32        229.82        40.06 o
   6  10   0         34.15         43.36        32.01 o
   8  10   0        785.94        790.45        65.60 o
  10  10   0         28.99         29.81        34.61 o
  12  10   0          7.70         38.18        30.50 o
  14  10   0        160.05        189.00        49.32 o
  16  10   0        258.82        253.90        37.63 o
   1  11   0        254.96        253.50        60.03 o
   3  11   0        191.46        206.63        29.76 o
   5  11   0        210.50        204.17        29.47 o
   7  11   0          4.18          8.76        35.60 o
   9  11   0        414.90        424.62        31.54 o
  11  11   0        168.12        181.29        26.07 o
  13  11   0        529.04        408.63        30.19 o
  15  11   0        147.93        160.11        37.43 o
   0  12   0        394.93        347.45        52.68 o
   2  12   0          2.94         37.06        35.94 o
   4  12   0        861.59        805.04        32.93 o
   6  12   0         31.58         88.05        36.22 o
   8  12   0         47.39         25.45        30.73 o
  10  12   0         55.91         73.40        63.57 o
   1  13   0        306.53        354.48        34.15 o
   3  13   0       1101.98       1044.22        40.85 o
   5  13   0        133.12        105.46        39.03 o
 -27   1   1        150.15        155.97        24.38 o
 -25   1   1        113.26        124.40        25.68 o
 -23   1   1          0.22         11.56        20.02 o
 -21   1   1       1251.75       1160.12        27.51 o
 -19   1   1       1780.22       1790.71        29.83 o
 -17   1   1       2201.75       2405.11        50.05 o
 -15   1   1          8.47          5.89        20.55 o
 -13   1   1        561.87        565.36        23.06 o
 -11   1   1         22.28         28.63        35.09 o
  -9   1   1       2009.20       1875.73        69.09 o
  -7   1   1      27297.48      26796.86       303.49 o
  -5   1   1       2541.90       2237.14        59.38 o
  -3   1   1        203.57        184.94        44.74 o
  -1   1   1      43274.68      44017.86      1130.38 o
   1   1   1      57983.16      62677.52      1720.31 o
   3   1   1      12469.81      12281.10       273.41 o
   5   1   1       3748.89       3449.49        44.91 o
   7   1   1       1519.81       1498.54        37.23 o
   9   1   1        383.89        459.23        37.92 o
  11   1   1         32.07         51.01        27.67 o
  13   1   1        527.77        554.20        26.47 o
  15   1   1        332.23        353.93        30.00 o
  17   1   1        288.68        251.41        29.52 o
  19   1   1       1905.18       1906.16        33.37 o
  21   1   1        599.48        592.60        26.30 o
  23   1   1        572.85        580.44        27.06 o
  25   1   1          9.94         18.23        25.99 o
 -26   2   1        189.42        185.31        26.72 o
 -24   2   1          4.62         23.75        22.40 o
 -22   2   1        149.11        182.74        22.39 o
 -20   2   1        247.24        254.37        23.83 o
 -18   2   1          1.46         30.50        21.60 o
 -16   2   1        311.48        300.12        25.66 o
 -14   2   1         58.27         52.17        24.44 o
 -12   2   1        682.52        810.28        64.17 o
 -10   2   1       2328.83       2294.50       115.02 o
  -8   2   1      24572.44      24826.94       816.29 o
  -6   2   1       4894.45       4881.58       203.76 o
  -4   2   1       3563.61       3174.10        75.22 o
  -2   2   1      27848.89      26686.02       147.61 o
   0   2   1       7389.90       6998.53        70.37 o
   2   2   1      14034.01      14074.57       137.22 o
   4   2   1      64208.88      71558.32       441.26 o
   6   2   1       1846.15       2081.78        41.28 o
   8   2   1         80.71         75.78        29.25 o
  10   2   1        243.30        188.88        32.07 o
  12   2   1         88.67        134.76        26.18 o
  14   2   1        974.63        989.87        31.90 o
  16   2   1        415.76        414.99        35.25 o
  18   2   1         50.79         51.30        33.50 o
  20   2   1        279.67        314.40        32.02 o
  22   2   1        246.32        228.97        21.54 o
  24   2   1         20.36         39.27        22.11 o
 -25   3   1         45.66         83.90        28.30 o
 -23   3   1        207.42        134.23        24.73 o
 -21   3   1       1369.58       1393.16        31.31 o
 -19   3   1        761.94        697.46        26.44 o
 -17   3   1         28.96         29.88        25.70 o
 -15   3   1        785.57        813.51        30.01 o
 -13   3   1          0.00         -7.21        37.18 o
 -11   3   1       6253.42       6972.57       205.89 o
  -9   3   1       9281.44       9451.99       256.79 o
  -7   3   1        209.22        218.03        28.02 o
  -5   3   1       1377.27       1332.72        39.68 o
  -3   3   1       1210.47       1160.52        38.15 o
  -1   3   1       2673.80       2757.41        46.83 o
   1   3   1      11512.56      11343.08        69.50 o
   3   3   1       4364.21       4282.62        43.00 o
   5   3   1          0.83         13.85        27.11 o
   7   3   1        223.20        159.09        25.37 o
   9   3   1       3269.13       3098.48        98.46 o
  11   3   1         10.30         15.89        34.21 o
  13   3   1         64.81         44.39        48.66 o
  15   3   1        411.39        503.62        50.71 o
  17   3   1        305.78        379.30        37.31 o
  19   3   1        772.76        803.76        38.63 o
  21   3   1        947.09        915.64        52.23 o
  23   3   1          5.26         77.39        35.06 o
  25   3   1        841.66        847.55        34.03 o
 -26   4   1          9.70         72.69        37.03 o
 -24   4   1        233.35        347.40        36.73 o
 -22   4   1          1.92         17.63        27.68 o
 -20   4   1        142.94        213.24        34.41 o
 -18   4   1        362.52        408.22        51.43 o
 -16   4   1         36.13         14.90        31.60 o
 -14   4   1        750.10        730.41        33.34 o
 -12   4   1        235.86        231.23        27.04 o
 -10   4   1        975.85       1005.07        35.95 o
  -8   4   1       1974.52       2355.25        84.51 o
  -6   4   1       5865.72       5941.99       180.39 o
  -4   4   1       3490.45       3770.43        58.49 o
  -2   4   1       1216.29       1335.19        30.21 o
   0   4   1         75.93         79.17        24.28 o
   2   4   1        334.08        303.27        31.57 o
   4   4   1      14604.69      15275.27       283.75 o
   6   4   1       3467.96       3849.85        68.30 o
   8   4   1       9923.59      10154.07       188.40 o
  10   4   1       9173.00      10256.21        54.65 o
  12   4   1       1672.61       1689.78        41.69 o
  14   4   1         10.15         62.97        49.32 o
  16   4   1       2102.21       2177.65        58.86 o
  18   4   1         20.16         54.57        47.81 o
  20   4   1        250.93        259.29        35.66 o
  22   4   1        155.39        266.96        51.03 o
  24   4   1        147.08        114.15        30.68 o
 -25   5   1        170.92        213.50        30.88 o
 -23   5   1        266.74        312.90        36.45 o
 -21   5   1         18.08         -8.01        34.48 o
 -19   5   1       2343.02       2403.79        56.30 o
 -17   5   1        350.67        344.77        36.85 o
 -15   5   1        818.32        822.26        38.37 o
 -13   5   1        432.86        463.59        29.67 o
 -11   5   1       1041.90       1058.82        30.41 o
  -9   5   1        265.28        281.18        29.58 o
  -7   5   1       2130.14       2251.58        47.12 o
  -5   5   1          5.14         16.92        26.49 o
  -3   5   1        769.24        868.20        26.42 o
  -1   5   1          4.28         19.05        24.60 o
   1   5   1       2343.93       2423.74        39.70 o
   3   5   1       3975.18       4110.22       100.20 o
   5   5   1        287.71        240.46        26.19 o
   7   5   1       2437.76       2637.25        67.77 o
   9   5   1       2010.56       2055.60        33.87 o
  11   5   1       9116.37       9467.26        77.42 o
  13   5   1       2244.00       2192.23        43.22 o
  15   5   1        144.31        219.41        51.03 o
  17   5   1        687.80        720.09        51.51 o
  19   5   1        198.28        260.46        49.19 o
  21   5   1        262.16        274.13        52.21 o
  23   5   1        301.17        299.29        38.29 o
 -24   6   1        318.86        363.98        31.59 o
 -22   6   1          2.94         -6.91        45.11 o
 -20   6   1         48.62         66.13        33.23 o
 -18   6   1          0.21         48.99        34.41 o
 -16   6   1        552.89        528.42        36.66 o
 -14   6   1         23.60         46.82        34.54 o
 -12   6   1        326.73        391.39        28.63 o
 -10   6   1       1102.74       1146.73        56.35 o
  -8   6   1       3252.42       3431.67       111.15 o
  -6   6   1        720.11        649.93        29.98 o
  -4   6   1         31.93         53.09        21.59 o
  -2   6   1       1615.85       1659.28        36.76 o
   0   6   1       3198.30       3423.72        37.23 o
   2   6   1       6264.30       6904.64        63.84 o
   4   6   1        746.69        827.03        26.52 o
   6   6   1         95.12        111.85        28.44 o
   8   6   1         58.80         61.73        20.55 o
  10   6   1        366.14        426.37        36.19 o
  12   6   1       1913.76       1784.21        54.84 o
  14   6   1        753.27        707.86        38.11 o
  16   6   1        134.13        184.47        48.33 o
  18   6   1        403.23        421.29        49.92 o
  20   6   1        187.84        301.64        50.57 o
  22   6   1         54.25        -14.71        53.13 o
 -23   7   1        732.57        827.46        29.03 o
 -21   7   1         69.92         86.55        36.25 o
 -19   7   1       1374.43       1345.74        52.64 o
 -17   7   1         16.41        -21.34        47.02 o
 -15   7   1        159.69        129.77        34.74 o
 -13   7   1        102.91        104.12        31.64 o
 -11   7   1       3471.94       3469.85       135.48 o
  -9   7   1       1507.95       1451.89        52.00 o
  -7   7   1       3953.07       4073.66       111.25 o
  -5   7   1       3471.00       3546.91       117.61 o
  -3   7   1         13.01         10.85        21.13 o
  -1   7   1        289.97        264.02        24.49 o
   1   7   1        228.61        216.33        22.03 o
   3   7   1         25.58         39.59        23.68 o
   5   7   1        779.42        766.40        24.36 o
   7   7   1        287.96        288.35        28.93 o
   9   7   1        288.97        356.45        28.97 o
  11   7   1       1129.74       1153.90        40.35 o
  13   7   1        152.81        216.33        48.99 o
  15   7   1        268.87        353.21        35.20 o
  17   7   1         29.87         44.65        35.79 o
  19   7   1       1096.31       1080.94        55.19 o
  21   7   1        202.64        188.75        53.46 o
 -22   8   1        181.98        279.96        54.57 o
 -20   8   1         57.66         90.88        50.76 o
 -18   8   1         47.42        172.38        49.65 o
 -16   8   1        166.79         30.41        48.93 o
 -14   8   1        258.04        253.92        31.53 o
 -12   8   1         86.49         59.33        35.63 o
 -10   8   1        642.86        664.13        31.61 o
  -8   8   1       1818.22       1762.31        67.85 o
  -6   8   1        157.36        186.01        25.09 o
  -4   8   1        949.73        969.43        28.51 o
  -2   8   1         33.48         39.68        24.92 o
   0   8   1        239.86        238.94        22.90 o
   2   8   1        546.04        560.14        23.57 o
   4   8   1        202.28        213.57        22.77 o
   6   8   1        235.22        245.19        22.45 o
   8   8   1        332.57        274.20        46.73 o
  10   8   1        298.51        363.06        49.35 o
  12   8   1        412.82        373.61        48.15 o
  14   8   1        850.72        822.51        38.89 o
  16   8   1        663.47        583.80        38.89 o
  18   8   1        314.98        311.38        37.83 o
  20   8   1       1017.25        983.36        43.03 o
 -19   9   1         28.96         36.45        36.91 o
 -17   9   1         79.22        148.15        48.66 o
 -15   9   1          1.71         44.85        33.42 o
 -13   9   1          5.74         62.75        50.83 o
 -11   9   1        221.10        164.32        27.90 o
  -9   9   1        298.78        253.33        29.90 o
  -7   9   1        702.77        644.15        27.94 o
  -5   9   1        307.93        238.09        23.51 o
  -3   9   1        361.29        395.80        24.03 o
  -1   9   1       1771.65       1756.83        30.74 o
   1   9   1       1022.25        967.54        23.95 o
   3   9   1       1815.09       1837.71        30.03 o
   5   9   1        262.32        269.49        30.72 o
   7   9   1        266.03        228.43        28.52 o
   9   9   1       1841.02       1714.33        36.45 o
  11   9   1        250.42        230.92        34.65 o
  13   9   1        160.10        152.36        47.88 o
  15   9   1        250.10        165.04        37.83 o
  17   9   1        162.88        191.96        51.22 o
 -18  10   1          0.12          6.57        35.33 o
 -16  10   1          0.66         27.38        49.45 o
 -14  10   1         95.28         75.62        30.54 o
 -12  10   1        862.19        820.85        31.41 o
 -10  10   1        232.65        309.33        58.88 o
  -8  10   1        207.60        199.31        37.24 o
  -6  10   1        917.34        858.68        45.73 o
  -4  10   1       1114.11       1086.57        86.84 o
  -2  10   1        715.84        733.65        31.27 o
   0  10   1         55.17         47.74        34.80 o
   2  10   1          2.09         11.47        28.64 o
   4  10   1        763.16        734.44        36.36 o
   6  10   1        126.76        121.06        35.39 o
   8  10   1          8.07         19.75        27.77 o
  10  10   1        543.29        613.67        27.14 o
  12  10   1        823.40        680.73        32.45 o
  14  10   1          0.59         46.10        34.87 o
  16  10   1         34.69        130.81        50.24 o
 -15  11   1         21.43         17.70        30.81 o
 -13  11   1        740.00        779.27        70.55 o
 -11  11   1         13.86         91.27        36.73 o
  -9  11   1         20.62         50.86        29.85 o
  -7  11   1         87.22         84.14        25.93 o
  -5  11   1         13.46         42.79        24.28 o
  -3  11   1        159.22        173.68        33.13 o
  -1  11   1       1241.69       1178.81        37.73 o
   1  11   1        111.72        120.42        28.60 o
   3  11   1        704.84        602.33        36.83 o
   5  11   1       2816.72       2552.95       110.54 o
   7  11   1         95.25         86.01        37.12 o
   9  11   1        354.29        285.97        23.70 o
  11  11   1          6.72         21.98        27.76 o
  13  11   1        100.07         93.12        35.72 o
 -12  12   1        854.09        777.69        58.34 o
 -10  12   1          0.03          1.11        37.55 o
  -8  12   1          3.91        -31.12        39.07 o
  -6  12   1         23.88         55.10        30.12 o
  -4  12   1          0.21         19.23        36.40 o
  -2  12   1         53.17         81.93        64.68 o
   0  12   1        118.78        163.61        29.97 o
   2  12   1        696.84        579.73        37.93 o
   4  12   1         95.10        125.03        36.71 o
   6  12   1        179.38        245.22        82.55 o
   8  12   1          1.53         -3.96        26.06 o
  10  12   1        201.62        167.08        30.99 o
  -5  13   1         75.30         94.90        38.40 o
  -3  13   1        756.98        731.57        33.33 o
  -1  13   1         66.81         65.44        39.07 o
   1  13   1          3.84         13.08        31.06 o
   3  13   1        183.01        178.01        32.07 o
 -28   0   2        931.06        879.54        84.75 o
 -26   0   2          5.83         11.50        29.17 o
 -24   0   2        100.31         62.36        29.00 o
 -22   0   2       4095.06       4189.33       244.96 o
 -20   0   2       1409.53       1334.32       118.02 o
 -18   0   2         69.40        112.79        27.78 o
 -16   0   2        270.16        257.41        48.28 o
 -14   0   2       2516.40       2732.99        62.15 o
 -12   0   2        107.75         95.69        52.54 o
 -10   0   2       1123.66       1097.68        46.24 o
  -8   0   2       8067.40       7400.01        64.94 o
  -6   0   2      38402.18      36588.03       502.43 o
  -4   0   2        320.99        334.79        34.38 o
  -2   0   2       5917.16       4752.16        66.82 o
   0   0   2      33539.56      31866.39       242.64 o
   4   0   2      23348.03      22568.81       173.65 o
   6   0   2        459.11        428.25        53.03 o
   8   0   2        990.60       1005.70        46.55 o
  10   0   2       8078.23       8584.26       222.65 o
  12   0   2      17961.33      18872.96       124.97 o
  14   0   2       1494.08       1606.53        59.17 o
  16   0   2        663.00        675.05        39.42 o
  18   0   2       2173.32       2275.96        61.75 o
  20   0   2       2498.56       2454.73        40.21 o
  22   0   2        725.80        639.73        39.04 o
  24   0   2        157.87        179.12        31.45 o
 -27   1   2          9.82         22.40        25.73 o
 -25   1   2        143.02        173.63        23.03 o
 -23   1   2        151.41        128.97        18.89 o
 -21   1   2         47.67         54.39        21.97 o
 -19   1   2        290.92        332.13        25.80 o
 -17   1   2       3853.50       3990.41       129.41 o
 -15   1   2        371.46        371.02        20.96 o
 -13   1   2        591.70        612.77        36.97 o
 -11   1   2       1448.71       1465.81        32.11 o
  -9   1   2       7741.19       7660.85        59.09 o
  -7   1   2       5984.83       5665.47        78.40 o
  -5   1   2       1899.42       1727.67        43.47 o
  -3   1   2       6893.45       6099.68        66.88 o
  -1   1   2       2774.18       2374.37        43.41 o
   1   1   2       7321.00       6373.77       109.84 o
   3   1   2       1643.09       1560.40        44.41 o
   5   1   2        307.23        262.61        26.58 o
   7   1   2        229.79        287.30        23.97 o
   9   1   2        122.15        158.09        20.72 o
  11   1   2       2445.79       2673.00        41.51 o
  13   1   2        173.46        167.61        34.57 o
  15   1   2          1.20         26.91        29.09 o
  17   1   2         82.13         92.08        30.00 o
  19   1   2         10.23         43.42        28.19 o
  21   1   2        146.63        117.47        25.11 o
  23   1   2        532.92        521.40        24.90 o
 -28   2   2        280.71        243.49        28.69 o
 -26   2   2         17.98         39.49        25.38 o
 -24   2   2          0.09         19.92        22.09 o
 -22   2   2       2187.75       2048.33        71.12 o
 -20   2   2         53.83         58.73        20.47 o
 -18   2   2         56.03         37.95        21.59 o
 -16   2   2       4796.34       4774.11       154.07 o
 -14   2   2        215.42        242.56        21.34 o
 -12   2   2         40.24         58.29        24.85 o
 -10   2   2        242.43        256.91        31.80 o
  -8   2   2        671.98        712.82        30.80 o
  -6   2   2          1.23         12.98        39.75 o
  -4   2   2       1543.68       1459.43        44.77 o
  -2   2   2      71930.37      76316.03       189.89 o
   0   2   2      33170.62      34035.73       386.47 o
   2   2   2       7792.57       7250.84        95.69 o
   4   2   2        943.28        927.98        32.70 o
   6   2   2       1622.69       1631.79        34.87 o
   8   2   2       8387.38       9570.01       313.02 o
  10   2   2        173.41        179.04        29.99 o
  12   2   2        928.44        965.35        42.58 o
  14   2   2       1375.25       1426.19        36.91 o
  16   2   2       1565.77       1306.46        35.85 o
  18   2   2         94.80        106.97        31.00 o
  20   2   2         81.68         85.21        25.91 o
  22   2   2        144.07        129.27        31.86 o
  24   2   2        323.61        330.27        30.01 o
 -27   3   2        282.19        241.67        24.59 o
 -25   3   2        113.19        109.92        24.32 o
 -23   3   2        389.38        415.53        30.11 o
 -21   3   2       1025.87        990.66        27.75 o
 -19   3   2        198.62        201.01        22.34 o
 -17   3   2        374.52        399.31        27.26 o
 -15   3   2        650.54        599.20        26.18 o
 -13   3   2       2589.04       2676.50        63.37 o
 -11   3   2       1035.58       1119.10        51.28 o
  -9   3   2        345.65        241.85        35.31 o
  -7   3   2         11.59         16.45        39.20 o
  -5   3   2       4374.69       4088.64        78.06 o
  -3   3   2       7391.62       7378.15       142.24 o
  -1   3   2       9995.61       9504.33       112.73 o
   1   3   2       5671.96       5345.98        68.54 o
   3   3   2      22027.51      22662.88       484.30 o
   5   3   2       6210.25       6539.66       150.14 o
   7   3   2       1722.27       1880.61        44.71 o
   9   3   2        363.18        277.76        25.01 o
  11   3   2       1183.54       1328.40        37.90 o
  13   3   2         19.20        -29.35        50.89 o
  15   3   2        144.04        119.26        36.51 o
  17   3   2       2611.65       2601.28        48.02 o
  19   3   2        103.34        110.65        49.52 o
  21   3   2         16.11         99.81        48.92 o
  23   3   2        108.01        136.33        52.08 o
 -26   4   2         14.14         33.57        39.50 o
 -24   4   2        233.54        246.52        26.45 o
 -22   4   2         87.22         99.17        23.46 o
 -20   4   2       1580.53       1586.49        44.05 o
 -18   4   2        611.95        591.96        31.63 o
 -16   4   2        297.64        307.98        33.83 o
 -14   4   2        476.26        535.60        32.18 o
 -12   4   2        748.07        790.75        27.89 o
 -10   4   2         79.97        175.16        23.82 o
  -8   4   2        296.85        321.85        25.52 o
  -6   4   2       4801.52       4848.04       122.87 o
  -4   4   2      10612.79      11069.06       234.35 o
  -2   4   2         17.35         21.61        24.39 o
   0   4   2       1214.11       1314.20        34.83 o
   2   4   2       4245.96       4170.21        73.05 o
   4   4   2          2.52          2.84        23.70 o
   6   4   2         19.59         54.20        30.39 o
   8   4   2          1.08         25.82        27.26 o
  10   4   2        859.20        977.78        45.90 o
  12   4   2        650.29        678.67        59.79 o
  14   4   2        248.16        250.83        51.56 o
  16   4   2        217.88        268.88        51.36 o
  18   4   2          7.18        -15.04        48.46 o
  20   4   2          1.63         11.49        49.64 o
  22   4   2          3.04        -27.12        36.77 o
 -25   5   2        228.52        252.21        26.77 o
 -23   5   2        371.44        346.33        29.29 o
 -21   5   2        335.00        355.24        35.13 o
 -19   5   2         11.05          7.90        24.56 o
 -17   5   2       1739.74       1803.84        47.67 o
 -15   5   2        235.32        227.28        25.89 o
 -13   5   2         10.70         31.11        24.38 o
 -11   5   2          0.02          3.23        24.73 o
  -9   5   2       2138.12       2204.85        39.47 o
  -7   5   2       5928.18       6540.68       131.11 o
  -5   5   2          0.78         29.99        25.69 o
  -3   5   2          2.44         16.47        28.68 o
  -1   5   2         71.21         62.47        28.85 o
   1   5   2        619.06        874.29        28.59 o
   3   5   2        156.27        242.28        26.33 o
   5   5   2       1386.30       1330.36        25.29 o
   7   5   2         85.95         90.23        24.54 o
   9   5   2       2847.25       2691.61        56.78 o
  11   5   2       3552.33       3329.95        74.87 o
  13   5   2         27.87        130.35        50.89 o
  15   5   2        110.11         84.19        34.94 o
  17   5   2        137.96        165.30        35.20 o
  19   5   2        917.46        910.03        40.21 o
  21   5   2         32.79         30.34        36.91 o
  23   5   2         60.56        -44.19        53.52 o
 -24   6   2        677.57        719.45        28.30 o
 -22   6   2       1053.11       1198.93        38.54 o
 -20   6   2        457.98        489.87        26.05 o
 -18   6   2        456.21        450.60        49.07 o
 -16   6   2         84.97        113.05        35.72 o
 -14   6   2       1238.91       1302.54        37.64 o
 -12   6   2         10.60         20.44        32.55 o
 -10   6   2       2090.83       2193.01        66.77 o
  -8   6   2         19.68         25.99        27.68 o
  -6   6   2          6.17        -21.06        28.17 o
  -4   6   2         10.75         27.66        21.73 o
  -2   6   2        260.56        248.26        22.17 o
   0   6   2       4171.74       4250.62        70.71 o
   2   6   2        328.47        386.12        24.69 o
   4   6   2          5.28         23.49        19.69 o
   6   6   2        305.19        339.07        25.40 o
   8   6   2        937.08       1014.82        37.26 o
  10   6   2       2596.19       2911.26       117.28 o
  12   6   2       7609.59       7632.16        61.86 o
  14   6   2         64.41         67.44        33.89 o
  16   6   2        445.95        404.09        36.06 o
  18   6   2        106.20         86.62        48.40 o
  20   6   2        139.37        200.03        51.88 o
  22   6   2         70.17         38.61        38.35 o
 -23   7   2        362.09        344.88        29.56 o
 -21   7   2          4.36         24.03        25.19 o
 -19   7   2        416.87        390.29        37.70 o
 -17   7   2          0.35         72.89        46.62 o
 -15   7   2       2167.69       2156.61        62.01 o
 -13   7   2        359.96        385.72        26.61 o
 -11   7   2         35.57         19.96        25.34 o
  -9   7   2         57.54         88.86        24.68 o
  -7   7   2         87.85        110.62        21.98 o
  -5   7   2       2036.08       2085.47        32.94 o
  -3   7   2       1237.56       1330.90        28.13 o
  -1   7   2       1005.18       1218.94        30.45 o
   1   7   2          5.55         18.63        19.25 o
   3   7   2         95.67         93.98        27.63 o
   5   7   2          8.39         29.79        21.83 o
   7   7   2        153.40        188.69        22.52 o
   9   7   2        366.32        379.82        30.57 o
  11   7   2        151.71        133.50        28.51 o
  13   7   2       8808.37       8437.27        72.45 o
  15   7   2       3429.77       3203.17        47.64 o
  17   7   2        285.45        293.97        36.65 o
  19   7   2          1.93         44.98        51.02 o
  21   7   2          1.32        -23.31        53.58 o
 -22   8   2        747.53        812.88        28.13 o
 -20   8   2          0.00        -34.34        36.77 o
 -18   8   2          0.55        -21.41        33.69 o
 -16   8   2        889.62        800.32        34.08 o
 -14   8   2         15.09         38.97        24.05 o
 -12   8   2       1868.80       1860.30        75.66 o
 -10   8   2       4290.11       4369.70       106.91 o
  -8   8   2        362.99        375.13        29.78 o
  -6   8   2        763.50        774.87        30.63 o
  -4   8   2         49.59         50.72        24.80 o
  -2   8   2        467.06        475.25        30.00 o
   0   8   2        188.89        208.02        32.38 o
   2   8   2        115.92        129.21        22.44 o
   4   8   2        208.32        220.00        20.84 o
   6   8   2        200.53        246.94        20.93 o
   8   8   2         82.49        114.76        22.63 o
  10   8   2         53.65         72.17        34.74 o
  12   8   2        366.81        357.18        35.21 o
  14   8   2        111.08         88.06        48.46 o
  16   8   2        362.39        311.85        37.70 o
  18   8   2        753.93        751.13        38.89 o
 -21   9   2         18.24         43.92        30.46 o
 -19   9   2         28.28        165.28        51.61 o
 -17   9   2          3.07         -2.63        34.93 o
 -15   9   2        564.49        528.58        51.66 o
 -13   9   2         93.76        109.62        24.34 o
 -11   9   2         19.30         57.70        28.13 o
  -9   9   2       1755.23       1746.91        86.68 o
  -7   9   2        406.38        420.92        25.83 o
  -5   9   2        139.07        175.36        29.83 o
  -3   9   2       1628.41       1796.98        55.38 o
  -1   9   2        750.20        874.22        50.38 o
   1   9   2        118.98         99.12        21.25 o
   3   9   2         50.03         69.39        22.85 o
   5   9   2          1.04         29.37        21.94 o
   7   9   2        951.46        839.35        26.33 o
   9   9   2        104.07         79.48        26.39 o
  11   9   2         17.60          0.00        33.82 o
  13   9   2        549.58        472.42        51.17 o
  15   9   2          1.56         79.39        49.38 o
  17   9   2        621.87        672.58        39.08 o
 -18  10   2         31.22         71.91        35.66 o
 -16  10   2          0.59         -7.08        30.03 o
 -14  10   2         92.36         57.72        29.86 o
 -12  10   2         85.31        143.07        35.99 o
 -10  10   2         37.21         43.75        24.97 o
  -8  10   2          0.04         -2.53        22.40 o
  -6  10   2       1079.80       1105.51        42.60 o
  -4  10   2        221.58        252.35        22.37 o
  -2  10   2        152.95        177.27        25.10 o
   0  10   2         55.72         46.41        21.85 o
   2  10   2          1.96         -0.92        24.25 o
   4  10   2        159.24        197.94        24.91 o
   6  10   2        635.06        566.16        24.31 o
   8  10   2        179.28        158.21        31.05 o
  10  10   2         13.99         21.62        26.16 o
  12  10   2        148.68        134.69        35.66 o
  14  10   2        114.94        112.10        50.57 o
 -15  11   2         81.89         58.54        41.04 o
 -13  11   2        264.38        303.91        37.78 o
 -11  11   2        125.41        104.01        37.17 o
  -9  11   2        789.07        753.31        38.10 o
  -7  11   2         15.35         46.65        28.59 o
  -5  11   2        113.91        108.39        28.97 o
  -3  11   2        180.03        129.26        22.60 o
  -1  11   2          5.59         -4.16        28.61 o
   1  11   2        933.93        935.17        24.56 o
   3  11   2          1.47         20.24        35.59 o
   5  11   2        139.45        141.17        29.41 o
   7  11   2         88.73         70.58        26.11 o
   9  11   2          0.03         12.94        29.40 o
  11  11   2          7.69          8.45        36.56 o
  13  11   2         64.72         82.87        51.88 o
 -12  12   2        200.22        170.40        30.95 o
 -10  12   2         45.97         56.52        70.17 o
  -8  12   2         12.17          0.73        26.23 o
  -6  12   2        304.24        305.61        37.43 o
  -4  12   2          9.44         37.53        36.17 o
  -2  12   2         33.15         61.26        30.17 o
   0  12   2        420.08        444.89        38.65 o
   2  12   2        170.32        174.29        30.15 o
   4  12   2        434.58        398.29        31.60 o
   6  12   2          4.00         -9.70        29.85 o
   8  12   2         19.03         12.96        26.82 o
  -5  13   2        158.93        103.12        50.44 o
  -3  13   2         78.92         69.58        26.42 o
  -1  13   2        153.35        203.67        31.49 o
   1  13   2        911.14        847.26        27.01 o
   3  13   2        115.94        158.30        31.63 o
 -27   1   3       1383.17       1419.26        43.21 o
 -25   1   3        135.28        193.95        22.70 o
 -23   1   3        381.39        369.77        25.08 o
 -21   1   3       4888.25       4594.07       100.64 o
 -19   1   3         27.54         57.71        24.97 o
 -17   1   3        433.51        464.24        31.15 o
 -15   1   3        712.85        730.31        31.18 o
 -13   1   3      10468.86      10625.56       189.96 o
 -11   1   3       1057.66       1026.40        27.50 o
  -9   1   3        407.41        426.23        24.38 o
  -7   1   3      15300.81      14645.17        98.62 o
  -5   1   3        473.59        418.36        35.33 o
  -3   1   3          1.22         21.61        30.11 o
  -1   1   3        811.58        788.30        36.49 o
   1   1   3      17990.59      17090.38       157.24 o
   3   1   3       8746.91       8508.10       178.48 o
   5   1   3       9883.05       9597.45       199.79 o
   7   1   3       5279.18       5460.51       144.37 o
   9   1   3        136.04        163.87        21.96 o
  11   1   3        528.22        573.20        26.65 o
  13   1   3       2976.12       3001.87        42.24 o
  15   1   3        863.06        831.86        39.95 o
  17   1   3        220.95        223.37        35.87 o
  19   1   3        113.69         98.56        28.96 o
  21   1   3        416.11        370.54        27.23 o
  23   1   3        426.30        404.89        27.75 o
 -28   2   3         49.44         61.82        24.02 o
 -26   2   3          1.30          1.58        22.70 o
 -24   2   3       1017.55       1059.61        52.72 o
 -22   2   3        103.11        100.60        18.94 o
 -20   2   3        688.24        728.28        27.40 o
 -18   2   3        743.44        835.73        39.02 o
 -16   2   3        148.56        113.26        28.92 o
 -14   2   3          2.29         15.88        24.02 o
 -12   2   3       1563.44       1709.62        32.89 o
 -10   2   3       3455.51       3506.30        39.67 o
  -8   2   3        475.70        425.92        27.87 o
  -6   2   3       8748.97       8314.88       118.15 o
  -4   2   3        923.83        989.77        32.21 o
  -2   2   3       4315.70       3966.54        43.94 o
   0   2   3      12488.99      12234.99        71.71 o
   2   2   3          3.88         40.86        24.66 o
   4   2   3       9900.92       9593.78       223.85 o
   6   2   3        915.24        983.80        25.19 o
   8   2   3        780.31        939.20        28.99 o
  10   2   3         70.62        113.70        23.95 o
  12   2   3       1534.20       1555.27        58.63 o
  14   2   3        132.18        140.02        40.17 o
  16   2   3       4330.09       4265.74        79.07 o
  18   2   3       1698.73       1757.51        33.91 o
  20   2   3        116.11        116.44        31.83 o
  22   2   3        130.86         99.30        29.16 o
 -27   3   3        129.63        146.71        23.35 o
 -25   3   3          1.84        -11.89        22.94 o
 -23   3   3        175.33        204.85        24.92 o
 -21   3   3        688.86        655.69        24.14 o
 -19   3   3         10.18         23.98        24.19 o
 -17   3   3       1570.77       1585.04        47.69 o
 -15   3   3        524.90        545.56        23.36 o
 -13   3   3         34.21         46.56        24.93 o
 -11   3   3       1099.51       1281.32        38.47 o
  -9   3   3       2063.05       1907.19        36.51 o
  -7   3   3         49.10         87.82        22.68 o
  -5   3   3       4029.17       3885.27        42.18 o
  -3   3   3       2283.26       2101.57        35.82 o
  -1   3   3       7899.88       7997.76       120.28 o
   1   3   3      23421.30      23704.59       173.11 o
   3   3   3       2386.87       2454.67        52.49 o
   5   3   3        158.57        181.25        24.29 o
   7   3   3       4062.14       4775.14        72.83 o
   9   3   3       2459.58       2585.61        99.26 o
  11   3   3         70.29         95.74        29.65 o
  13   3   3        625.79        689.04        30.43 o
  15   3   3        792.23        730.81        52.76 o
  17   3   3          8.01         48.59        48.00 o
  19   3   3          0.82         56.67        49.38 o
  21   3   3        340.05        376.27        53.07 o
  23   3   3         84.12         59.30        38.09 o
 -26   4   3        289.10        264.11        25.77 o
 -24   4   3        120.20        107.87        26.67 o
 -22   4   3        493.39        493.93        23.82 o
 -20   4   3       1991.26       2138.21        67.48 o
 -18   4   3        888.83        881.37        25.41 o
 -16   4   3       1324.30       1235.66        38.20 o
 -14   4   3        271.24        295.28        21.21 o
 -12   4   3        461.61        472.98        30.82 o
 -10   4   3         97.90        126.41        26.62 o
  -8   4   3        165.97        128.90        24.93 o
  -6   4   3       3617.62       3816.99        67.47 o
  -4   4   3         79.14         69.20        21.43 o
  -2   4   3         18.32          3.86        23.32 o
   0   4   3       3456.49       3539.27       159.49 o
   2   4   3       4000.73       4142.31        77.39 o
   4   4   3      10370.83      10551.88       288.58 o
   6   4   3        118.09        105.21        24.33 o
   8   4   3        188.06        189.99        49.26 o
  10   4   3        180.73        147.29        28.42 o
  12   4   3        575.41        621.67        43.26 o
  14   4   3        664.25        763.65        31.37 o
  16   4   3       1445.93       1416.83        53.17 o
  18   4   3        369.20        420.10        36.58 o
  20   4   3         88.09         53.00        50.37 o
  22   4   3        548.37        552.68        55.44 o
 -25   5   3        126.33        122.09        36.61 o
 -23   5   3        255.03        273.10        22.77 o
 -21   5   3         49.97         74.18        22.09 o
 -19   5   3        912.34        856.06        30.65 o
 -17   5   3          2.00         48.13        22.18 o
 -15   5   3        107.91        132.11        25.31 o
 -13   5   3          7.06         43.19        24.41 o
 -11   5   3        182.34        252.87        23.68 o
  -9   5   3       3056.26       3296.04       101.03 o
  -7   5   3        522.54        555.84        26.89 o
  -5   5   3        550.06        597.09        31.79 o
  -3   5   3        299.32        292.46        23.14 o
  -1   5   3       4106.11       4422.99        41.08 o
   1   5   3          8.17         10.83        25.91 o
   3   5   3        317.72        350.61        21.61 o
   5   5   3        796.05        830.20        25.36 o
   7   5   3        572.66        558.40        31.14 o
   9   5   3        348.74        501.52        25.99 o
  11   5   3         72.74        116.90        28.80 o
  13   5   3         22.87         71.19        28.07 o
  15   5   3        964.23        919.90        38.11 o
  17   5   3        995.51       1031.06        53.35 o
  19   5   3          0.00         72.50        50.50 o
  21   5   3        117.03        134.23        52.54 o
 -26   6   3         34.96         -7.18        48.79 o
 -24   6   3         10.45         67.12        31.52 o
 -22   6   3        197.86        218.33        35.81 o
 -20   6   3        488.97        477.70        24.02 o
 -18   6   3        429.17        411.71        24.74 o
 -16   6   3        745.82        654.11        38.54 o
 -14   6   3         61.17         47.74        25.30 o
 -12   6   3        108.34         99.80        25.48 o
 -10   6   3        423.45        423.65        30.44 o
  -8   6   3        557.09        565.63        25.50 o
  -6   6   3       1227.42       1357.28        56.93 o
  -4   6   3        111.52         78.47        22.28 o
  -2   6   3        352.32        366.85        17.93 o
   0   6   3          6.15        -10.44        27.31 o
   2   6   3        691.63        782.65        23.88 o
   4   6   3         16.20         31.33        21.99 o
   6   6   3          5.81          8.87        20.74 o
   8   6   3        133.68        169.17        35.63 o
  10   6   3        604.10        551.58        61.13 o
  12   6   3        400.67        414.34        57.44 o
  14   6   3        307.33        374.04        49.59 o
  16   6   3         34.00         72.43        35.07 o
  18   6   3         74.67         83.40        34.87 o
  20   6   3         22.88        -24.49        37.69 o
 -23   7   3        188.22        212.51        36.54 o
 -21   7   3        181.13        152.01        24.73 o
 -19   7   3        666.57        756.89        23.87 o
 -17   7   3        206.85        190.82        20.41 o
 -15   7   3       1387.40       1405.36        44.55 o
 -13   7   3         92.35         79.38        25.43 o
 -11   7   3       3077.79       3079.21        76.03 o
  -9   7   3        650.67        725.77        27.18 o
  -7   7   3       2319.19       2330.91        55.97 o
  -5   7   3        320.60        347.54        25.21 o
  -3   7   3       1419.77       1476.14        28.23 o
  -1   7   3        658.44        560.24        21.09 o
   1   7   3        403.42        405.56        25.39 o
   3   7   3        470.92        462.59        20.41 o
   5   7   3          5.63        -10.23        24.87 o
   7   7   3        202.06        256.97        27.50 o
   9   7   3        210.13        195.85        36.04 o
  11   7   3        767.19        830.91        41.75 o
  13   7   3        406.29        448.02        36.45 o
  15   7   3         44.42         25.87        35.00 o
  17   7   3        201.35        188.81        51.42 o
  19   7   3          0.00        -53.91        53.52 o
 -22   8   3          0.70        -73.87        30.06 o
 -20   8   3          0.46          8.90        25.20 o
 -18   8   3        682.92        651.84        26.86 o
 -16   8   3        581.64        576.68        27.04 o
 -14   8   3         12.93         16.79        28.29 o
 -12   8   3          1.38         -6.98        24.82 o
 -10   8   3         46.30         68.92        29.22 o
  -8   8   3        214.52        210.77        23.95 o
  -6   8   3         16.79         28.95        28.65 o
  -4   8   3       1093.12       1128.51        27.55 o
  -2   8   3        778.44        799.71        24.88 o
   0   8   3          4.79         -6.16        22.07 o
   2   8   3        295.91        332.53        35.10 o
   4   8   3        955.28        958.96        57.20 o
   6   8   3        783.78        738.26        22.92 o
   8   8   3        686.06        660.38        25.00 o
  10   8   3         76.70        109.47        27.06 o
  12   8   3        880.95        803.07        37.78 o
  14   8   3        270.48        270.46        51.10 o
  16   8   3          1.12         71.90        36.71 o
  18   8   3         11.80        -16.74        52.07 o
 -21   9   3        835.10        731.51        84.42 o
 -19   9   3         32.82         39.59        27.47 o
 -17   9   3         86.37         99.20        22.04 o
 -15   9   3          0.88         23.18        24.13 o
 -13   9   3        690.76        689.34        28.33 o
 -11   9   3        128.21         85.06        22.26 o
  -9   9   3        687.19        684.51        49.71 o
  -7   9   3        259.27        267.40        30.07 o
  -5   9   3         64.40         86.27        42.73 o
  -3   9   3        327.20        302.86        29.98 o
  -1   9   3          7.49         16.53        22.74 o
   1   9   3        475.98        397.58        26.02 o
   3   9   3       1000.84        968.14        23.16 o
   5   9   3       2546.41       2463.51        54.97 o
   7   9   3       1192.25       1087.08        32.89 o
   9   9   3        131.26        100.54        21.54 o
  11   9   3        699.60        735.57        37.05 o
  13   9   3        387.73        451.88        39.28 o
  15   9   3          4.92        -39.73        36.97 o
 -18  10   3        365.00        452.68        44.50 o
 -16  10   3         68.08         53.41        28.65 o
 -14  10   3        288.30        279.07        31.10 o
 -12  10   3        633.09        650.74        27.00 o
 -10  10   3         16.60         38.83        22.07 o
  -8  10   3       2042.79       2046.16        82.04 o
  -6  10   3        173.36        170.40        25.03 o
  -4  10   3        241.23        260.43        24.93 o
  -2  10   3       1198.92       1182.06        25.40 o
   0  10   3        474.62        478.85        20.91 o
   2  10   3       1131.05       1101.24        42.69 o
   4  10   3        264.00        270.53        18.69 o
   6  10   3        271.32        285.87        24.72 o
   8  10   3         17.27         -5.35        22.37 o
  10  10   3        170.60        248.32        43.53 o
  12  10   3          0.58        -50.17        49.91 o
  14  10   3         72.69        186.11        36.38 o
 -15  11   3        156.46        173.80        25.83 o
 -13  11   3        179.11        175.41        25.38 o
 -11  11   3        162.07        177.61        23.04 o
  -9  11   3          0.42         13.08        25.38 o
  -7  11   3          0.00         -4.81        24.49 o
  -5  11   3         21.73         31.17        33.99 o
  -3  11   3        436.27        463.01        27.66 o
  -1  11   3        115.69        149.40        22.19 o
   1  11   3        190.17        180.68        18.92 o
   3  11   3        267.59        234.59        23.13 o
   5  11   3         59.39         70.03        22.41 o
   7  11   3        248.79        269.97        28.68 o
   9  11   3         61.79         54.93        27.99 o
  11  11   3        136.24        172.78        52.21 o
 -12  12   3       1771.62       1750.23       159.19 o
 -10  12   3         28.11         26.82        30.44 o
  -8  12   3         30.02         62.04        23.45 o
  -6  12   3        163.83        223.85        26.53 o
  -4  12   3        689.62        651.09        31.57 o
  -2  12   3          0.10         25.39        19.20 o
   0  12   3       1203.88       1184.62        45.72 o
   2  12   3        426.77        411.94        27.30 o
   4  12   3        160.36        162.66        30.45 o
   6  12   3         47.73         59.71        30.72 o
   8  12   3         60.41         31.24        27.73 o
  -5  13   3         44.46         73.64        22.87 o
  -3  13   3        279.77        283.89        31.89 o
  -1  13   3         58.14         33.08        23.63 o
   1  13   3          3.21        -14.13        25.50 o
 -28   0   4        546.98        476.63        45.75 o
 -26   0   4        121.91        101.88        35.89 o
 -24   0   4        769.52        758.74        31.24 o
 -22   0   4       3158.36       2933.42        63.44 o
 -20   0   4         44.49         72.04        37.30 o
 -18   0   4       1813.99       1770.58        58.00 o
 -16   0   4          6.83        -16.48        48.86 o
 -14   0   4        693.80        825.78        36.84 o
 -12   0   4        809.60        923.14        33.53 o
 -10   0   4         13.50        -13.37        31.56 o
  -8   0   4       9171.22       9104.59       156.34 o
  -6   0   4        195.43        173.14        38.07 o
  -4   0   4      13557.54      12117.36        91.29 o
  -2   0   4       3300.61       3346.62        69.52 o
   0   0   4         59.75         63.43        51.00 o
   2   0   4        788.28        646.61        43.22 o
   4   0   4       6108.54       5889.75        88.06 o
   6   0   4       9857.78      10912.76        97.63 o
   8   0   4       1868.01       1801.08        59.01 o
  10   0   4         19.63         21.93        35.20 o
  12   0   4        853.93        851.23        38.22 o
  14   0   4        668.33        572.82        54.86 o
  16   0   4        189.18        119.07        49.91 o
  18   0   4         10.36         -9.19        50.04 o
  20   0   4        655.58        653.43        54.85 o
  22   0   4        419.86        304.55        39.08 o
 -29   1   4        144.98        153.06        22.27 o
 -27   1   4         84.46        101.48        25.63 o
 -25   1   4        862.46        813.68        22.95 o
 -23   1   4          3.35          0.76        28.02 o
 -21   1   4        356.09        441.34        38.83 o
 -19   1   4       1163.57       1108.89        33.49 o
 -17   1   4        365.28        389.90        30.77 o
 -15   1   4       1012.69        986.96        28.00 o
 -13   1   4        526.52        535.03        24.11 o
 -11   1   4         11.73          4.45        19.63 o
  -9   1   4       2159.78       1992.09        29.62 o
  -7   1   4       5215.67       4976.02        38.26 o
  -5   1   4         23.17         22.36        33.77 o
  -3   1   4      26652.19      25300.59       152.18 o
  -1   1   4       1023.41        929.01        35.18 o
   1   1   4      14818.11      14303.12       268.95 o
   3   1   4        109.19        136.48        27.58 o
   5   1   4         23.19         24.62        26.49 o
   7   1   4         42.61         75.76        25.78 o
   9   1   4          1.83          3.52        21.09 o
  11   1   4        115.92        118.38        24.85 o
  13   1   4         49.43         57.13        37.24 o
  15   1   4        103.26        122.29        37.28 o
  17   1   4        442.01        450.05        36.48 o
  19   1   4         71.73        124.08        29.42 o
  21   1   4          2.25         33.68        31.98 o
 -28   2   4        772.08        743.31        28.29 o
 -26   2   4        131.08        159.43        22.56 o
 -24   2   4         54.03         51.13        20.55 o
 -22   2   4          0.05          2.34        21.81 o
 -20   2   4         33.70         94.81        30.46 o
 -18   2   4        351.92        387.35        30.64 o
 -16   2   4        706.85        722.89        39.25 o
 -14   2   4       1909.55       2039.88        35.06 o
 -12   2   4        489.87        466.46        25.90 o
 -10   2   4         63.80        102.94        31.61 o
  -8   2   4       8022.25       7914.14        88.64 o
  -6   2   4       9015.44       8701.50        92.34 o
  -4   2   4      14303.78      13606.69       115.86 o
  -2   2   4       3807.36       3323.66        34.58 o
   0   2   4       3566.52       3550.43        63.18 o
   2   2   4        269.44        298.22        23.16 o
   4   2   4       3309.00       3271.42        57.73 o
   6   2   4        590.20        616.38        22.67 o
   8   2   4       3432.11       3565.00        81.86 o
  10   2   4       6809.27       7177.73       248.95 o
  12   2   4         49.97         63.91        25.97 o
  14   2   4        127.68        123.45        26.75 o
  16   2   4         14.21         60.04        39.14 o
  18   2   4          1.27         28.19        32.63 o
  20   2   4        106.26         59.35        32.14 o
  22   2   4         23.91         22.14        31.48 o
 -27   3   4        220.49        247.14        26.67 o
 -25   3   4       1682.05       1512.28        35.33 o
 -23   3   4        963.67        932.66        64.85 o
 -21   3   4        721.69        711.51        24.82 o
 -19   3   4        494.97        533.83        27.51 o
 -17   3   4        962.90       1041.37        28.73 o
 -15   3   4        246.12        248.60        29.76 o
 -13   3   4         77.31         62.66        25.62 o
 -11   3   4       2244.63       2155.48        44.86 o
  -9   3   4       3826.07       4151.86        44.95 o
  -7   3   4       1985.68       1876.21        32.50 o
  -5   3   4        853.41        912.93        24.09 o
  -3   3   4      16178.15      15841.42       208.62 o
  -1   3   4       4834.02       4759.30        58.23 o
   1   3   4        350.23        343.30        23.26 o
   3   3   4       2003.27       2289.00        54.40 o
   5   3   4         90.30        127.70        22.65 o
   7   3   4       1089.26       1061.30        24.43 o
   9   3   4       4086.93       4187.49        70.64 o
  11   3   4        892.06        864.17        32.60 o
  13   3   4        167.38        238.65        34.16 o
  15   3   4        395.46        416.77        36.53 o
  17   3   4        486.89        534.75        51.30 o
  19   3   4        717.36        580.40        53.15 o
  21   3   4          1.16         12.67        53.19 o
 -28   4   4         26.35         77.97        28.24 o
 -26   4   4         26.66         51.84        21.58 o
 -24   4   4        172.05        180.30        26.39 o
 -22   4   4         15.37          8.68        22.35 o
 -20   4   4       1003.68        983.74        69.54 o
 -18   4   4         84.84         40.35        19.19 o
 -16   4   4        460.80        441.02        30.87 o
 -14   4   4         36.19         62.54        22.38 o
 -12   4   4        304.31        341.74        26.43 o
 -10   4   4      12555.90      12724.88       195.43 o
  -8   4   4          3.97          9.58        23.32 o
  -6   4   4       3600.25       3517.18        34.96 o
  -4   4   4       1290.50       1149.64        27.76 o
  -2   4   4          2.03         19.11        25.60 o
   0   4   4        171.39        149.02        27.94 o
   2   4   4        232.66        228.85        31.69 o
   4   4   4       4196.54       4343.53       133.04 o
   6   4   4          4.13          3.68        22.44 o
   8   4   4        245.14        232.58        30.21 o
  10   4   4        367.71        404.51        30.56 o
  12   4   4        915.66        976.58        40.44 o
  14   4   4        613.41        650.29        47.99 o
  16   4   4        999.41        916.74        39.62 o
  18   4   4         45.85         83.60        36.18 o
  20   4   4        210.67        178.11        38.48 o
 -27   5   4        407.83        375.80        27.53 o
 -25   5   4        691.96        666.92        30.29 o
 -23   5   4        561.90        573.53        27.13 o
 -21   5   4          3.68         22.01        21.39 o
 -19   5   4       3683.55       3592.04        58.64 o
 -17   5   4       1570.13       1557.07        38.37 o
 -15   5   4        166.14        194.81        21.05 o
 -13   5   4        239.33        208.35        23.32 o
 -11   5   4       3609.78       3587.38        94.80 o
  -9   5   4        910.26        868.99        28.56 o
  -7   5   4         99.06        175.85        25.12 o
  -5   5   4       4733.67       5356.20       126.71 o
  -3   5   4       9303.81       9630.09       161.62 o
  -1   5   4        327.81        300.59        26.85 o
   1   5   4          8.92         31.72        24.76 o
   3   5   4       2125.24       2225.77        54.19 o
   5   5   4         30.75         33.41        21.54 o
   7   5   4         16.34         13.79        21.77 o
   9   5   4         40.05         61.04        24.27 o
  11   5   4        288.14        337.49        36.78 o
  13   5   4         19.36         19.90        29.07 o
  15   5   4        191.74        175.91        37.47 o
  17   5   4          1.67         26.53        35.59 o
  19   5   4        141.77        199.64        52.67 o
 -26   6   4         11.20         76.74        36.18 o
 -24   6   4        172.19        181.51        22.95 o
 -22   6   4        470.63        528.24        31.40 o
 -20   6   4       1284.55       1325.95        25.64 o
 -18   6   4       1223.42       1197.94        65.95 o
 -16   6   4         64.25         93.91        20.36 o
 -14   6   4        364.93        305.34        19.98 o
 -12   6   4         17.36         -9.16        19.03 o
 -10   6   4       4086.94       4229.61        97.47 o
  -8   6   4          5.23         30.11        17.73 o
  -6   6   4        177.58        191.49        21.86 o
  -4   6   4       1281.31       1309.15        38.80 o
  -2   6   4        275.85        385.39        22.66 o
   0   6   4        244.61        308.92        27.92 o
   2   6   4        214.64        202.03        21.99 o
   4   6   4        385.24        363.23        23.35 o
   6   6   4          7.46         12.37        19.95 o
   8   6   4         43.68         57.40        24.59 o
  10   6   4        482.08        528.42        36.14 o
  12   6   4        281.65        309.46        37.93 o
  14   6   4       1248.67       1174.06        67.36 o
  16   6   4        269.15        225.40        35.99 o
  18   6   4         35.59         18.26        38.35 o
 -25   7   4        168.84        212.04        30.54 o
 -23   7   4         17.01         14.69        27.94 o
 -21   7   4        181.02        212.16        24.26 o
 -19   7   4         24.75         45.05        20.04 o
 -17   7   4        550.89        534.72        32.46 o
 -15   7   4       2918.75       2683.49        58.47 o
 -13   7   4         28.56         76.26        20.12 o
 -11   7   4        106.61        146.71        19.07 o
  -9   7   4        968.86       1036.39        30.22 o
  -7   7   4       5990.84       6179.55       100.55 o
  -5   7   4       2117.45       2022.59        40.99 o
  -3   7   4        216.38        223.24        21.04 o
  -1   7   4       2346.92       2434.56        53.08 o
   1   7   4        456.93        486.78        29.21 o
   3   7   4        316.43        335.22        22.75 o
   5   7   4         53.30         50.02        22.59 o
   7   7   4         11.80         37.01        24.12 o
   9   7   4         15.69         35.40        42.45 o
  11   7   4       1213.21       1076.29        30.49 o
  13   7   4       1351.23       1260.18        98.42 o
  15   7   4        321.58        292.60        36.58 o
  17   7   4        667.17        635.03        53.54 o
 -22   8   4        151.34        183.37        33.55 o
 -20   8   4          9.03         23.13        25.69 o
 -18   8   4        101.05         96.78        25.48 o
 -16   8   4        191.16        174.48        22.20 o
 -14   8   4        105.82         72.13        20.26 o
 -12   8   4         37.94         70.08        19.05 o
 -10   8   4        200.62        205.33        25.98 o
  -8   8   4        443.00        440.04        26.20 o
  -6   8   4          0.31         32.20        22.40 o
  -4   8   4        987.50       1029.74        22.91 o
  -2   8   4        147.43        171.88        18.98 o
   0   8   4         53.14         64.17        22.64 o
   2   8   4         38.37         37.65        20.14 o
   4   8   4        421.70        430.56        26.14 o
   6   8   4        940.85        863.81        31.93 o
   8   8   4        360.99        366.16        22.24 o
  10   8   4        612.69        670.40        25.51 o
  12   8   4        938.89        980.15        67.81 o
  14   8   4         83.21         46.23        37.10 o
  16   8   4         88.24        131.08        54.05 o
 -21   9   4        110.38        100.44        28.17 o
 -19   9   4        127.77        131.01        20.56 o
 -17   9   4        131.83        126.74        20.45 o
 -15   9   4       1312.89       1291.51        34.25 o
 -13   9   4        158.08        148.10        22.26 o
 -11   9   4         45.44         89.66        24.80 o
  -9   9   4       1825.72       1812.03        69.19 o
  -7   9   4       1981.09       2029.44        57.96 o
  -5   9   4        630.87        605.93        36.29 o
  -3   9   4          4.23          1.77        26.13 o
  -1   9   4         23.44         38.19        20.85 o
   1   9   4       1812.38       1776.02        37.20 o
   3   9   4          1.52          1.54        21.87 o
   5   9   4         73.48         82.67        21.26 o
   7   9   4         39.54         26.81        19.33 o
   9   9   4          3.59         48.88        33.14 o
  11   9   4        301.18        405.00        35.14 o
  13   9   4        166.99        229.13        52.47 o
  15   9   4        379.29        347.64        39.34 o
 -20  10   4        889.20        948.11        48.11 o
 -18  10   4        116.07        149.87        24.23 o
 -16  10   4        160.61        156.87        22.33 o
 -14  10   4        178.11        187.13        20.78 o
 -12  10   4        607.97        590.01        30.66 o
 -10  10   4        154.74        176.60        25.19 o
  -8  10   4        565.74        574.37        21.66 o
  -6  10   4        388.60        414.23        22.91 o
  -4  10   4          7.04         38.41        18.36 o
  -2  10   4        597.93        570.44        29.50 o
   0  10   4         50.02         51.72        19.78 o
   2  10   4         28.29         26.22        19.78 o
   4  10   4        113.27         83.49        22.63 o
   6  10   4        230.52        253.56        22.33 o
   8  10   4         26.51         68.91        28.03 o
  10  10   4         24.10         40.14        27.82 o
  12  10   4         42.81         20.36        36.25 o
 -17  11   4        116.13        177.16        25.51 o
 -15  11   4        210.64        223.21        22.28 o
 -13  11   4        107.16         87.15        23.37 o
 -11  11   4        667.44        658.97        21.73 o
  -9  11   4         91.69        135.68        22.52 o
  -7  11   4        133.80        151.73        26.87 o
  -5  11   4        379.93        382.21        23.23 o
  -3  11   4         98.78         90.81        22.10 o
  -1  11   4        229.20        192.08        19.16 o
   1  11   4       1168.75       1145.60        30.56 o
   3  11   4         11.73         37.28        22.27 o
   5  11   4         24.99         22.04        19.58 o
   7  11   4         74.52         83.27        22.67 o
   9  11   4         24.92         -1.51        29.33 o
 -12  12   4          3.09         16.85        19.86 o
 -10  12   4         23.97         18.66        21.26 o
  -8  12   4         22.99         21.15        19.55 o
  -6  12   4         28.56         25.21        23.10 o
  -4  12   4         13.00         11.23        29.33 o
  -2  12   4         50.71         65.81        25.82 o
   0  12   4         73.82         67.92        23.28 o
   2  12   4        121.54        151.33        23.65 o
   4  12   4        125.01        142.75        21.73 o
   6  12   4         58.63         50.97        23.74 o
 -29   1   5          0.06          7.55        23.41 o
 -27   1   5        299.39        250.28        26.67 o
 -25   1   5       2379.22       2146.39        52.56 o
 -23   1   5       1166.43       1115.46        33.78 o
 -21   1   5        352.85        319.82        31.60 o
 -19   1   5        560.19        502.19        31.46 o
 -17   1   5        409.10        456.22        22.44 o
 -15   1   5        448.26        533.87        20.54 o
 -13   1   5       5274.82       5624.63        44.40 o
 -11   1   5       1765.72       1800.48        24.54 o
  -9   1   5      10609.80      10216.26        87.14 o
  -7   1   5       1918.80       1801.43        29.49 o
  -5   1   5       8117.58       7605.43        43.61 o
  -3   1   5      13479.67      12345.41        79.10 o
  -1   1   5       2307.37       2205.50        31.24 o
   1   1   5       1685.29       1712.78        42.70 o
   3   1   5        733.60        667.59        29.98 o
   5   1   5         28.43         79.57        23.92 o
   7   1   5        179.48        158.15        18.83 o
   9   1   5        625.70        687.98        38.16 o
  11   1   5        418.57        394.80        21.63 o
  13   1   5        495.39        519.57        25.52 o
  15   1   5        770.47        720.68        38.59 o
  17   1   5        180.62        183.29        36.62 o
  19   1   5         57.08         72.50        37.03 o
  21   1   5          8.93          9.72        27.69 o
 -28   2   5        234.79        264.35        23.58 o
 -26   2   5        102.58        118.59        46.50 o
 -24   2   5        889.48        811.88        39.84 o
 -22   2   5       1098.12        924.79        39.91 o
 -20   2   5       1153.74       1064.98        52.71 o
 -18   2   5       1321.94       1200.69        29.44 o
 -16   2   5         23.98         44.01        24.85 o
 -14   2   5        144.79        245.25        29.24 o
 -12   2   5       1986.83       1844.73        26.52 o
 -10   2   5         50.40         19.84        21.79 o
  -8   2   5        139.45        114.18        21.30 o
  -6   2   5        564.71        579.54        24.91 o
  -4   2   5        353.18        331.79        24.69 o
  -2   2   5       3252.24       3186.27        64.15 o
   0   2   5       1959.56       1846.39        44.35 o
   2   2   5       3801.21       4077.47        75.92 o
   4   2   5       8044.57       8623.48       168.79 o
   6   2   5       1216.77       1083.19        29.47 o
   8   2   5        544.76        515.79        24.34 o
  10   2   5        480.08        497.11        27.01 o
  12   2   5        721.89        729.78        27.13 o
  14   2   5         12.43         12.35        29.32 o
  16   2   5       1412.07       1393.15        51.76 o
  18   2   5        464.20        478.01        35.92 o
  20   2   5       1105.14       1073.50        51.39 o
 -29   3   5         55.13         61.00        24.44 o
 -27   3   5        362.87        388.58        24.27 o
 -25   3   5          5.93         47.98        22.66 o
 -23   3   5        152.53        170.03        32.17 o
 -21   3   5          7.38          2.05        21.37 o
 -19   3   5          7.10         14.25        30.11 o
 -17   3   5         79.19         83.78        21.65 o
 -15   3   5        248.54        262.66        25.61 o
 -13   3   5       6092.25       6293.26        98.06 o
 -11   3   5        680.63        721.46        24.16 o
  -9   3   5        169.91        231.37        24.48 o
  -7   3   5       1491.01       1581.36        26.45 o
  -5   3   5       2899.93       2931.50        29.76 o
  -3   3   5       1662.14       1549.59        26.70 o
  -1   3   5        227.23        206.47        31.87 o
   1   3   5        539.25        692.48        29.65 o
   3   3   5        114.40        107.30        21.32 o
   5   3   5       1400.24       1361.14        27.96 o
   7   3   5        132.37        169.61        20.71 o
   9   3   5        419.64        431.70        28.24 o
  11   3   5       1248.41       1346.04        40.19 o
  13   3   5        361.67        417.42        34.60 o
  15   3   5        261.33        217.59        26.28 o
  17   3   5        827.76        839.10        41.19 o
  19   3   5        286.82        258.77        38.88 o
 -28   4   5       1183.96       1191.07        33.35 o
 -26   4   5         99.74         69.45        26.12 o
 -24   4   5       1439.73       1391.79        42.27 o
 -22   4   5       1154.98       1125.59        48.78 o
 -20   4   5       1153.81       1111.92        29.98 o
 -18   4   5       1694.07       1738.99        48.47 o
 -16   4   5         38.16         62.63        23.15 o
 -14   4   5        302.51        255.17        23.75 o
 -12   4   5       3109.36       3085.61        43.24 o
 -10   4   5       3588.87       3680.94       108.06 o
  -8   4   5        989.77        972.47        24.66 o
  -6   4   5          9.50         37.92        21.19 o
  -4   4   5        156.88        170.80        21.29 o
  -2   4   5       2508.65       2706.24        30.66 o
   0   4   5       5447.86       5087.87        47.67 o
   2   4   5        553.79        673.87        22.09 o
   4   4   5       1670.31       1740.39        25.68 o
   6   4   5        174.53        197.29        20.87 o
   8   4   5         49.25         59.71        24.76 o
  10   4   5         48.31         49.52        30.30 o
  12   4   5       1282.99       1291.26        71.21 o
  14   4   5       1267.10       1235.41        75.15 o
  16   4   5          1.36          8.84        28.77 o
  18   4   5         92.88          9.00        51.42 o
  20   4   5          0.74         37.36        52.93 o
 -27   5   5        368.83        439.79        38.39 o
 -25   5   5          0.02         30.20        29.88 o
 -23   5   5         33.02         59.76        28.96 o
 -21   5   5        275.63        234.39        22.24 o
 -19   5   5       1096.74       1083.36        26.32 o
 -17   5   5       1211.01       1343.52        29.55 o
 -15   5   5         10.77          2.33        20.80 o
 -13   5   5       2533.26       2438.74        38.47 o
 -11   5   5        657.53        623.56        24.30 o
  -9   5   5        605.06        547.03        26.84 o
  -7   5   5       2132.24       2386.73        83.27 o
  -5   5   5         35.20         77.98        22.25 o
  -3   5   5       6520.82       6766.83       107.50 o
  -1   5   5       2219.96       2491.99        99.15 o
   1   5   5       2783.80       2655.37        39.41 o
   3   5   5         72.62         43.43        22.74 o
   5   5   5         32.50         32.17        30.67 o
   7   5   5         20.62        103.25        31.04 o
   9   5   5       1285.34       1195.62        58.66 o
  11   5   5          1.37        -30.48        46.03 o
  13   5   5          2.47          6.75        23.83 o
  15   5   5        492.54        517.73        41.94 o
  17   5   5          0.01         39.86        35.72 o
  19   5   5          5.64          3.02        36.77 o
 -26   6   5         68.34         92.36        23.99 o
 -24   6   5        102.53        116.83        23.25 o
 -22   6   5        825.24        768.10        24.86 o
 -20   6   5       1040.59       1005.99        22.30 o
 -18   6   5        148.13        158.46        22.77 o
 -16   6   5       2271.51       2231.29        27.61 o
 -14   6   5       2267.49       2294.96        38.78 o
 -12   6   5       1449.71       1355.80        32.59 o
 -10   6   5       2594.66       2544.90        71.27 o
  -8   6   5       1086.79       1063.78        42.24 o
  -6   6   5        121.67        177.07        29.41 o
  -4   6   5          4.25        -15.91        21.82 o
  -2   6   5          0.62         23.44        21.61 o
   0   6   5       5439.54       5970.88       219.82 o
   2   6   5        535.77        514.83        24.08 o
   4   6   5          1.21         29.97        24.84 o
   6   6   5        693.24        665.14        26.25 o
   8   6   5        487.89        524.22        34.62 o
  10   6   5        351.43        366.73        29.25 o
  12   6   5        794.41        777.62        52.17 o
  14   6   5        490.24        467.94        30.71 o
  16   6   5        171.83        188.68        52.54 o
  18   6   5        149.82        163.39        38.16 o
 -25   7   5          0.19          4.83        32.00 o
 -23   7   5          5.84         33.26        23.94 o
 -21   7   5         22.44         37.25        25.32 o
 -19   7   5        877.51        811.92        26.18 o
 -17   7   5        104.33        174.39        19.88 o
 -15   7   5        491.15        484.65        24.01 o
 -13   7   5       1077.00       1001.15        48.03 o
 -11   7   5          3.54         18.24        20.79 o
  -9   7   5        357.63        377.31        23.14 o
  -7   7   5       1916.92       1899.68        49.69 o
  -5   7   5          6.63         12.60        21.44 o
  -3   7   5         10.21          6.13        20.05 o
  -1   7   5        158.55        162.02        19.20 o
   1   7   5         41.49         52.29        20.48 o
   3   7   5          6.30         21.73        22.43 o
   5   7   5        106.23         99.33        23.49 o
   7   7   5         23.41         58.58        21.49 o
   9   7   5        332.16        353.96        27.60 o
  11   7   5          3.48         16.71        48.92 o
  13   7   5         60.30         85.19        35.26 o
  15   7   5        132.94         93.00        25.77 o
  17   7   5          7.68        -19.24        52.86 o
 -24   8   5         23.48         55.25        27.84 o
 -22   8   5         46.07        116.14        24.46 o
 -20   8   5         58.27        110.73        22.87 o
 -18   8   5          1.14          2.67        19.86 o
 -16   8   5       3897.26       3738.61        55.23 o
 -14   8   5       3550.54       3332.05        93.57 o
 -12   8   5        640.69        595.80        22.04 o
 -10   8   5         95.57        110.30        19.67 o
  -8   8   5       1010.58       1048.89        28.99 o
  -6   8   5       2787.16       2822.81        62.76 o
  -4   8   5         26.56         42.06        18.51 o
  -2   8   5        345.87        351.63        20.07 o
   0   8   5        299.42        381.62        30.80 o
   2   8   5        211.07        203.75        23.83 o
   4   8   5        280.58        332.00        23.35 o
   6   8   5        480.85        528.36        34.95 o
   8   8   5          0.01         11.21        25.24 o
  10   8   5          2.23         58.46        33.77 o
  12   8   5          0.14         19.56        35.41 o
  14   8   5          0.44          9.43        25.38 o
  16   8   5        233.37        250.28        40.59 o
 -21   9   5         50.45         42.01        25.82 o
 -19   9   5          5.95         -1.14        21.85 o
 -17   9   5          5.54         35.16        26.85 o
 -15   9   5          5.24         33.23        18.36 o
 -13   9   5        371.83        376.95        19.51 o
 -11   9   5        832.35        767.08        20.45 o
  -9   9   5       3450.30       3150.05        70.39 o
  -7   9   5        256.36        273.65        22.99 o
  -5   9   5        286.57        315.92        19.49 o
  -3   9   5         97.62        118.82        18.95 o
  -1   9   5        474.14        458.36        21.18 o
   1   9   5        427.86        426.71        25.27 o
   3   9   5        490.48        477.85        20.78 o
   5   9   5       1406.53       1400.86        67.34 o
   7   9   5         69.29        103.45        26.77 o
   9   9   5         88.21         92.87        24.55 o
  11   9   5         34.37         68.71        42.95 o
  13   9   5         19.54          4.14        26.14 o
 -20  10   5         50.73         37.54        21.43 o
 -18  10   5        109.21        109.92        22.95 o
 -16  10   5       1001.55       1041.52        35.02 o
 -14  10   5        278.86        303.67        19.68 o
 -12  10   5        838.94        879.01        22.83 o
 -10  10   5         93.02        110.47        20.87 o
  -8  10   5       1475.06       1406.20        27.43 o
  -6  10   5        100.16        105.52        18.91 o
  -4  10   5          1.25         15.56        18.23 o
  -2  10   5        174.65        192.32        17.33 o
   0  10   5        978.58        863.68        41.42 o
   2  10   5       1401.73       1368.94        25.29 o
   4  10   5        662.40        669.41        22.21 o
   6  10   5        248.46        232.70        20.81 o
   8  10   5         12.05         35.52        24.28 o
  10  10   5        212.34        226.45        61.63 o
  12  10   5          7.43         22.09        32.54 o
 -17  11   5        244.33        241.51        24.23 o
 -15  11   5         87.69         78.47        21.74 o
 -13  11   5        168.82        193.85        30.01 o
 -11  11   5        305.85        345.66        20.47 o
  -9  11   5        241.07        276.53        23.28 o
  -7  11   5        654.45        627.19        21.86 o
  -5  11   5        793.39        737.61        28.90 o
  -3  11   5        339.11        354.62        26.06 o
  -1  11   5        618.98        671.99        21.10 o
   1  11   5          0.16         -5.26        22.31 o
   3  11   5         42.55         49.53        20.79 o
   5  11   5         19.67         28.06        22.75 o
   7  11   5         90.78         88.57        26.94 o
   9  11   5          1.29         21.29        28.50 o
 -12  12   5        553.19        550.61        27.70 o
 -10  12   5        127.75        132.41        24.04 o
  -8  12   5        115.44        115.36        19.76 o
  -6  12   5         40.43         68.28        19.53 o
  -4  12   5         25.86         23.11        21.14 o
  -2  12   5         49.69         40.53        19.57 o
   0  12   5        150.46        156.48        31.04 o
   2  12   5          3.20         31.32        21.56 o
   4  12   5          6.22         40.39        21.72 o
 -30   0   6        627.43        704.33        40.17 o
 -28   0   6        155.48        156.09        29.65 o
 -26   0   6        391.43        301.81        53.40 o
 -24   0   6       1309.79       1320.34        43.24 o
 -22   0   6         11.50         34.67        52.80 o
 -20   0   6       3505.21       3450.58        65.71 o
 -18   0   6       1506.38       1641.22        85.70 o
 -16   0   6       1297.97       1248.07        50.62 o
 -14   0   6       3603.99       3798.05        60.27 o
 -12   0   6          7.25         18.28        28.00 o
 -10   0   6         75.90         91.53        32.18 o
  -8   0   6          9.17         52.12        31.43 o
  -6   0   6       4894.19       4774.91        54.47 o
  -4   0   6        775.08        673.46        42.28 o
  -2   0   6      10784.51      10079.76       234.71 o
   0   0   6       6350.11       6540.47       104.21 o
   2   0   6       1432.74       1511.22        65.41 o
   4   0   6        687.98        759.63        42.52 o
   6   0   6       1279.67       1264.91        44.84 o
   8   0   6      17346.32      17149.15       105.24 o
  10   0   6        223.97        167.35        40.00 o
  12   0   6       1123.88       1242.15        85.73 o
  14   0   6        946.24       1055.74        57.89 o
  16   0   6       1052.52        947.90        57.43 o
  18   0   6        148.53        201.28        53.13 o
  20   0   6        147.18        177.77        54.44 o
 -29   1   6        141.08        130.56        20.19 o
 -27   1   6         18.91         16.43        29.46 o
 -25   1   6         66.29         86.17        29.87 o
 -23   1   6        231.27        203.93        37.24 o
 -21   1   6         59.83         67.65        31.04 o
 -19   1   6         15.86         33.10        23.37 o
 -17   1   6         35.58         56.87        22.73 o
 -15   1   6        553.83        532.22        18.91 o
 -13   1   6       1502.36       1637.21        23.79 o
 -11   1   6        360.62        359.34        21.45 o
  -9   1   6       2470.57       2486.59        27.78 o
  -7   1   6        930.00        821.65        23.83 o
  -5   1   6        774.58        797.51        24.06 o
  -3   1   6       7618.10       7332.31        47.61 o
  -1   1   6       4304.31       4036.06        33.41 o
   1   1   6        183.14        142.42        19.36 o
   3   1   6       5117.95       5277.45       169.05 o
   5   1   6        178.01        168.04        29.81 o
   7   1   6        481.91        477.08        22.24 o
   9   1   6        813.78        793.22        25.75 o
  11   1   6        224.54        223.03        23.99 o
  13   1   6         12.12         34.40        25.04 o
  15   1   6         30.47         46.58        36.17 o
  17   1   6          0.51         28.21        30.00 o
  19   1   6        176.91        158.98        32.22 o
 -28   2   6         83.54        102.93        26.83 o
 -26   2   6          0.06          2.69        25.03 o
 -24   2   6       3771.58       3499.31       140.37 o
 -22   2   6        914.22        869.22        45.11 o
 -20   2   6          1.26        -14.37        31.29 o
 -18   2   6         71.03        133.22        30.59 o
 -16   2   6        470.36        459.69        22.33 o
 -14   2   6       6270.07       6683.98        98.66 o
 -12   2   6       6172.06       6062.98        34.66 o
 -10   2   6        488.57        453.56        25.23 o
  -8   2   6         10.14         15.78        20.97 o
  -6   2   6       5530.23       5891.43        34.58 o
  -4   2   6       2484.65       2391.37        52.44 o
  -2   2   6        835.92        719.73        25.79 o
   0   2   6         21.54         46.94        20.73 o
   2   2   6        105.21         92.69        23.83 o
   4   2   6       4709.23       5069.25        77.39 o
   6   2   6       2172.57       2124.07        40.17 o
   8   2   6        603.04        622.54        25.18 o
  10   2   6         25.42         28.93        22.79 o
  12   2   6        220.27        206.91        21.80 o
  14   2   6        297.00        342.53        28.35 o
  16   2   6        451.90        420.15        28.20 o
  18   2   6        172.03        161.47        41.73 o
  20   2   6         48.42         64.68        36.57 o
 -29   3   6        117.78        126.55        31.69 o
 -27   3   6          0.39         -6.69        26.28 o
 -25   3   6       1363.74       1347.03        28.81 o
 -23   3   6        454.27        442.71        37.84 o
 -21   3   6       5204.08       4774.01       103.85 o
 -19   3   6        399.92        433.66        31.94 o
 -17   3   6        133.64        181.36        26.48 o
 -15   3   6       1205.09       1168.58        24.43 o
 -13   3   6       2236.92       2505.97        30.89 o
 -11   3   6        160.88        191.88        21.86 o
  -9   3   6        819.44        750.54        22.36 o
  -7   3   6        311.66        303.26        22.90 o
  -5   3   6       2805.78       2818.81        30.37 o
  -3   3   6       6426.96       6227.89        88.98 o
  -1   3   6         69.29         46.97        21.64 o
   1   3   6        900.98        783.23        32.04 o
   3   3   6       8661.60       8709.33       181.11 o
   5   3   6          0.13         24.15        22.57 o
   7   3   6        235.84        241.96        23.94 o
   9   3   6        740.02        699.48        23.33 o
  11   3   6        792.02        820.49        23.92 o
  13   3   6          7.09         54.87        25.84 o
  15   3   6        130.31        172.47        23.91 o
  17   3   6        205.58        146.19        38.88 o
  19   3   6        136.04        122.02        55.36 o
 -28   4   6          1.04        -10.30        26.75 o
 -26   4   6         40.76         50.41        25.15 o
 -24   4   6         24.80         -2.03        21.96 o
 -22   4   6         84.89         74.65        22.44 o
 -20   4   6         75.14         89.56        26.14 o
 -18   4   6         14.15         12.57        25.72 o
 -16   4   6        170.93        187.62        23.97 o
 -14   4   6       1706.56       1674.39        27.64 o
 -12   4   6       2835.16       2989.07        51.51 o
 -10   4   6        919.39        967.58        24.56 o
  -8   4   6       9606.51       9937.98        83.24 o
  -6   4   6       1761.22       2121.52        28.24 o
  -4   4   6        378.58        426.31        22.13 o
  -2   4   6        707.01        784.55        23.06 o
   0   4   6       1487.97       1365.02        32.65 o
   2   4   6         87.91        124.01        20.84 o
   4   4   6       1127.43       1083.74        29.48 o
   6   4   6         84.51         65.62        22.84 o
   8   4   6         25.70         38.52        21.66 o
  10   4   6        476.42        517.37        27.96 o
  12   4   6         33.02         67.97        50.63 o
  14   4   6        650.62        673.01        37.17 o
  16   4   6         19.57         59.39        64.26 o
  18   4   6         37.69        -21.93        54.04 o
 -27   5   6        197.86        269.41        35.78 o
 -25   5   6          2.62          1.92        32.25 o
 -23   5   6         62.44         69.52        22.71 o
 -21   5   6        292.29        275.49        19.28 o
 -19   5   6        976.89       1005.10        32.57 o
 -17   5   6       1109.31        969.50        29.11 o
 -15   5   6        461.85        453.62        24.69 o
 -13   5   6        285.48        306.41        26.72 o
 -11   5   6       1116.72       1223.37        25.05 o
  -9   5   6       1206.22       1277.89        49.56 o
  -7   5   6        421.43        513.52        24.39 o
  -5   5   6         34.05         69.05        24.64 o
  -3   5   6       3135.66       3054.06        66.73 o
  -1   5   6       1371.81       1456.94        38.52 o
   1   5   6       4760.06       4815.17       125.91 o
   3   5   6        207.38        188.83        26.21 o
   5   5   6          1.31         34.06        24.84 o
   7   5   6        673.22        683.73        25.43 o
   9   5   6       1268.58       1155.51        41.41 o
  11   5   6         10.66         68.23        31.45 o
  13   5   6       1048.99       1011.84       114.89 o
  15   5   6         25.10          4.03        29.34 o
  17   5   6        310.27        316.89        54.38 o
 -26   6   6        459.72        478.34        29.23 o
 -24   6   6         17.87          9.36        22.52 o
 -22   6   6        141.65        147.07        19.84 o
 -20   6   6       1538.50       1385.43        25.27 o
 -18   6   6        448.90        477.40        26.78 o
 -16   6   6        353.26        262.54        27.23 o
 -14   6   6        150.15        161.36        23.39 o
 -12   6   6       2823.03       2852.72        38.19 o
 -10   6   6        193.71        201.50        26.85 o
  -8   6   6         34.91         50.41        23.07 o
  -6   6   6        732.42        741.91        24.44 o
  -4   6   6        635.84        630.72        22.64 o
  -2   6   6        217.40        210.45        29.68 o
   0   6   6        256.97        218.32        26.21 o
   2   6   6        232.89        293.35        29.67 o
   4   6   6        298.10        305.85        25.82 o
   6   6   6         74.22        102.51        31.05 o
   8   6   6        363.85        375.13        24.17 o
  10   6   6        340.85        370.51        37.27 o
  12   6   6        246.34        309.59        35.32 o
  14   6   6          5.14         18.98        25.72 o
  16   6   6        103.97        118.04        37.07 o
 -25   7   6          7.68        -20.09        23.84 o
 -23   7   6          9.23         69.15        25.70 o
 -21   7   6         11.12          6.58        22.03 o
 -19   7   6       1636.83       1588.36        43.13 o
 -17   7   6        177.59        170.53        21.73 o
 -15   7   6       2118.70       2065.21        53.55 o
 -13   7   6        386.87        301.66        27.01 o
 -11   7   6        319.49        307.53        23.80 o
  -9   7   6        239.02        254.72        25.55 o
  -7   7   6        224.26        221.05        24.16 o
  -5   7   6       1162.38       1165.36        24.70 o
  -3   7   6       2324.02       2294.32        35.77 o
  -1   7   6        425.03        503.53        49.27 o
   1   7   6         56.72         91.88        22.59 o
   3   7   6         74.06        101.17        22.53 o
   5   7   6       1136.74       1140.51        49.82 o
   7   7   6        174.06        152.09        23.48 o
   9   7   6         36.01         30.63        27.21 o
  11   7   6         26.06         71.29        81.92 o
  13   7   6        100.21        171.48        39.57 o
  15   7   6        116.48        160.59        26.83 o
 -24   8   6         51.41         68.49        21.92 o
 -22   8   6         86.54        109.34        22.72 o
 -20   8   6        123.41        123.33        22.52 o
 -18   8   6         16.80         43.41        27.36 o
 -16   8   6        449.13        408.02        20.92 o
 -14   8   6        325.15        316.58        20.53 o
 -12   8   6        137.09        127.67        19.38 o
 -10   8   6        734.31        742.97        20.95 o
  -8   8   6        680.43        709.92        21.34 o
  -6   8   6        639.76        665.15        20.98 o
  -4   8   6        206.45        237.17        19.29 o
  -2   8   6        536.54        544.39        21.72 o
   0   8   6        194.31        195.35        25.04 o
   2   8   6        212.93        191.58        21.31 o
   4   8   6        153.59        155.94        21.78 o
   6   8   6        108.14         71.01        21.91 o
   8   8   6        100.09        128.90        34.10 o
  10   8   6          8.53         -4.87        67.57 o
  12   8   6        835.35        863.18        53.21 o
  14   8   6          0.00         28.91        81.62 o
 -21   9   6         62.90        113.19        27.59 o
 -19   9   6          0.69         20.26        20.05 o
 -17   9   6         66.17         74.99        22.30 o
 -15   9   6       3067.99       2856.80        90.42 o
 -13   9   6         58.74         45.41        27.42 o
 -11   9   6        169.19        174.00        20.47 o
  -9   9   6         15.36         11.78        20.10 o
  -7   9   6          0.37          5.62        21.75 o
  -5   9   6         40.62         74.00        20.48 o
  -3   9   6       1770.91       1753.40        34.81 o
  -1   9   6        336.38        319.98        25.02 o
   1   9   6        179.55        170.70        22.12 o
   3   9   6         73.87         54.96        20.06 o
   5   9   6        228.02        277.86        28.43 o
   7   9   6          3.98          5.07        21.12 o
   9   9   6        118.39        187.23        28.19 o
  11   9   6        360.53        397.16        30.73 o
 -20  10   6          7.34         27.22        21.26 o
 -18  10   6        448.82        496.75        24.18 o
 -16  10   6          7.82         12.60        23.04 o
 -14  10   6         18.17         65.63        20.45 o
 -12  10   6        155.19        166.75        25.02 o
 -10  10   6       2111.81       2043.21        83.17 o
  -8  10   6       2273.37       2228.96        78.84 o
  -6  10   6        417.39        389.73        18.28 o
  -4  10   6        443.76        397.64        21.04 o
  -2  10   6        259.80        286.51        20.81 o
   0  10   6       1239.30       1228.32        32.64 o
   2  10   6         19.06         32.80        19.99 o
   4  10   6         28.18         13.44        22.26 o
   6  10   6         57.93         77.55        23.05 o
   8  10   6          9.96         28.10        28.62 o
  10  10   6          1.51         14.60        29.71 o
 -17  11   6         22.52         51.08        21.55 o
 -15  11   6        402.87        460.36        31.64 o
 -13  11   6         51.89         72.75        20.09 o
 -11  11   6       1028.74       1049.38        27.47 o
  -9  11   6         23.11         38.75        22.97 o
  -7  11   6        208.55        241.57        23.24 o
  -5  11   6        259.37        271.37        31.64 o
  -3  11   6         53.38         81.76        22.84 o
  -1  11   6        132.15        176.75        23.15 o
   1  11   6        219.19        194.41        21.72 o
   3  11   6          0.09         10.88        19.09 o
   5  11   6          0.70         19.41        21.15 o
   7  11   6          0.12         25.73        28.94 o
 -12  12   6        383.00        384.65        25.09 o
 -10  12   6         59.19         38.17        21.79 o
  -8  12   6        468.45        459.39        36.88 o
  -6  12   6        688.90        670.66        32.13 o
  -4  12   6        745.36        660.15        25.23 o
  -2  12   6        204.94        197.83        23.89 o
   0  12   6         91.10         80.96        23.68 o
   2  12   6         83.27        128.97        22.17 o
 -29   1   7         55.51         47.43        31.47 o
 -27   1   7        152.89        145.43        26.33 o
 -25   1   7          4.44          1.08        36.45 o
 -23   1   7        653.84        595.01        32.22 o
 -21   1   7          2.88         20.68        23.62 o
 -19   1   7         67.28         85.93        19.59 o
 -17   1   7        243.22        193.49        19.54 o
 -15   1   7         50.36         50.08        20.34 o
 -13   1   7         13.11         33.58        18.11 o
 -11   1   7       7416.13       7670.49        52.82 o
  -9   1   7       1744.57       1798.53        27.80 o
  -7   1   7         12.37         54.93        28.70 o
  -5   1   7         19.28         27.51        23.07 o
  -3   1   7       2872.67       2762.71        28.02 o
  -1   1   7       4503.55       4652.26        48.75 o
   1   1   7       7960.79       7864.05       138.79 o
   3   1   7          3.49         41.08        25.12 o
   5   1   7       1180.58       1081.75        30.21 o
   7   1   7       1371.97       1310.73        33.39 o
   9   1   7        263.15        253.98        22.34 o
  11   1   7       1406.50       1398.00        61.38 o
  13   1   7        302.17        324.03        23.89 o
  15   1   7        137.74        160.61        25.94 o
  17   1   7         49.98         39.37        38.03 o
 -30   2   7        422.34        444.02        30.76 o
 -28   2   7          0.00        -15.32        26.46 o
 -26   2   7         56.49         80.33        37.29 o
 -24   2   7         29.96         39.60        29.32 o
 -22   2   7       2922.25       2733.99        33.29 o
 -20   2   7       1091.19       1099.88        33.73 o
 -18   2   7         29.27         44.84        39.61 o
 -16   2   7       4711.77       4714.71        44.85 o
 -14   2   7       1582.76       1661.16        21.95 o
 -12   2   7        479.31        560.10        20.88 o
 -10   2   7      11152.80      10750.19        75.54 o
  -8   2   7        254.74        304.31        29.22 o
  -6   2   7        199.79        254.77        21.13 o
  -4   2   7        993.60       1000.25        26.51 o
  -2   2   7        349.31        363.68        21.47 o
   0   2   7        499.20        427.26        20.67 o
   2   2   7        245.67        194.09        25.96 o
   4   2   7        948.50        883.91        28.21 o
   6   2   7       1752.57       1752.11        28.40 o
   8   2   7         11.23          9.89        25.69 o
  10   2   7        283.51        257.32        20.42 o
  12   2   7        165.59        191.52        22.49 o
  14   2   7        173.24        183.42        21.07 o
  16   2   7        383.12        380.19        28.05 o
  18   2   7         81.32         93.06        33.58 o
 -29   3   7          9.16         15.48        23.79 o
 -27   3   7         12.36         -2.98        30.28 o
 -25   3   7        827.75        771.23        38.65 o
 -23   3   7       3190.37       2956.28        70.35 o
 -21   3   7         35.51         10.60        26.44 o
 -19   3   7        800.58        787.90        30.18 o
 -17   3   7       1643.89       1642.20        30.89 o
 -15   3   7          2.47          9.58        24.44 o
 -13   3   7       1469.83       1856.61        22.46 o
 -11   3   7          1.39          6.56        17.99 o
  -9   3   7          5.93         32.27        21.13 o
  -7   3   7       4517.86       4581.24        51.13 o
  -5   3   7       1140.18       1266.35        24.76 o
  -3   3   7       1736.71       1780.43        23.36 o
  -1   3   7        147.71        196.48        20.90 o
   1   3   7       1213.51       1139.17        25.77 o
   3   3   7        299.31        257.54        21.01 o
   5   3   7        197.16        181.07        24.15 o
   7   3   7        666.64        708.41        25.48 o
   9   3   7          4.26         -4.76        22.94 o
  11   3   7        174.34        190.88        22.93 o
  13   3   7         32.61         63.46        24.94 o
  15   3   7        403.12        387.66        27.33 o
  17   3   7        103.19        133.04        37.28 o
 -28   4   7         35.79         85.22        30.69 o
 -26   4   7         45.08         71.76        26.01 o
 -24   4   7          1.72          7.99        22.49 o
 -22   4   7       6320.82       5881.78       191.62 o
 -20   4   7        564.46        529.99        25.25 o
 -18   4   7         36.19         26.81        26.29 o
 -16   4   7       4502.63       4525.97        63.19 o
 -14   4   7       1346.33       1235.42        27.29 o
 -12   4   7        342.20        331.51        29.57 o
 -10   4   7        545.67        494.96        20.26 o
  -8   4   7       1332.89       1480.16        23.90 o
  -6   4   7         19.32         35.60        20.69 o
  -4   4   7        148.12        131.58        18.22 o
  -2   4   7       1897.22       1762.36        34.62 o
   0   4   7       6190.82       6575.25       176.45 o
   2   4   7        967.37        916.38        35.34 o
   4   4   7         75.34        102.46        25.55 o
   6   4   7       1697.36       1732.64        55.13 o
   8   4   7       1474.37       1432.54        26.82 o
  10   4   7       1831.92       1915.46        47.36 o
  12   4   7          0.59         19.18        31.63 o
  14   4   7          8.02         18.56        29.16 o
  16   4   7        435.02        396.36        40.26 o
 -27   5   7        524.14        514.66        28.11 o
 -25   5   7         11.01         33.28        22.25 o
 -23   5   7        128.99        176.15        26.08 o
 -21   5   7         23.46          5.64        22.38 o
 -19   5   7         87.97        101.82        23.19 o
 -17   5   7        452.81        447.77        24.96 o
 -15   5   7       1123.67       1153.43        29.57 o
 -13   5   7       1752.99       1739.36        28.04 o
 -11   5   7       2273.88       2132.70        58.46 o
  -9   5   7       1897.20       1710.94        39.10 o
  -7   5   7         56.91        104.67        24.63 o
  -5   5   7       1680.27       1687.38        24.65 o
  -3   5   7       2792.51       2908.91        50.91 o
  -1   5   7          3.50         21.28        35.74 o
   1   5   7       5011.33       4904.63       139.95 o
   3   5   7         58.04         70.10        21.01 o
   5   5   7         29.36         67.36        22.62 o
   7   5   7        181.61        184.34        23.64 o
   9   5   7         74.92         99.28        25.68 o
  11   5   7        338.16        361.99        28.88 o
  13   5   7          2.87         32.38        82.12 o
  15   5   7          3.11         11.06        25.67 o
 -26   6   7         58.64         87.31        22.95 o
 -24   6   7         18.19         14.49        20.60 o
 -22   6   7        256.17        283.32        20.57 o
 -20   6   7          5.43         21.60        25.06 o
 -18   6   7         86.50        138.30        29.65 o
 -16   6   7         32.40         53.02        26.28 o
 -14   6   7        153.96        153.77        23.40 o
 -12   6   7       2337.14       2290.14        34.80 o
 -10   6   7         27.86          3.47        23.53 o
  -8   6   7        802.77        701.78        31.76 o
  -6   6   7          4.19          3.54        25.92 o
  -4   6   7       1283.72       1364.78        32.63 o
  -2   6   7        497.22        538.87        24.76 o
   0   6   7       4740.42       4947.86       146.25 o
   2   6   7        154.10        168.42        25.96 o
   4   6   7        519.23        465.62        23.69 o
   6   6   7        924.99        839.98        66.87 o
   8   6   7        907.56        933.12        24.61 o
  10   6   7       1128.57       1223.16        66.57 o
  12   6   7        177.57        191.91        35.77 o
  14   6   7         26.10         13.50        25.82 o
 -25   7   7          1.86         19.70        21.37 o
 -23   7   7          4.09         10.33        20.99 o
 -21   7   7         21.14         33.67        20.06 o
 -19   7   7       1038.75       1110.36        50.03 o
 -17   7   7       1033.64        982.41        31.57 o
 -15   7   7        132.58        134.52        29.92 o
 -13   7   7       1080.02       1129.96        25.95 o
 -11   7   7       2029.63       1831.13        71.45 o
  -9   7   7        639.58        636.05        29.83 o
  -7   7   7          3.69         45.22        26.19 o
  -5   7   7       1687.33       1576.18        29.46 o
  -3   7   7        128.52        125.95        25.85 o
  -1   7   7        454.85        456.63        30.44 o
   1   7   7       2285.11       2009.40        40.07 o
   3   7   7          0.89         23.04        22.87 o
   5   7   7        564.46        537.54        23.61 o
   7   7   7        100.32        115.06        26.88 o
   9   7   7         89.37        108.24        24.10 o
  11   7   7        106.95        126.64        29.67 o
  13   7   7        214.78        244.76        60.19 o
 -24   8   7         73.81         55.90        20.92 o
 -22   8   7         19.66         37.92        23.03 o
 -20   8   7         88.94        107.22        26.31 o
 -18   8   7         63.51         92.09        18.59 o
 -16   8   7        587.21        534.43        21.99 o
 -14   8   7        530.05        512.48        18.27 o
 -12   8   7       2444.05       2215.41        67.51 o
 -10   8   7       1441.72       1301.69        62.53 o
  -8   8   7          7.47         36.21        29.21 o
  -6   8   7         39.62         44.10        47.62 o
  -4   8   7       2165.13       2188.39        53.88 o
  -2   8   7       2712.06       2437.00        31.07 o
   0   8   7       3034.19       3111.03       167.22 o
   2   8   7         17.84         26.22        18.32 o
   4   8   7        449.79        449.00        21.06 o
   6   8   7        348.33        346.60        26.22 o
   8   8   7         11.19         56.00        28.14 o
  10   8   7        165.38        161.16        29.50 o
  12   8   7         33.77         57.73        26.52 o
 -21   9   7         97.92        101.76        19.47 o
 -19   9   7        143.38        190.23        22.94 o
 -17   9   7         13.40         31.17        23.34 o
 -15   9   7         46.02         33.47        22.38 o
 -13   9   7          0.13         13.22        20.52 o
 -11   9   7        170.18        161.31        20.12 o
  -9   9   7        492.19        470.31        19.68 o
  -7   9   7         67.12         91.99        18.74 o
  -5   9   7        227.95        236.21        18.93 o
  -3   9   7         31.21         40.10        21.82 o
  -1   9   7        504.24        562.86        30.49 o
   1   9   7          8.35         39.17        22.54 o
   3   9   7        549.39        511.97        24.76 o
   5   9   7         59.52         53.02        20.17 o
   7   9   7          0.67         -6.03        22.27 o
   9   9   7         46.88         49.03        26.92 o
  11   9   7        121.27        178.61        26.82 o
 -20  10   7        118.83        124.38        24.08 o
 -18  10   7        232.61        243.41        20.52 o
 -16  10   7         27.10         35.91        22.75 o
 -14  10   7         39.62         45.03        24.00 o
 -12  10   7         46.04         57.32        22.65 o
 -10  10   7        125.13        137.91        19.23 o
  -8  10   7         38.76         61.36        24.68 o
  -6  10   7         34.77         69.03        24.56 o
  -4  10   7        707.26        725.07        26.27 o
  -2  10   7        640.42        674.68        22.05 o
   0  10   7         62.32         48.53        20.19 o
   2  10   7          3.43         16.34        20.31 o
   4  10   7        591.95        533.76        23.45 o
   6  10   7         19.02         33.77        22.42 o
   8  10   7          9.80          6.42        25.36 o
 -15  11   7        347.61        387.31        24.72 o
 -13  11   7        271.68        293.69        28.95 o
 -11  11   7        622.85        643.22        21.10 o
  -9  11   7        314.38        304.67        28.45 o
  -7  11   7         55.09         38.47        19.49 o
  -5  11   7        181.58        180.02        23.38 o
  -3  11   7         26.26         86.00        21.00 o
  -1  11   7         53.60         87.99        22.92 o
   1  11   7         41.71         56.72        19.93 o
   3  11   7         10.31         28.93        29.07 o
   5  11   7         31.39         53.64        21.80 o
 -10  12   7        542.47        562.88        31.49 o
  -8  12   7        110.69        122.18        24.71 o
  -6  12   7        202.86        222.69        24.48 o
  -4  12   7        746.78        799.13        39.11 o
  -2  12   7         34.15         32.44        23.68 o
 -30   0   8        544.58        678.73        57.01 o
 -28   0   8         80.92         -2.04        53.65 o
 -26   0   8        662.76        658.10        40.47 o
 -24   0   8         36.94         44.52        36.18 o
 -22   0   8        685.90        566.25        32.28 o
 -20   0   8          7.27         -0.47        37.75 o
 -18   0   8       3353.39       3154.86        61.86 o
 -16   0   8       3050.04       3016.53        49.18 o
 -14   0   8          4.09          2.34        29.51 o
 -12   0   8       2798.55       2761.46        39.02 o
 -10   0   8        471.73        625.38        29.11 o
  -8   0   8        583.81        684.29        29.97 o
  -6   0   8       4078.39       3804.12        40.83 o
  -4   0   8       2528.62       2476.37        72.26 o
  -2   0   8       1094.01       1179.08        30.65 o
   0   0   8         69.63         40.54        29.67 o
   2   0   8       4945.83       4900.60       147.31 o
   4   0   8        537.39        507.21        28.46 o
   6   0   8       1011.16       1049.64        40.15 o
   8   0   8         72.30        156.03        54.70 o
  10   0   8       3084.80       2723.36        65.80 o
  12   0   8       1307.98       1308.57       154.57 o
  14   0   8         13.34         33.88        36.24 o
  16   0   8         25.89         46.84        36.70 o
 -29   1   8         32.93         26.08        30.95 o
 -27   1   8         23.08        -18.28        30.60 o
 -25   1   8        913.20        871.15        32.77 o
 -23   1   8        243.51        268.50        23.79 o
 -21   1   8       1324.29       1492.96        38.67 o
 -19   1   8         48.22         57.47        21.01 o
 -17   1   8         90.84        133.82        23.59 o
 -15   1   8       1285.76       1248.15        23.81 o
 -13   1   8        261.36        277.30        19.72 o
 -11   1   8        373.87        358.29        19.89 o
  -9   1   8       1774.47       1837.54        26.63 o
  -7   1   8       6275.40       6254.08        34.80 o
  -5   1   8       1875.93       1720.84        23.57 o
  -3   1   8        830.16        858.41        25.53 o
  -1   1   8        321.19        301.62        20.24 o
   1   1   8        408.98        323.49        20.42 o
   3   1   8         67.31         71.24        21.99 o
   5   1   8        156.18        196.94        27.13 o
   7   1   8        150.87        148.85        26.89 o
   9   1   8       1298.38       1302.39        38.29 o
  11   1   8          1.51         32.42        25.14 o
  13   1   8         35.32         51.15        29.64 o
  15   1   8         19.57         18.97        30.51 o
  17   1   8          0.68         10.26        31.33 o
 -30   2   8        153.89        170.10        28.81 o
 -28   2   8         17.03          1.88        31.00 o
 -26   2   8        173.87        144.12        31.03 o
 -24   2   8       1353.64       1323.91        24.21 o
 -22   2   8        109.82        117.11        25.91 o
 -20   2   8       2204.50       1899.79        68.33 o
 -18   2   8       2369.88       2468.45        55.58 o
 -16   2   8        185.55        209.24        23.62 o
 -14   2   8       2788.79       2702.10        45.70 o
 -12   2   8        291.10        311.17        20.49 o
 -10   2   8       1910.73       1932.77        27.64 o
  -8   2   8          0.94        -12.11        23.57 o
  -6   2   8       1398.82       1382.58        25.12 o
  -4   2   8        229.56        265.55        24.29 o
  -2   2   8        156.53        152.45        21.19 o
   0   2   8         11.70         13.53        19.21 o
   2   2   8        245.68        237.39        24.25 o
   4   2   8        119.75        168.64        27.03 o
   6   2   8       1210.98       1173.32        26.30 o
   8   2   8          0.23          4.19        22.96 o
  10   2   8         28.72         40.48        18.66 o
  12   2   8       1817.92       1807.08        70.30 o
  14   2   8         76.65         53.91        21.81 o
  16   2   8         25.16         28.42        26.45 o
 -29   3   8        153.01        170.17        31.60 o
 -27   3   8        375.24        362.00        30.70 o
 -25   3   8        151.07        125.68        25.86 o
 -23   3   8       1972.24       1874.72        30.22 o
 -21   3   8       1874.99       1775.89        28.09 o
 -19   3   8       1094.42       1078.92        28.33 o
 -17   3   8         63.66         86.97        19.81 o
 -15   3   8         86.26        101.81        23.88 o
 -13   3   8         38.82         55.83        18.51 o
 -11   3   8        785.73        863.04        27.05 o
  -9   3   8       5260.21       5140.03        69.03 o
  -7   3   8         68.63         73.08        20.65 o
  -5   3   8        114.62        104.37        20.89 o
  -3   3   8       1617.86       1606.10        35.89 o
  -1   3   8         35.21         46.05        20.80 o
   1   3   8       2891.10       2922.21       103.35 o
   3   3   8          0.08         20.39        22.16 o
   5   3   8       6148.60       6004.85       131.71 o
   7   3   8        215.05        259.19        20.37 o
   9   3   8        934.27        868.63        27.30 o
  11   3   8        359.98        338.97        22.93 o
  13   3   8         25.89         49.16        25.56 o
  15   3   8        168.76        216.30        28.34 o
 -28   4   8          0.82         45.59        23.29 o
 -26   4   8        287.72        316.55        24.17 o
 -24   4   8         54.59         49.73        21.02 o
 -22   4   8        397.07        360.78        23.35 o
 -20   4   8         29.10         50.31        21.34 o
 -18   4   8        329.61        298.68        24.54 o
 -16   4   8         49.71         46.13        26.89 o
 -14   4   8        121.70        128.16        38.48 o
 -12   4   8       2427.33       2382.81        34.09 o
 -10   4   8        273.42        283.22        19.73 o
  -8   4   8        349.80        352.97        19.67 o
  -6   4   8         11.43         14.66        17.76 o
  -4   4   8         20.91         42.52        21.41 o
  -2   4   8         12.46         22.48        20.68 o
   0   4   8       1472.40       1463.03        29.47 o
   2   4   8       1316.41       1292.62        36.79 o
   4   4   8        608.84        623.42        26.96 o
   6   4   8        130.99        161.22        23.12 o
   8   4   8        554.64        592.10        22.10 o
  10   4   8         24.74        -13.98        25.80 o
  12   4   8        132.27        130.39        24.47 o
  14   4   8        102.32        125.56        26.01 o
  16   4   8        104.40        148.13        31.77 o
 -27   5   8        265.93        281.25        22.38 o
 -25   5   8        246.44        315.24        23.93 o
 -23   5   8         30.77         25.49        20.91 o
 -21   5   8       1560.44       1373.50        26.81 o
 -19   5   8        241.24        267.59        26.22 o
 -17   5   8         39.14         67.06        26.45 o
 -15   5   8       1893.53       1835.24        26.60 o
 -13   5   8       1277.54       1349.78        30.86 o
 -11   5   8        566.11        535.98        23.37 o
  -9   5   8        542.43        576.26        19.87 o
  -7   5   8        704.25        669.81        22.61 o
  -5   5   8         38.73         44.05        18.69 o
  -3   5   8         92.76         83.51        19.83 o
  -1   5   8       1412.89       1479.51        29.59 o
   1   5   8       4826.91       4781.44       156.21 o
   3   5   8       1024.64        998.50        27.94 o
   5   5   8        120.90        118.32        22.70 o
   7   5   8        489.60        486.06        23.66 o
   9   5   8       1717.66       1776.49        80.13 o
  11   5   8         16.20         16.52        25.01 o
  13   5   8        203.73        255.93        30.73 o
  15   5   8         78.04        106.93        27.88 o
 -26   6   8         51.97         76.67        26.50 o
 -24   6   8         60.59         94.82        22.72 o
 -22   6   8         26.97         44.24        25.08 o
 -20   6   8        137.72        154.64        28.69 o
 -18   6   8       2187.55       2067.48        50.97 o
 -16   6   8         70.88         78.31        26.02 o
 -14   6   8          3.31         17.62        34.00 o
 -12   6   8       3018.94       3052.91        94.23 o
 -10   6   8         89.01        140.86        27.43 o
  -8   6   8          0.82         43.00        30.09 o
  -6   6   8        160.76        169.48        24.03 o
  -4   6   8        118.82         99.34        21.65 o
  -2   6   8        441.72        480.22        30.48 o
   0   6   8       3288.40       3204.96       160.21 o
   2   6   8       3030.82       2910.93       168.33 o
   4   6   8          0.07         10.36        21.81 o
   6   6   8          0.11         11.90        27.25 o
   8   6   8        106.58        124.60        30.64 o
  10   6   8        757.88        881.36        31.56 o
  12   6   8          8.72         32.92        43.11 o
  14   6   8         64.00         73.38        38.37 o
 -25   7   8          8.29         22.20        23.72 o
 -23   7   8        250.68        192.45        22.27 o
 -21   7   8         90.28        100.38        23.27 o
 -19   7   8        134.85        125.59        24.85 o
 -17   7   8        179.54        183.58        28.97 o
 -15   7   8         30.82         42.73        27.42 o
 -13   7   8         66.71         70.34        29.77 o
 -11   7   8         96.05        111.77        23.78 o
  -9   7   8        112.46         85.49        23.62 o
  -7   7   8       1652.44       1680.92        33.34 o
  -5   7   8        630.67        641.44        27.60 o
  -3   7   8       2338.54       2271.18        73.84 o
  -1   7   8        762.46        709.69        31.18 o
   1   7   8       1106.27       1065.08        29.90 o
   3   7   8         16.14         22.33        24.10 o
   5   7   8        125.66        143.46        28.49 o
   7   7   8        582.96        602.09        23.28 o
   9   7   8        315.66        368.83        62.95 o
  11   7   8         62.62        125.90        29.45 o
 -24   8   8        201.93        289.60        22.23 o
 -22   8   8          7.66        -20.46        20.93 o
 -20   8   8        223.04        286.31        22.53 o
 -18   8   8          0.84          0.37        20.08 o
 -16   8   8          9.97         87.78        32.31 o
 -14   8   8        128.08        145.28        22.54 o
 -12   8   8       2310.08       2113.83        84.18 o
 -10   8   8         70.78         56.49        20.91 o
  -8   8   8        437.96        360.55        36.09 o
  -6   8   8        398.39        450.13        50.21 o
  -4   8   8          1.41         35.82        31.16 o
  -2   8   8        223.06        204.11        25.14 o
   0   8   8       1295.43       1245.09        55.44 o
   2   8   8         68.11         52.20        28.77 o
   4   8   8       1227.44       1169.85        51.07 o
   6   8   8        619.54        606.03        24.35 o
   8   8   8          1.36        -16.92        30.93 o
  10   8   8         11.92         24.36        29.53 o
 -21   9   8         27.57         41.65        19.43 o
 -19   9   8         36.09         28.61        19.42 o
 -17   9   8          8.01         30.20        18.94 o
 -15   9   8        298.44        274.22        21.10 o
 -13   9   8         54.83         48.98        18.97 o
 -11   9   8       2571.16       2576.33        81.69 o
  -9   9   8        644.23        713.98        31.64 o
  -7   9   8        170.83        165.36        22.39 o
  -5   9   8         18.89         -5.31        22.50 o
  -3   9   8       1081.59       1086.13        29.61 o
  -1   9   8        158.71        144.01        20.25 o
   1   9   8         17.98         52.69        19.86 o
   3   9   8          0.82         41.98        22.20 o
   5   9   8          7.52         -3.67        23.08 o
   7   9   8          0.19         12.43        29.31 o
   9   9   8         72.73         54.04        56.02 o
 -18  10   8          4.46         34.37        24.01 o
 -16  10   8        298.18        337.10        23.67 o
 -14  10   8         10.12         25.31        19.59 o
 -12  10   8        470.96        534.51        26.18 o
 -10  10   8        536.53        613.59        26.40 o
  -8  10   8          0.92         24.51        20.79 o
  -6  10   8        468.99        453.36        23.58 o
  -4  10   8         29.92         18.56        20.93 o
  -2  10   8        176.23        143.30        25.43 o
   0  10   8        177.61        201.25        21.32 o
   2  10   8        529.62        617.91        26.50 o
   4  10   8        465.85        470.56        38.22 o
   6  10   8        171.61        156.00        22.76 o
 -15  11   8         79.95        119.32        29.29 o
 -13  11   8         63.70         90.88        24.06 o
 -11  11   8       1034.17       1112.49        49.06 o
  -9  11   8        183.31        168.90        21.82 o
  -7  11   8        105.26        149.18        21.53 o
  -5  11   8          6.87         31.68        26.90 o
  -3  11   8        151.58        184.16        30.10 o
  -1  11   8         44.85         58.01        23.34 o
   1  11   8        142.07        145.30        20.57 o
 -29   1   9         27.04         38.98        30.63 o
 -27   1   9        184.94        164.13        30.82 o
 -25   1   9         21.20         35.29        22.72 o
 -23   1   9       4334.05       4196.84        56.76 o
 -21   1   9       1734.57       1678.14        59.73 o
 -19   1   9        477.94        459.93        25.01 o
 -17   1   9       1296.55       1363.92        24.82 o
 -15   1   9         58.60         51.05        23.12 o
 -13   1   9       1109.76       1125.40        23.52 o
 -11   1   9        727.92        718.49        32.92 o
  -9   1   9         19.62         15.32        19.47 o
  -7   1   9        109.36        124.23        19.93 o
  -5   1   9        706.78        720.22        29.85 o
  -3   1   9        208.59        210.37        23.58 o
  -1   1   9        563.71        537.52        20.07 o
   1   1   9         35.55         34.17        22.34 o
   3   1   9       1506.05       1493.75        44.34 o
   5   1   9         34.97         54.14        26.93 o
   7   1   9          5.20         37.88        23.56 o
   9   1   9         86.75        120.58        20.75 o
  11   1   9       1649.06       1631.91        66.83 o
  13   1   9       2992.10       3062.34       207.51 o
  15   1   9         66.04         45.75        30.91 o
 -30   2   9         43.93         82.59        31.61 o
 -28   2   9         34.60         43.64        30.73 o
 -26   2   9        388.60        382.27        24.58 o
 -24   2   9        400.22        399.69        34.54 o
 -22   2   9        467.37        360.20        35.53 o
 -20   2   9        500.84        547.12        23.08 o
 -18   2   9        377.78        405.85        22.30 o
 -16   2   9       3361.96       3466.48        60.79 o
 -14   2   9        846.46        783.08        19.94 o
 -12   2   9          0.20         -6.31        20.64 o
 -10   2   9       1484.65       1515.51        23.09 o
  -8   2   9        676.78        643.16        19.93 o
  -6   2   9        467.01        398.89        21.78 o
  -4   2   9        154.18        135.94        24.26 o
  -2   2   9        609.62        596.27        24.45 o
   0   2   9          0.01          2.66        21.52 o
   2   2   9       1772.80       1823.11        53.15 o
   4   2   9         36.47         38.31        24.47 o
   6   2   9        192.97        249.32        22.22 o
   8   2   9        149.94        147.15        23.12 o
  10   2   9       1141.27       1062.69        43.84 o
  12   2   9        139.89        143.95        23.69 o
  14   2   9        113.14        142.72        26.72 o
 -29   3   9         10.11          6.97        31.34 o
 -27   3   9          1.85         10.66        21.62 o
 -25   3   9         17.92         25.29        23.46 o
 -23   3   9         99.80         73.23        25.39 o
 -21   3   9        958.86        863.95        23.57 o
 -19   3   9         11.50         44.46        20.04 o
 -17   3   9       1115.60       1098.20        25.84 o
 -15   3   9       2529.94       2584.28        26.49 o
 -13   3   9       2685.27       2709.24        30.32 o
 -11   3   9        218.16        245.95        26.46 o
  -9   3   9       1735.31       1714.29        44.58 o
  -7   3   9        956.02        866.99        24.02 o
  -5   3   9        594.06        576.14        28.62 o
  -3   3   9        992.41       1024.77        24.17 o
  -1   3   9         86.19         98.87        19.62 o
   1   3   9          5.58          1.87        23.16 o
   3   3   9         35.25         48.79        24.04 o
   5   3   9         50.02         56.70        21.51 o
   7   3   9         89.72        110.57        21.05 o
   9   3   9         17.65         15.50        22.43 o
  11   3   9        587.18        655.81        27.14 o
  13   3   9        182.31        193.00        24.63 o
  15   3   9         17.50         13.47        25.68 o
 -28   4   9        177.48        193.71        31.19 o
 -26   4   9         51.56         84.52        23.88 o
 -24   4   9          0.00          6.59        25.73 o
 -22   4   9        227.04        179.13        30.56 o
 -20   4   9        386.84        415.92        27.24 o
 -18   4   9        674.34        722.67        25.65 o
 -16   4   9         15.69         34.98        26.37 o
 -14   4   9       1721.51       1668.17        21.97 o
 -12   4   9       3861.34       3709.83        53.89 o
 -10   4   9         56.25         76.95        20.87 o
  -8   4   9         69.70         70.57        18.25 o
  -6   4   9        203.27        192.80        19.08 o
  -4   4   9       3470.48       3262.24        54.54 o
  -2   4   9          2.23         -7.80        20.98 o
   0   4   9       1394.67       1485.63        54.06 o
   2   4   9        344.17        342.46        20.45 o
   4   4   9         25.97         58.33        22.92 o
   6   4   9       1510.03       1424.98        30.20 o
   8   4   9          6.30         31.06        19.59 o
  10   4   9        654.07        658.86        24.61 o
  12   4   9        265.94        298.77        28.31 o
  14   4   9        339.68        404.84        33.18 o
 -27   5   9        177.58        160.90        30.88 o
 -25   5   9         19.69         36.69        25.88 o
 -23   5   9        377.47        397.24        26.16 o
 -21   5   9        269.51        336.69        42.82 o
 -19   5   9        430.13        435.70        24.02 o
 -17   5   9        131.31        108.81        28.79 o
 -15   5   9         93.57        127.79        22.11 o
 -13   5   9        295.67        343.44        33.86 o
 -11   5   9        551.59        543.99        22.54 o
  -9   5   9       1246.08       1183.80        28.88 o
  -7   5   9          2.33         53.09        21.46 o
  -5   5   9        162.11        188.72        21.04 o
  -3   5   9        825.16        820.54        25.17 o
  -1   5   9        320.87        349.99        26.73 o
   1   5   9       6696.24       6358.89       130.96 o
   3   5   9          2.27         17.26        20.66 o
   5   5   9        872.12        890.72        48.59 o
   7   5   9         47.60         61.67        22.07 o
   9   5   9        179.34        203.71        21.25 o
  11   5   9        196.58        222.57        25.28 o
  13   5   9         46.88         72.01        30.31 o
 -26   6   9         90.23        103.89        24.20 o
 -24   6   9         59.63          1.81        32.65 o
 -22   6   9        561.83        570.82        26.74 o
 -20   6   9        322.81        278.61        21.34 o
 -18   6   9         53.15         75.59        20.33 o
 -16   6   9       1375.85       1338.77        26.48 o
 -14   6   9        214.18        150.49        23.84 o
 -12   6   9          0.13         34.27        23.82 o
 -10   6   9         92.56        166.11        23.94 o
  -8   6   9          0.20         22.53        23.15 o
  -6   6   9         69.86         78.54        23.46 o
  -4   6   9        384.79        354.70        32.67 o
  -2   6   9         93.51        100.04        20.22 o
   0   6   9        134.41        136.61        29.42 o
   2   6   9         37.34         51.81        18.79 o
   4   6   9        581.43        520.12        34.83 o
   6   6   9        124.18        126.42        24.73 o
   8   6   9        245.93        260.57        24.04 o
  10   6   9          0.04         48.41        29.95 o
  12   6   9         94.51        103.38        32.28 o
 -25   7   9          0.36         23.11        26.61 o
 -23   7   9          2.26         21.08        25.24 o
 -21   7   9         57.59         15.03        20.83 o
 -19   7   9        311.00        289.65        25.87 o
 -17   7   9         60.50         67.86        22.60 o
 -15   7   9        368.06        371.37        23.28 o
 -13   7   9         75.08         78.28        23.03 o
 -11   7   9       1300.58       1185.22        27.88 o
  -9   7   9        404.46        429.38        26.20 o
  -7   7   9        895.95        832.42        23.67 o
  -5   7   9        481.07        511.13        30.85 o
  -3   7   9        802.16        852.92        38.57 o
  -1   7   9        131.52        125.40        24.18 o
   1   7   9       5027.37       4715.24       212.01 o
   3   7   9        250.18        248.01        23.30 o
   5   7   9        630.39        625.77        30.04 o
   7   7   9         21.97         57.03        31.36 o
   9   7   9         59.51         95.92        26.72 o
  11   7   9        170.53        218.24        27.43 o
 -24   8   9         98.08        102.14        22.01 o
 -22   8   9         11.66         25.71        20.49 o
 -20   8   9         64.67         62.32        23.16 o
 -18   8   9          2.85         28.91        25.01 o
 -16   8   9         29.94         61.46        47.22 o
 -14   8   9        214.89        223.55        25.68 o
 -12   8   9       1528.83       1316.50        31.95 o
 -10   8   9        460.40        458.43        26.94 o
  -8   8   9          2.41         -4.00        48.72 o
  -6   8   9          0.08         33.25        22.45 o
  -4   8   9        240.33        228.69        35.40 o
  -2   8   9        187.34        169.16        24.64 o
   0   8   9         82.95         65.53        28.78 o
   2   8   9        732.62        699.98        33.80 o
   4   8   9        559.78        501.30        22.24 o
   6   8   9        147.61        151.08        21.45 o
   8   8   9        185.68        173.02        26.30 o
 -21   9   9        619.12        663.46        27.39 o
 -19   9   9         76.77         88.18        21.34 o
 -17   9   9        380.54        370.71        23.37 o
 -15   9   9          4.99         -3.24        21.31 o
 -13   9   9         16.39        -19.03        30.15 o
 -11   9   9        255.13        240.19        36.29 o
  -9   9   9        622.52        655.98        37.33 o
  -7   9   9         48.09         93.55        29.03 o
  -5   9   9        141.80        161.54        22.41 o
  -3   9   9        101.18        129.42        32.56 o
  -1   9   9        601.47        559.52        21.89 o
   1   9   9         90.90        115.91        20.55 o
   3   9   9         34.00         14.14        20.33 o
   5   9   9         26.87         29.67        20.91 o
   7   9   9         31.16         79.22        24.22 o
 -18  10   9          0.98          1.21        26.29 o
 -16  10   9          6.98         44.38        24.72 o
 -14  10   9         19.03         26.87        20.89 o
 -12  10   9        403.46        379.31        24.08 o
 -10  10   9       2385.81       2426.60       121.81 o
  -8  10   9        300.97        297.13        25.32 o
  -6  10   9          0.31         39.97        24.79 o
  -4  10   9        129.61        140.70        21.54 o
  -2  10   9        303.57        321.41        25.07 o
   0  10   9         28.94         46.52        23.25 o
   2  10   9          2.88          5.42        20.99 o
   4  10   9        153.93        222.28        23.99 o
 -13  11   9          1.74         10.05        21.33 o
 -11  11   9          8.47          9.18        20.16 o
  -9  11   9        133.54        163.95        22.42 o
  -7  11   9        222.67        228.82        24.09 o
  -5  11   9         26.81         -9.26        23.67 o
  -3  11   9        192.33        213.14        20.66 o
  -1  11   9         16.14         12.41        20.33 o
 -30   0  10       1043.40       1209.91        59.33 o
 -28   0  10        113.31         74.27        37.43 o
 -26   0  10        123.84        128.29        30.91 o
 -24   0  10       2361.87       2367.67       111.73 o
 -22   0  10       7844.14       7628.28       191.88 o
 -20   0  10         33.78         74.60        25.74 o
 -18   0  10       2435.62       2359.33       110.02 o
 -16   0  10       3720.42       3779.39        45.51 o
 -14   0  10        220.83        212.91        31.32 o
 -12   0  10        346.59        315.84        31.71 o
 -10   0  10       1154.92       1201.98        30.52 o
  -8   0  10         99.68        102.49        27.46 o
  -6   0  10       6488.56       6509.05        52.01 o
  -4   0  10        876.61        804.88        33.24 o
  -2   0  10        250.26        270.20        59.60 o
   0   0  10        794.09        767.52        28.91 o
   2   0  10          8.63         77.35        38.11 o
   4   0  10        478.18        325.68        27.65 o
   6   0  10        690.52        678.15        53.67 o
   8   0  10       1164.43       1161.07        39.67 o
  10   0  10       1137.85       1042.88        45.01 o
  12   0  10       2575.97       2562.44        67.60 o
  14   0  10        328.67        284.97        39.79 o
 -29   1  10         74.35         69.37        31.66 o
 -27   1  10         44.82         48.69        53.90 o
 -25   1  10         25.11         67.55        33.25 o
 -23   1  10       2498.44       2479.05        68.72 o
 -21   1  10       1826.05       1704.51        25.87 o
 -19   1  10          3.72         11.09        37.00 o
 -17   1  10          3.74         32.21        34.01 o
 -15   1  10        347.54        364.78        24.04 o
 -13   1  10        319.63        315.85        22.35 o
 -11   1  10        212.89        213.61        20.65 o
  -9   1  10       1090.84       1152.89        23.85 o
  -7   1  10         98.47        133.06        21.41 o
  -5   1  10       3844.16       3936.52        41.97 o
  -3   1  10        138.48        162.12        22.07 o
  -1   1  10         51.22         31.06        24.62 o
   1   1  10         52.96         27.88        19.35 o
   3   1  10        547.34        617.29        25.47 o
   5   1  10        261.08        268.34        26.22 o
   7   1  10        330.97        332.38        26.51 o
   9   1  10         13.25         17.76        20.85 o
  11   1  10         45.59         64.27        23.58 o
  13   1  10         47.13         39.28        31.63 o
 -30   2  10        288.75        387.58        33.83 o
 -28   2  10        113.01         87.74        23.57 o
 -26   2  10        185.13        201.80        26.07 o
 -24   2  10          9.48        -13.91        25.49 o
 -22   2  10        859.84        689.35        24.32 o
 -20   2  10        100.86        109.11        19.59 o
 -18   2  10          1.79         22.67        21.92 o
 -16   2  10          0.95         19.18        21.41 o
 -14   2  10        289.59        332.30        19.21 o
 -12   2  10       1025.77       1059.32        23.77 o
 -10   2  10       1059.82       1026.30        23.58 o
  -8   2  10        268.05        292.55        22.06 o
  -6   2  10        476.63        443.82        24.43 o
  -4   2  10        612.38        602.10        21.07 o
  -2   2  10        492.25        538.17        26.51 o
   0   2  10       2331.11       2181.65        47.33 o
   2   2  10        202.10        259.71        22.11 o
   4   2  10       1375.71       1434.29        47.01 o
   6   2  10        385.32        378.74        21.78 o
   8   2  10         25.28         37.31        22.73 o
  10   2  10        332.52        369.99        23.82 o
  12   2  10       1346.39       1230.72        62.50 o
 -29   3  10         18.55         22.02        29.45 o
 -27   3  10        316.15        286.55        22.56 o
 -25   3  10        392.61        407.29        28.08 o
 -23   3  10        762.78        741.56        24.26 o
 -21   3  10        528.42        469.89        26.36 o
 -19   3  10        437.25        459.10        31.27 o
 -17   3  10        929.84        913.07        22.05 o
 -15   3  10       1226.80       1224.83        24.23 o
 -13   3  10          8.64         14.13        21.32 o
 -11   3  10         70.99         64.09        21.05 o
  -9   3  10        995.92        967.58        23.52 o
  -7   3  10        567.58        532.17        37.90 o
  -5   3  10          0.09         -2.36        20.17 o
  -3   3  10         18.66          1.33        19.65 o
  -1   3  10        159.87        237.01        22.99 o
   1   3  10       1385.09       1351.87        30.39 o
   3   3  10        855.32        808.70        32.01 o
   5   3  10       1236.77       1141.85        22.03 o
   7   3  10        124.26        185.60        23.16 o
   9   3  10         14.30         33.97        22.68 o
  11   3  10         12.45        -12.11        26.14 o
  13   3  10        626.53        715.28        26.95 o
 -28   4  10        289.03        298.83        30.80 o
 -26   4  10        155.48        180.17        24.03 o
 -24   4  10         61.32        108.47        23.26 o
 -22   4  10         39.12         30.36        25.16 o
 -20   4  10        727.51        613.14        24.16 o
 -18   4  10         59.93         61.65        19.74 o
 -16   4  10        603.71        578.13        23.18 o
 -14   4  10        131.09        136.08        18.77 o
 -12   4  10       1870.61       1824.72        22.02 o
 -10   4  10        596.75        660.72        20.10 o
  -8   4  10        386.62        432.70        24.35 o
  -6   4  10        191.85        202.86        21.88 o
  -4   4  10         88.38        121.59        21.57 o
  -2   4  10        572.73        584.22        26.13 o
   0   4  10        140.81         88.15        21.77 o
   2   4  10       1353.76       1351.26        38.59 o
   4   4  10        210.12        221.02        22.37 o
   6   4  10        225.78        214.86        22.82 o
   8   4  10         35.41         60.74        25.57 o
  10   4  10        134.06         98.69        22.28 o
  12   4  10          1.13         17.80        25.66 o
 -27   5  10        327.80        276.08        31.63 o
 -25   5  10        280.88        281.59        26.19 o
 -23   5  10        132.72        170.35        21.65 o
 -21   5  10       1734.65       1557.30        43.41 o
 -19   5  10        806.39        828.29        27.11 o
 -17   5  10        335.32        325.76        23.33 o
 -15   5  10        303.60        334.35        24.53 o
 -13   5  10        310.85        406.66        26.61 o
 -11   5  10       3812.35       3603.16        70.08 o
  -9   5  10        884.70        856.39        21.34 o
  -7   5  10       1762.69       1699.64        65.49 o
  -5   5  10       1015.16       1048.62        42.98 o
  -3   5  10        314.13        292.25        24.06 o
  -1   5  10       1380.38       1363.39        57.39 o
   1   5  10        830.09        801.87        33.29 o
   3   5  10         29.38         24.60        20.17 o
   5   5  10       1024.48        879.46        24.36 o
   7   5  10        162.38        204.90        23.22 o
   9   5  10        178.79        202.94        24.64 o
  11   5  10         46.81         76.96        33.67 o
 -26   6  10         55.77         96.57        23.91 o
 -24   6  10         74.59        128.31        26.45 o
 -22   6  10          7.46         11.24        37.49 o
 -20   6  10        274.99        275.89        25.93 o
 -18   6  10         12.69         33.38        22.72 o
 -16   6  10        518.47        443.43        32.54 o
 -14   6  10        297.47        226.83        23.41 o
 -12   6  10       1523.49       1407.64        26.89 o
 -10   6  10        226.48        239.66        23.40 o
  -8   6  10        364.54        295.53        22.02 o
  -6   6  10       1614.99       1496.88        54.94 o
  -4   6  10         13.22         77.07        23.11 o
  -2   6  10        354.68        330.02        24.89 o
   0   6  10       2425.89       2452.56        78.03 o
   2   6  10        576.23        557.17        23.08 o
   4   6  10        640.61        579.22        25.74 o
   6   6  10        725.48        716.77        24.99 o
   8   6  10        220.29        216.85        30.52 o
  10   6  10         71.94        119.12        37.69 o
 -25   7  10         76.04        103.80        23.98 o
 -23   7  10        376.60        440.96        26.43 o
 -21   7  10        974.02        870.61        28.26 o
 -19   7  10        670.32        625.54        27.31 o
 -17   7  10        286.93        286.31        23.71 o
 -15   7  10         19.58         15.58        20.54 o
 -13   7  10       1170.22       1265.98        35.85 o
 -11   7  10        368.10        347.81        25.93 o
  -9   7  10        148.41        154.53        25.33 o
  -7   7  10        813.52        735.50        27.02 o
  -5   7  10          1.38         20.95        24.50 o
  -3   7  10          0.09         16.37        28.33 o
  -1   7  10         68.61        118.35        28.48 o
   1   7  10          7.36         -9.94        21.84 o
   3   7  10        124.24        113.23        22.27 o
   5   7  10        410.85        380.40        37.49 o
   7   7  10          4.24         -6.18        23.58 o
   9   7  10         83.89         52.92        30.78 o
 -22   8  10        308.14        292.83        27.30 o
 -20   8  10          0.00          5.85        26.43 o
 -18   8  10       1081.85       1113.20        24.32 o
 -16   8  10         40.95         70.36        26.26 o
 -14   8  10         64.42        105.95        25.36 o
 -12   8  10         68.13         45.91        24.83 o
 -10   8  10        679.20        663.43        23.99 o
  -8   8  10       1199.19       1198.60        36.69 o
  -6   8  10          8.65        -22.36        26.20 o
  -4   8  10         28.58         46.65        28.66 o
  -2   8  10        703.22        699.33        25.83 o
   0   8  10        230.19        252.89        37.47 o
   2   8  10         76.45         81.37        22.10 o
   4   8  10        210.63        212.75        25.80 o
   6   8  10         36.44         84.99        34.99 o
 -21   9  10          8.76         27.48        24.28 o
 -19   9  10          3.42         20.03        41.99 o
 -17   9  10         95.47        116.95        26.33 o
 -15   9  10         45.84         60.90        21.37 o
 -13   9  10         81.74         82.72        21.18 o
 -11   9  10        865.01        844.23        32.41 o
  -9   9  10         42.97         68.68        23.66 o
  -7   9  10         12.50         47.36        45.05 o
  -5   9  10        157.25        157.00        25.50 o
  -3   9  10          1.66         14.61        20.86 o
  -1   9  10         24.34         48.91        22.74 o
   1   9  10          6.63          9.21        21.13 o
   3   9  10        130.00        122.31        23.73 o
 -16  10  10         24.93         57.04        20.04 o
 -14  10  10         90.93         86.28        19.99 o
 -12  10  10          7.99         29.76        18.18 o
 -10  10  10        240.70        275.66        20.27 o
  -8  10  10        129.04        125.35        19.33 o
  -6  10  10          8.75          9.04        23.27 o
  -4  10  10        323.09        347.18        22.78 o
  -2  10  10          0.20         29.28        23.09 o
   0  10  10          0.86        -10.20        19.51 o
  -9  11  10         34.20         43.62        24.52 o
  -7  11  10        110.40        102.41        21.94 o
 -29   1  11         59.99         56.04        24.32 o
 -27   1  11         36.71        101.89        23.46 o
 -25   1  11        290.41        280.80        23.31 o
 -23   1  11        142.43        136.46        20.91 o
 -21   1  11        151.36        117.85        23.00 o
 -19   1  11       8006.35       7688.87       104.07 o
 -17   1  11       1436.40       1536.30        33.96 o
 -15   1  11        736.11        786.03        21.33 o
 -13   1  11       1635.36       1452.92        29.45 o
 -11   1  11       1549.67       1501.68        26.77 o
  -9   1  11       3429.46       3299.41        37.07 o
  -7   1  11        250.25        256.71        21.73 o
  -5   1  11         34.24         37.94        18.90 o
  -3   1  11        780.46        781.27        23.97 o
  -1   1  11        188.31        163.60        20.92 o
   1   1  11          8.33         15.53        21.35 o
   3   1  11        988.86        972.10        24.53 o
   5   1  11         18.93         24.46        24.69 o
   7   1  11         59.04         85.98        23.40 o
   9   1  11        113.77         87.00        26.19 o
  11   1  11        654.55        670.49        36.98 o
 -28   2  11          0.41        -15.42        26.70 o
 -26   2  11        171.09        189.89        24.00 o
 -24   2  11       1475.54       1532.10        32.23 o
 -22   2  11       1962.46       1836.74        21.66 o
 -20   2  11       1667.90       1665.04        28.73 o
 -18   2  11        167.30        151.19        18.66 o
 -16   2  11        162.30        116.49        21.48 o
 -14   2  11       1547.14       1550.59        24.66 o
 -12   2  11        143.17        191.78        24.01 o
 -10   2  11        130.26        155.75        25.33 o
  -8   2  11          4.37         27.94        18.68 o
  -6   2  11        974.98        982.29        23.58 o
  -4   2  11        794.97        771.29        25.94 o
  -2   2  11        259.96        237.56        24.52 o
   0   2  11        168.42        159.59        19.14 o
   2   2  11         55.30         72.97        23.02 o
   4   2  11         30.71         30.09        25.31 o
   6   2  11        311.99        317.17        33.25 o
   8   2  11         22.69         44.69        23.24 o
  10   2  11          5.68         27.35        26.17 o
 -29   3  11        189.42        234.70        27.53 o
 -27   3  11        135.54        185.84        23.97 o
 -25   3  11        363.90        381.32        22.06 o
 -23   3  11          0.39          6.56        25.62 o
 -21   3  11         19.03         94.63        22.11 o
 -19   3  11        243.80        267.63        21.15 o
 -17   3  11         36.35         69.06        21.75 o
 -15   3  11       2339.93       2329.62        56.40 o
 -13   3  11        398.46        452.43        34.50 o
 -11   3  11        752.85        828.89        21.75 o
  -9   3  11         19.52         44.87        21.41 o
  -7   3  11         27.26         35.90        28.34 o
  -5   3  11        127.58        153.59        20.73 o
  -3   3  11          7.20         32.23        21.46 o
  -1   3  11        157.44        197.35        20.62 o
   1   3  11        979.10        957.98        35.30 o
   3   3  11       2385.22       2355.93        72.87 o
   5   3  11        126.49        167.23        22.71 o
   7   3  11         13.77         35.07        23.18 o
   9   3  11        266.94        332.49        22.05 o
  11   3  11        105.62        144.22        26.11 o
 -28   4  11        528.51        529.12        31.30 o
 -26   4  11          7.45          2.89        27.72 o
 -24   4  11         71.28         99.07        26.46 o
 -22   4  11        722.85        593.54        26.81 o
 -20   4  11       2092.20       2015.55        27.15 o
 -18   4  11        108.96         86.38        21.97 o
 -16   4  11       1519.28       1464.64        23.01 o
 -14   4  11         76.60         73.30        23.42 o
 -12   4  11       1104.20       1042.85        25.36 o
 -10   4  11        166.03        193.43        33.90 o
  -8   4  11       2065.47       1875.95        28.84 o
  -6   4  11        330.51        312.35        20.90 o
  -4   4  11          9.64         35.46        21.85 o
  -2   4  11       3286.74       3169.31        79.16 o
   0   4  11        148.27        146.67        20.90 o
   2   4  11        248.97        305.72        25.84 o
   4   4  11          0.63         13.72        18.84 o
   6   4  11         12.50         -7.11        23.19 o
   8   4  11        240.33        221.22        24.15 o
  10   4  11         23.77         30.34        24.79 o
 -27   5  11        244.02        269.93        24.92 o
 -25   5  11          7.22         53.67        26.09 o
 -23   5  11          3.49        -16.58        29.55 o
 -21   5  11       1931.85       2023.26        29.64 o
 -19   5  11          2.80          7.61        20.42 o
 -17   5  11          0.12         19.17        21.87 o
 -15   5  11        103.98        104.04        17.89 o
 -13   5  11        694.97        576.06        24.26 o
 -11   5  11       1411.63       1253.89        38.11 o
  -9   5  11        133.37        157.75        31.37 o
  -7   5  11        491.83        465.72        19.33 o
  -5   5  11        928.20        844.68        31.16 o
  -3   5  11         14.15         29.37        17.83 o
  -1   5  11         69.35         89.19        22.41 o
   1   5  11       1435.98       1544.40        79.01 o
   3   5  11        155.53        149.83        22.85 o
   5   5  11        415.28        376.47        24.20 o
   7   5  11          0.00         -7.89        25.58 o
   9   5  11         98.91        115.37        24.15 o
 -26   6  11         57.00         56.81        23.97 o
 -24   6  11         95.19        126.04        26.60 o
 -22   6  11         67.04         69.11        25.54 o
 -20   6  11          0.84         44.55        21.91 o
 -18   6  11        273.03        259.59        21.00 o
 -16   6  11         98.55         96.64        22.84 o
 -14   6  11        408.28        393.03        23.49 o
 -12   6  11        332.59        271.97        26.17 o
 -10   6  11       1107.18       1125.91        26.94 o
  -8   6  11        114.21         96.09        18.84 o
  -6   6  11        738.23        703.00        27.63 o
  -4   6  11        104.37        105.45        22.20 o
  -2   6  11         34.10         67.47        19.05 o
   0   6  11         14.09         11.76        27.24 o
   2   6  11          0.02        -14.11        24.86 o
   4   6  11          0.44         10.52        20.95 o
   6   6  11        255.19        271.01        24.39 o
   8   6  11         53.67         61.11        42.25 o
 -23   7  11         53.80         44.40        26.54 o
 -21   7  11        417.38        471.45        22.41 o
 -19   7  11        261.06        246.33        21.60 o
 -17   7  11        223.89        217.26        32.94 o
 -15   7  11         38.60         16.02        22.80 o
 -13   7  11        304.05        268.74        26.90 o
 -11   7  11       1682.26       1579.28        32.66 o
  -9   7  11        286.05        296.67        24.97 o
  -7   7  11        202.73        215.03        23.20 o
  -5   7  11         32.10         30.94        30.64 o
  -3   7  11         46.62         43.55        25.02 o
  -1   7  11          0.61         88.24        27.83 o
   1   7  11        805.69        753.36        51.74 o
   3   7  11        274.91        247.01        23.53 o
   5   7  11        288.25        312.24        50.52 o
 -22   8  11         62.50        128.83        26.38 o
 -20   8  11          0.60         43.77        26.27 o
 -18   8  11        281.22        257.21        30.65 o
 -16   8  11        101.79        142.67        23.12 o
 -14   8  11        126.24        135.14        22.00 o
 -12   8  11         63.15        101.66        29.47 o
 -10   8  11        346.82        419.23        23.40 o
  -8   8  11        156.00        197.16        36.02 o
  -6   8  11        182.32        203.97        49.97 o
  -4   8  11         73.29        115.08        22.74 o
  -2   8  11         59.95         70.14        24.93 o
   0   8  11          2.94         20.21        25.24 o
   2   8  11         32.35         40.58        33.82 o
   4   8  11        365.56        373.96        24.46 o
 -19   9  11        553.08        574.53        47.87 o
 -17   9  11         18.98          7.54        33.93 o
 -15   9  11          3.07         18.43        26.39 o
 -13   9  11         17.88         -3.12        23.41 o
 -11   9  11         86.69        102.47        26.38 o
  -9   9  11          2.17         15.43        24.32 o
  -7   9  11        199.94        201.00        23.64 o
  -5   9  11          2.70         47.89        33.07 o
  -3   9  11        679.65        659.53        49.63 o
  -1   9  11        215.95        205.72        35.22 o
   1   9  11        966.81        830.63        36.11 o
 -14  10  11          2.29         34.88        30.61 o
 -12  10  11        172.50        202.31        25.18 o
 -10  10  11         75.63         92.60        26.52 o
  -8  10  11         41.22         54.74        30.75 o
  -6  10  11         39.57         22.87        24.11 o
  -4  10  11          0.46         26.45        21.69 o
 -28   0  12         24.41          0.88        30.73 o
 -26   0  12        205.63        168.31        37.62 o
 -24   0  12        672.78        675.73        37.67 o
 -22   0  12         34.02         90.65        35.37 o
 -20   0  12       1700.65       1618.01        29.81 o
 -18   0  12       6182.97       5865.29       110.42 o
 -16   0  12        809.48        710.90        55.45 o
 -14   0  12         13.33        -12.59        31.10 o
 -12   0  12        324.85        350.23        27.61 o
 -10   0  12       6556.47       6390.78        49.88 o
  -8   0  12       2354.53       2205.80        45.85 o
  -6   0  12        524.15        600.73        47.82 o
  -4   0  12       1516.48       1568.53        82.76 o
  -2   0  12       1369.29       1273.63        33.95 o
   0   0  12       2088.84       2202.39       107.51 o
   2   0  12        209.44        237.75        36.62 o
   4   0  12         20.81         45.97        39.50 o
   6   0  12        667.10        588.41        56.40 o
   8   0  12        239.74        224.42        31.58 o
  10   0  12          2.81         31.06        38.87 o
 -29   1  12         38.00         60.76        24.63 o
 -27   1  12         21.36         54.98        19.87 o
 -25   1  12        338.40        329.42        23.62 o
 -23   1  12        386.96        400.29        21.62 o
 -21   1  12         97.46        137.95        20.29 o
 -19   1  12          1.39         21.01        25.21 o
 -17   1  12          1.85         25.67        19.81 o
 -15   1  12          3.75         25.43        23.59 o
 -13   1  12        352.57        354.95        26.54 o
 -11   1  12          0.15        -28.38        23.11 o
  -9   1  12        229.92        261.65        23.96 o
  -7   1  12          3.53         -1.78        20.03 o
  -5   1  12       1212.68       1082.87        22.21 o
  -3   1  12        946.14        945.45        37.40 o
  -1   1  12         20.29         15.74        23.09 o
   1   1  12        102.75         92.41        17.88 o
   3   1  12        347.07        427.98        32.34 o
   5   1  12       1107.38       1162.90        28.35 o
   7   1  12         72.74        104.14        26.75 o
   9   1  12         86.90         82.19        27.10 o
 -28   2  12         23.00         54.59        27.02 o
 -26   2  12        448.58        433.42        22.28 o
 -24   2  12        216.48        208.23        22.99 o
 -22   2  12       1126.39       1123.59        24.56 o
 -20   2  12        192.77        207.21        18.74 o
 -18   2  12       1322.89       1201.76        23.38 o
 -16   2  12       1437.39       1371.87        22.63 o
 -14   2  12       2257.52       2047.71        26.33 o
 -12   2  12        100.78        194.47        49.26 o
 -10   2  12       2351.02       2283.25        42.49 o
  -8   2  12       1573.36       1614.05        37.15 o
  -6   2  12        179.15        218.11        22.15 o
  -4   2  12         44.74         48.37        21.63 o
  -2   2  12         99.45        138.00        21.03 o
   0   2  12        103.72         66.88        25.88 o
   2   2  12       2175.29       2110.57        67.69 o
   4   2  12         84.97        102.44        21.18 o
   6   2  12        481.60        497.18        27.63 o
   8   2  12         65.85         75.14        21.82 o
 -27   3  12        768.46        799.39        39.06 o
 -25   3  12         94.29        133.42        24.94 o
 -23   3  12          7.41         32.74        21.10 o
 -21   3  12         49.11         58.91        18.57 o
 -19   3  12       1128.83       1110.00        44.02 o
 -17   3  12       2411.92       2238.24        40.06 o
 -15   3  12        126.95        121.88        20.83 o
 -13   3  12       2660.32       2502.73        60.63 o
 -11   3  12          2.74         34.58        21.29 o
  -9   3  12         80.52         87.57        21.97 o
  -7   3  12       1881.53       1876.43        25.28 o
  -5   3  12       1433.12       1380.28        24.16 o
  -3   3  12        370.70        359.07        22.62 o
  -1   3  12         13.31          5.25        20.54 o
   1   3  12          9.64         20.14        32.82 o
   3   3  12          8.78          8.46        24.97 o
   5   3  12          5.30         27.01        21.33 o
   7   3  12         39.79         75.73        26.33 o
   9   3  12         50.77         50.32        20.58 o
 -28   4  12       1230.43       1294.18        47.00 o
 -26   4  12         18.41         64.69        21.73 o
 -24   4  12         35.34         41.50        28.99 o
 -22   4  12        176.68        227.02        22.84 o
 -20   4  12          9.31        -46.61        18.56 o
 -18   4  12        120.24         73.39        20.42 o
 -16   4  12          5.27          8.80        18.81 o
 -14   4  12        140.99        156.16        19.76 o
 -12   4  12         48.78         38.51        21.06 o
 -10   4  12        616.24        618.31        40.19 o
  -8   4  12        291.49        274.71        18.56 o
  -6   4  12        870.05        910.29        22.84 o
  -4   4  12          2.81          6.42        20.09 o
  -2   4  12          3.67         22.00        20.39 o
   0   4  12        353.50        322.03        26.34 o
   2   4  12         64.48         71.47        40.82 o
   4   4  12         99.15        111.11        21.53 o
   6   4  12          1.38         28.48        26.29 o
   8   4  12          0.41         47.96        26.97 o
 -27   5  12        146.53        144.71        24.27 o
 -25   5  12        262.36        340.99        26.99 o
 -23   5  12        266.94        307.63        23.74 o
 -21   5  12        219.19        192.88        40.63 o
 -19   5  12        121.33         99.40        22.70 o
 -17   5  12         42.55         41.76        17.80 o
 -15   5  12        115.82        124.39        20.55 o
 -13   5  12          1.01         -9.73        17.59 o
 -11   5  12        114.70        137.27        20.54 o
  -9   5  12       1935.03       1893.91        31.01 o
  -7   5  12        922.92        936.30        22.10 o
  -5   5  12          4.06         29.04        27.46 o
  -3   5  12         18.63         33.98        20.13 o
  -1   5  12        103.32        117.25        21.00 o
   1   5  12       1497.02       1473.10        28.43 o
   3   5  12        220.85        217.17        21.41 o
   5   5  12          7.03         -1.03        21.31 o
   7   5  12          8.46         32.08        23.98 o
 -24   6  12         50.64         23.71        23.20 o
 -22   6  12        177.00        179.31        30.30 o
 -20   6  12        381.97        480.11        22.45 o
 -18   6  12       1419.88       1298.89        36.15 o
 -16   6  12        547.28        529.38        30.16 o
 -14   6  12        715.36        630.02        33.12 o
 -12   6  12       3127.70       2906.93        31.42 o
 -10   6  12          2.92          6.39        20.25 o
  -8   6  12       1013.46       1043.49        25.21 o
  -6   6  12        445.17        441.47        25.69 o
  -4   6  12         21.86         56.02        18.90 o
  -2   6  12        360.82        295.37        23.27 o
   0   6  12        147.29        126.49        25.92 o
   2   6  12        167.30        177.91        21.79 o
   4   6  12        222.86        290.05        22.04 o
   6   6  12        151.20        190.38        24.76 o
 -23   7  12        291.64        290.61        24.33 o
 -21   7  12         73.53        148.92        21.45 o
 -19   7  12        135.93        161.14        25.99 o
 -17   7  12        382.57        387.97        30.39 o
 -15   7  12          6.14         36.50        32.08 o
 -13   7  12          8.33         21.92        21.20 o
 -11   7  12       1222.14       1210.84        25.26 o
  -9   7  12        392.40        475.30        30.78 o
  -7   7  12         39.42         53.94        38.74 o
  -5   7  12        786.08        782.68        26.84 o
  -3   7  12       1429.93       1347.79        65.32 o
  -1   7  12         48.66        103.34        56.05 o
   1   7  12          0.24         11.30        23.40 o
   3   7  12         50.47         32.20        23.74 o
 -20   8  12          1.91         -0.39        46.25 o
 -18   8  12        278.42        232.11        24.20 o
 -16   8  12         15.82         33.15        23.53 o
 -14   8  12         48.82         13.69        31.34 o
 -12   8  12        231.16        231.63        37.66 o
 -10   8  12       1072.73       1093.76        29.14 o
  -8   8  12        660.61        657.56        28.85 o
  -6   8  12        211.29        223.71        21.66 o
  -4   8  12          1.30         -9.89        22.34 o
  -2   8  12        118.99         95.60        46.13 o
   0   8  12        527.40        493.59        30.94 o
 -17   9  12         22.74         45.28        24.73 o
 -15   9  12        281.43        246.33        24.62 o
 -13   9  12         11.01         65.27        74.66 o
 -11   9  12         17.43         22.38        23.66 o
  -9   9  12          1.57         64.87        25.86 o
  -7   9  12         38.47         28.91        24.41 o
  -5   9  12         21.42         23.98        26.43 o
  -3   9  12         13.21        -19.70        41.30 o
 -29   1  13        210.33        254.20        19.96 o
 -27   1  13         33.70         17.85        20.07 o
 -25   1  13          7.36         35.10        28.83 o
 -23   1  13         18.80         34.01        18.95 o
 -21   1  13        492.80        559.38        20.26 o
 -19   1  13       5300.24       5108.89        52.15 o
 -17   1  13        291.03        280.38        18.97 o
 -15   1  13        698.68        633.89        20.78 o
 -13   1  13         86.92         56.58        27.56 o
 -11   1  13        511.53        549.01        21.90 o
  -9   1  13       1315.18       1337.75        22.35 o
  -7   1  13        914.26        852.17        26.19 o
  -5   1  13        906.36        850.63        21.37 o
  -3   1  13        740.49        713.03        23.75 o
  -1   1  13        476.83        395.40        20.24 o
   1   1  13        655.03        619.47        25.11 o
   3   1  13        277.02        352.89        24.24 o
   5   1  13         18.66         21.56        21.20 o
   7   1  13        128.50        134.25        24.29 o
 -28   2  13        181.30        210.82        30.24 o
 -26   2  13        474.92        612.67        29.63 o
 -24   2  13         55.72         72.98        19.86 o
 -22   2  13        541.91        528.30        22.03 o
 -20   2  13        189.99        210.15        20.57 o
 -18   2  13          1.84          8.94        18.42 o
 -16   2  13          8.83         21.41        20.24 o
 -14   2  13       1157.17       1051.20        45.09 o
 -12   2  13         71.44         75.38        20.91 o
 -10   2  13          0.82         14.25        29.19 o
  -8   2  13       2305.74       2229.13        27.05 o
  -6   2  13       2627.05       2505.49        27.48 o
  -4   2  13       1504.93       1423.29        25.83 o
  -2   2  13        209.81        232.85        19.47 o
   0   2  13        130.14        132.91        21.07 o
   2   2  13          2.76          3.99        22.84 o
   4   2  13        456.05        504.72        19.75 o
   6   2  13          5.73          5.84        23.51 o
 -27   3  13        104.36        134.12        22.21 o
 -25   3  13         25.35         40.07        31.70 o
 -23   3  13        197.26        245.19        27.37 o
 -21   3  13        548.55        539.12        23.35 o
 -19   3  13        230.89        229.16        23.18 o
 -17   3  13         92.30         64.96        34.68 o
 -15   3  13       1656.17       1501.61        22.98 o
 -13   3  13        108.00        102.73        25.62 o
 -11   3  13        682.36        628.80        20.11 o
  -9   3  13        203.25        263.73        21.21 o
  -7   3  13        157.22        215.34        23.86 o
  -5   3  13         92.28        121.60        24.59 o
  -3   3  13          0.01         18.78        20.39 o
  -1   3  13         25.47         46.48        23.10 o
   1   3  13          1.79          5.32        20.77 o
   3   3  13         43.20         52.97        29.83 o
   5   3  13        546.32        502.67        24.88 o
 -26   4  13         40.05         26.74        26.51 o
 -24   4  13        164.53        231.48        33.34 o
 -22   4  13        384.73        437.38        29.76 o
 -20   4  13         14.62         46.38        20.33 o
 -18   4  13          0.74         17.96        22.41 o
 -16   4  13        203.49        148.84        17.92 o
 -14   4  13       3886.28       3641.77        71.50 o
 -12   4  13        726.53        711.27        23.64 o
 -10   4  13        711.96        724.71        30.69 o
  -8   4  13       4340.07       4166.00       120.85 o
  -6   4  13         72.94         80.03        26.23 o
  -4   4  13        123.91         77.39        21.22 o
  -2   4  13          1.70          7.05        19.82 o
   0   4  13        889.25        867.89        26.74 o
   2   4  13        840.18        820.73        44.96 o
   4   4  13          9.87         33.17        18.84 o
 -25   5  13          0.55          1.58        21.84 o
 -23   5  13        186.62        280.22        31.85 o
 -21   5  13          6.80         37.53        25.61 o
 -19   5  13        700.22        765.35        24.12 o
 -17   5  13        290.00        306.64        28.30 o
 -15   5  13         35.99         26.53        21.05 o
 -13   5  13        230.57        225.14        21.28 o
 -11   5  13         20.44         30.50        22.44 o
  -9   5  13        691.20        698.04        26.14 o
  -7   5  13       1505.76       1507.54        44.09 o
  -5   5  13         80.25         71.46        22.33 o
  -3   5  13        177.00        192.28        23.25 o
  -1   5  13        307.96        310.98        21.81 o
   1   5  13        262.15        331.13        30.57 o
   3   5  13        231.85        271.28        22.87 o
 -24   6  13        556.52        570.58        28.48 o
 -22   6  13         50.13         62.34        21.48 o
 -20   6  13        155.79        182.66        25.99 o
 -18   6  13         56.77         69.23        25.32 o
 -16   6  13        205.78        180.44        23.90 o
 -14   6  13        372.15        417.39        34.64 o
 -12   6  13        241.55        247.50        21.87 o
 -10   6  13          3.73        -10.51        18.91 o
  -8   6  13        437.61        439.62        21.24 o
  -6   6  13       1437.85       1449.15        66.06 o
  -4   6  13       1536.78       1435.85        26.16 o
  -2   6  13        109.59         99.09        21.28 o
   0   6  13         44.82         46.37        25.96 o
   2   6  13          4.88         34.14        21.49 o
 -21   7  13        369.98        472.75        33.03 o
 -19   7  13        230.48        226.79        27.01 o
 -17   7  13          6.72         12.96        23.63 o
 -15   7  13         15.83         19.48        23.78 o
 -13   7  13         44.74         48.45        26.55 o
 -11   7  13         93.31         93.32        27.86 o
  -9   7  13         61.59         74.22        29.72 o
  -7   7  13         42.47         81.94        22.92 o
  -5   7  13         63.77         84.75        20.61 o
  -3   7  13         99.84        109.78        21.64 o
  -1   7  13         15.38        -59.25        30.32 o
   1   7  13        726.63        681.10        40.57 o
 -18   8  13         54.25         35.71        26.36 o
 -16   8  13         84.00        116.94        37.73 o
 -14   8  13         65.78         68.12        23.03 o
 -12   8  13         62.85        122.11        24.07 o
 -10   8  13         95.43         97.48        21.64 o
  -8   8  13         18.42         34.61        30.21 o
  -6   8  13        218.91        276.40        32.97 o
  -4   8  13        399.01        394.94        74.93 o
  -2   8  13        686.26        732.51       144.62 o
 -13   9  13          0.91         32.26        24.77 o
 -11   9  13        448.67        440.00        25.11 o
  -9   9  13        233.19        250.02        27.39 o
  -7   9  13         10.06          6.88        23.52 o
 -28   0  14         19.93         54.62        54.96 o
 -26   0  14        908.43        906.01        68.36 o
 -24   0  14         30.66         45.67        30.32 o
 -22   0  14        480.15        464.98        30.19 o
 -20   0  14         80.21         76.16        24.26 o
 -18   0  14        724.99        818.48        36.99 o
 -16   0  14        782.37        770.17        27.14 o
 -14   0  14        230.83        225.20        33.00 o
 -12   0  14        639.06        606.93        37.77 o
 -10   0  14        281.46        320.76        29.70 o
  -8   0  14        206.50        177.67        26.28 o
  -6   0  14       1710.00       1518.74        33.24 o
  -4   0  14       1363.14       1318.83        55.63 o
  -2   0  14        839.04        827.48        51.38 o
   0   0  14       1850.31       1783.04       102.09 o
   2   0  14         77.06        120.60        30.31 o
   4   0  14        366.07        371.80        32.56 o
 -27   1  14        350.48        430.70        21.37 o
 -25   1  14        113.03        176.65        20.04 o
 -23   1  14         53.20         31.14        19.58 o
 -21   1  14        289.11        328.60        21.06 o
 -19   1  14        144.20        173.34        18.87 o
 -17   1  14         18.95         12.15        21.24 o
 -15   1  14         70.52         99.11        17.75 o
 -13   1  14        456.88        463.61        18.49 o
 -11   1  14         75.73         92.67        19.87 o
  -9   1  14          8.13         33.63        20.16 o
  -7   1  14        430.98        385.04        18.51 o
  -5   1  14         69.57         78.09        19.04 o
  -3   1  14        423.59        336.25        31.61 o
  -1   1  14        123.23        125.59        23.21 o
   1   1  14        128.81        175.06        27.29 o
   3   1  14         63.68         71.45        20.00 o
   5   1  14        125.44        200.35        24.51 o
 -26   2  14        573.52        610.08        21.16 o
 -24   2  14         11.92         -3.39        19.56 o
 -22   2  14         55.20         63.63        28.95 o
 -20   2  14          3.08         55.11        20.08 o
 -18   2  14        819.87        762.48        20.33 o
 -16   2  14         40.08         94.90        20.28 o
 -14   2  14        158.69        172.19        20.46 o
 -12   2  14       3595.21       3329.03        42.01 o
 -10   2  14         42.85         55.55        24.85 o
  -8   2  14         15.68         36.85        24.19 o
  -6   2  14        184.14        211.48        20.82 o
  -4   2  14        230.04        191.00        18.62 o
  -2   2  14        200.17        216.27        18.64 o
   0   2  14         50.38         53.15        19.52 o
   2   2  14          2.33        -18.72        23.85 o
   4   2  14        591.54        539.72        41.43 o
 -27   3  14        139.62        161.19        37.16 o
 -25   3  14         40.17          2.75        28.83 o
 -23   3  14         43.73         50.25        20.81 o
 -21   3  14        235.09        290.22        19.53 o
 -19   3  14        179.09        169.46        21.10 o
 -17   3  14          2.14        -31.47        20.22 o
 -15   3  14       5765.26       5438.21       100.20 o
 -13   3  14        960.43        871.42        28.35 o
 -11   3  14        603.92        690.00        25.89 o
  -9   3  14          1.18         43.99        34.99 o
  -7   3  14        419.71        380.30        21.60 o
  -5   3  14        211.41        238.26        37.41 o
  -3   3  14         70.74        111.45        20.75 o
  -1   3  14        408.24        372.45        22.25 o
   1   3  14        173.31        166.05        20.18 o
   3   3  14         83.54         77.00        24.30 o
 -26   4  14         10.56         48.74        31.77 o
 -24   4  14          1.97         18.40        19.50 o
 -22   4  14         25.31         39.44        19.43 o
 -20   4  14          3.97         26.81        17.82 o
 -18   4  14          9.00         28.19        25.13 o
 -16   4  14        129.35        109.76        18.80 o
 -14   4  14         83.91         88.02        23.84 o
 -12   4  14        890.29        842.46        20.32 o
 -10   4  14          7.40         16.96        18.66 o
  -8   4  14         91.67         92.78        20.71 o
  -6   4  14        143.57        186.92        20.32 o
  -4   4  14        370.95        405.95        23.56 o
  -2   4  14          7.43         36.54        22.89 o
   0   4  14        107.23        100.94        23.35 o
   2   4  14          0.85          0.83        26.76 o
 -23   5  14          0.25         39.92        23.64 o
 -21   5  14         77.72         92.55        22.83 o
 -19   5  14        154.55        171.89        20.06 o
 -17   5  14          1.33         16.56        19.02 o
 -15   5  14         12.70         27.98        20.88 o
 -13   5  14        134.95        155.13        22.42 o
 -11   5  14         37.42         80.60        36.60 o
  -9   5  14         14.01         13.22        19.12 o
  -7   5  14        100.31        103.85        22.08 o
  -5   5  14         52.04         82.29        23.07 o
  -3   5  14        171.64        149.99        21.36 o
  -1   5  14        241.61        280.72        31.22 o
   1   5  14        288.55        346.49        27.39 o
 -22   6  14         48.73         65.62        24.28 o
 -20   6  14          1.87         20.11        23.47 o
 -18   6  14        199.82        252.42        34.05 o
 -16   6  14          1.60        -10.72        21.33 o
 -14   6  14         10.18         -1.15        28.52 o
 -12   6  14        133.43        211.31        20.07 o
 -10   6  14        469.72        443.32        19.00 o
  -8   6  14          8.81         27.66        19.34 o
  -6   6  14         27.99         64.99        19.23 o
  -4   6  14         15.85         16.14        21.17 o
  -2   6  14         53.92         72.32        23.34 o
   0   6  14        494.10        510.66        25.40 o
 -19   7  14         17.82         66.82        22.15 o
 -17   7  14         91.38        104.84        22.07 o
 -15   7  14        223.88        263.08        31.34 o
 -13   7  14          0.05         33.33        29.03 o
 -11   7  14        150.61        144.57        24.12 o
  -9   7  14          0.26         17.96        21.00 o
  -7   7  14        592.85        589.35        33.06 o
  -5   7  14        247.28        264.67        22.15 o
  -3   7  14        159.29        200.64        24.30 o
 -16   8  14        217.24        274.79        61.32 o
 -14   8  14          2.25        -34.90        23.91 o
 -12   8  14         76.88         76.61        26.01 o
 -10   8  14        331.40        398.82        24.82 o
  -8   8  14         75.76         88.51        36.28 o
 -25   1  15        187.95        226.51        21.79 o
 -23   1  15          2.88          0.73        20.98 o
 -21   1  15        572.98        602.27        30.89 o
 -19   1  15          3.37         35.94        26.77 o
 -17   1  15        445.79        534.06        19.48 o
 -15   1  15         21.01         21.76        17.68 o
 -13   1  15         35.90         48.30        21.16 o
 -11   1  15       1558.66       1442.00        22.47 o
  -9   1  15        359.15        448.17        20.40 o
  -7   1  15        155.71        156.04        19.66 o
  -5   1  15          0.98         33.54        19.92 o
  -3   1  15        124.47        146.73        21.66 o
  -1   1  15        196.08        200.86        24.12 o
   1   1  15        168.79        193.79        21.53 o
 -26   2  15          2.35          4.45        26.58 o
 -24   2  15          2.89         43.76        25.14 o
 -22   2  15        462.89        411.11        22.20 o
 -20   2  15         21.00        -34.76        25.92 o
 -18   2  15        324.04        300.35        26.48 o
 -16   2  15          1.18         38.55        18.48 o
 -14   2  15       1120.14       1069.70        42.99 o
 -12   2  15         30.96         -8.07        23.01 o
 -10   2  15        177.94        202.31        23.91 o
  -8   2  15         93.81        136.62        26.67 o
  -6   2  15         57.08        112.24        20.92 o
  -4   2  15        315.93        309.48        29.07 o
  -2   2  15       1140.85       1162.92        25.35 o
   0   2  15         82.27         71.33        27.72 o
 -25   3  15         16.69         61.77        24.03 o
 -23   3  15        373.71        434.61        22.12 o
 -21   3  15        411.72        389.33        25.91 o
 -19   3  15         25.19         42.51        21.17 o
 -17   3  15        254.08        250.19        26.86 o
 -15   3  15          0.12        -30.89        21.65 o
 -13   3  15        176.80        162.65        22.93 o
 -11   3  15        189.25        176.96        21.10 o
  -9   3  15        991.98       1062.02        22.95 o
  -7   3  15        180.75        207.13        22.90 o
  -5   3  15         35.12         37.02        26.52 o
  -3   3  15        176.04        198.64        20.47 o
  -1   3  15        510.56        510.32        28.83 o
   1   3  15        181.54        150.29        19.68 o
 -24   4  15         53.98         72.02        20.15 o
 -22   4  15        826.45        900.50        27.66 o
 -20   4  15        176.08        226.19        21.54 o
 -18   4  15         39.56         83.11        23.36 o
 -16   4  15         89.42        161.50        19.71 o
 -14   4  15         42.25         86.47        21.41 o
 -12   4  15         83.61         89.70        19.25 o
 -10   4  15        438.23        416.44        33.83 o
  -8   4  15         77.70        110.96        22.98 o
  -6   4  15          3.86         23.74        21.55 o
  -4   4  15        269.04        286.07        20.32 o
  -2   4  15        134.19        121.50        23.14 o
   0   4  15         29.36         56.69        21.01 o
 -23   5  15        892.23        950.49        29.33 o
 -21   5  15          0.02         22.51        21.33 o
 -19   5  15         14.64         42.52        28.98 o
 -17   5  15         48.89        100.31        20.41 o
 -15   5  15         47.52         20.22        23.37 o
 -13   5  15         79.49        118.66        19.92 o
 -11   5  15        159.11        164.28        20.92 o
  -9   5  15        278.88        239.61        21.47 o
  -7   5  15         76.32        103.55        19.76 o
  -5   5  15         60.40         88.44        19.92 o
  -3   5  15         16.20         38.72        21.93 o
 -20   6  15         91.01        123.48        31.09 o
 -18   6  15         29.95         51.07        20.29 o
 -16   6  15        294.31        347.23        20.77 o
 -14   6  15          3.12          2.85        26.28 o
 -12   6  15        138.57        165.40        24.18 o
 -10   6  15        574.85        564.67        23.36 o
  -8   6  15        168.31        195.71        30.42 o
  -6   6  15        447.29        535.77        24.22 o
  -4   6  15         27.39         39.28        21.55 o
 -15   7  15          8.35         -6.65        23.76 o
 -13   7  15          5.36        -50.72        24.28 o
 -11   7  15          2.58         20.18        33.12 o
  -9   7  15         65.69         81.75        22.40 o
 -24   0  16         41.37        107.72        77.29 o
 -22   0  16          0.12         18.91        28.83 o
 -20   0  16          0.25        -29.11        24.70 o
 -18   0  16          2.72         48.27        25.33 o
 -16   0  16         11.73         28.50        25.84 o
 -14   0  16        170.40        149.16        27.06 o
 -12   0  16       1432.89       1416.72        83.96 o
 -10   0  16        885.37        770.21        57.98 o
  -8   0  16        222.69        403.21        37.89 o
  -6   0  16          2.79         61.48        37.47 o
  -4   0  16        301.27        320.04        48.01 o
  -2   0  16         16.21         49.86        38.10 o
 -25   1  16         39.64         71.46        18.96 o
 -23   1  16         24.40         43.60        20.25 o
 -21   1  16        289.86        358.96        28.94 o
 -19   1  16          6.26         22.98        31.53 o
 -17   1  16        320.07        330.51        34.82 o
 -15   1  16        142.36        130.29        20.83 o
 -13   1  16         64.31         76.08        19.51 o
 -11   1  16        113.90        179.65        23.71 o
  -9   1  16         12.41         30.11        26.27 o
  -7   1  16          0.76         31.16        19.74 o
  -5   1  16         24.38         24.17        20.06 o
  -3   1  16         90.28        108.87        19.61 o
 -24   2  16        132.64        195.30        19.66 o
 -22   2  16        212.74        248.38        20.14 o
 -20   2  16         18.26         55.49        21.56 o
 -18   2  16        243.16        251.31        21.59 o
 -16   2  16        166.93        178.75        19.63 o
 -14   2  16          5.15          5.25        20.69 o
 -12   2  16         40.34         66.07        26.45 o
 -10   2  16          0.13         20.79        27.64 o
  -8   2  16        378.55        377.43        20.82 o
  -6   2  16        181.34        174.94        19.13 o
  -4   2  16         65.54         38.91        20.58 o
  -2   2  16         44.09         51.84        24.37 o
 -23   3  16         34.10         83.39        26.20 o
 -21   3  16        119.44        173.58        21.38 o
 -19   3  16         17.11         48.20        22.62 o
 -17   3  16         59.99         70.11        20.26 o
 -15   3  16        188.15        215.55        20.10 o
 -13   3  16         47.45        108.54        27.13 o
 -11   3  16        269.07        289.96        20.46 o
  -9   3  16        164.04        189.60        21.44 o
  -7   3  16         85.72         71.47        20.14 o
  -5   3  16         72.64         81.52        22.34 o
  -3   3  16        755.94        751.14        22.34 o
 -22   4  16        510.50        532.83        21.61 o
 -20   4  16        151.43        171.89        44.43 o
 -18   4  16        101.36        113.16        19.27 o
 -16   4  16        335.50        324.42        22.18 o
 -14   4  16        336.12        358.83        22.17 o
 -12   4  16         42.68         60.24        19.93 o
 -10   4  16          0.04        -11.95        18.39 o
  -8   4  16        106.19         84.09        24.15 o
  -6   4  16          1.53         79.60        33.87 o
 -19   5  16          4.66         26.76        18.77 o
 -17   5  16        272.94        281.40        21.39 o
 -15   5  16         22.10         19.87        20.06 o
 -13   5  16        735.08        782.60        25.81 o
 -11   5  16         49.60         47.60        18.37 o
  -9   5  16        223.24        229.82        31.77 o
  -7   5  16          6.15         61.05        24.24 o
 -14   6  16         45.16         49.94        20.52 o
 -12   6  16          0.95          5.23        30.08 o
 -21   1  17        395.97        506.78        24.22 o
 -19   1  17        307.43        373.96        38.62 o
 -17   1  17        272.42        336.40        26.50 o
 -15   1  17         77.88         94.58        19.69 o
 -13   1  17         18.49         21.64        23.10 o
 -11   1  17       2213.77       2275.71        43.95 o
  -9   1  17         41.71         32.91        20.10 o
  -7   1  17         87.08        101.68        26.66 o
 -20   2  17         50.54        114.82        33.08 o
 -18   2  17         49.42         62.52        19.85 o
 -16   2  17          9.48          6.89        19.84 o
 -14   2  17          1.87         -3.39        24.42 o
 -12   2  17        118.53        130.44        22.18 o
 -10   2  17        656.17        707.31        27.85 o
  -8   2  17         37.07         36.87        20.58 o
 -19   3  17          0.17         17.58        19.99 o
 -17   3  17         89.25         88.27        19.90 o
 -15   3  17        453.81        544.38        43.09 o
 -13   3  17         66.95        131.50        21.66 o
 -11   3  17        413.92        506.75        46.35 o
  -9   3  17         44.76         51.63        24.36 o
 -16   4  17         32.69         45.83        23.34 o
 -14   4  17        166.68        196.18        26.91 o
 -12   4  17         56.86         97.39        25.12 o
                                                
